# Supplementary material for: Correlation between intestinal microbiota and urolithin metabolism in a human walnut dietary intervention
Source: BMC Microbiol. 2024 Nov 15;24:476. doi: 10.1186/s12866-024-03626-5 (PMC11566485; doi:10.1186/s12866-024-03626-5)
Supplement: Supplementary file 1 — Supplementary Material 1. [file 12866_2024_3626_MOESM1_ESM.xlsx]

## Sheet: Beta
variable	PERMANOVA pval	FDR
timepoint	0.000999001	0.017982
Age	0.881249	0.89257
UrolithinProducer	0.89257	0.89257
Sex	0.58726	0.89257
Ethnicity	0.582658	0.89257
Race	0.635179	0.89257
BMI	0.790686	0.89257
Smoke	0.634041	0.89257
Alcohol	0.632079	0.89257
Drugs	0.583004	0.89257
Diet	0.766984	0.89257
GIHistory	0.670747	0.89257
LaxativeUse	0.737317	0.89257
ProbioticUse	0.767362	0.89257
OtherGI	0.848937	0.89257
OtherCondition	0.75965	0.89257
Disease	0.510476	0.89257
PolypNumber	0.550778	0.89257

## Sheet: Alpha
Chao1				Shannon
variable	LME pval	FDR		variable	LME pval	FDR
timepoint	0.578646	0.945372		timepoint	0.0176611	0.15895
Age	0.591083	0.945372		Age	0.573713	0.92697
UrolithinProducer	0.129507	0.647972		UrolithinProducer	0.688756	0.92697
Sex	0.87803	0.945372		Sex	0.24537	0.883333
Ethnicity	0.945372	0.945372		Ethnicity	0.664213	0.92697
Race	0.0511564	0.647972		Race	0.0800034	0.48002
BMI	0.143994	0.647972		BMI	0.01357	0.15895
Smoke	0.467185	0.945372		Smoke	0.866006	0.92697
Alcohol	0.821593	0.945372		Alcohol	0.583467	0.92697
Drugs	0.618604	0.945372		Drugs	0.875392	0.92697
Diet	0.140703	0.647972		Diet	0.720169	0.92697
GIHistory	0.677394	0.945372		GIHistory	0.734094	0.92697
LaxativeUse	0.80719	0.945372		LaxativeUse	0.92697	0.92697
ProbioticUse	0.933358	0.945372		ProbioticUse	0.244255	0.883333
OtherGI	0.350709	0.945372		OtherGI	0.485879	0.92697
OtherCondition	0.350709	0.945372		OtherCondition	0.485879	0.92697
Disease	0.932538	0.945372		Disease	0.852811	0.92697
PolypNumber	0.581499	0.945372		PolypNumber	0.882215	0.92697

## Sheet: timepoint
metadata	effect.size	stderr	pval	FDR-pval	N	N.not.zero	Phylum	Class	Order	Family	Genus	Significance
timepoint	1.43142	0.284269	1.21802e-05	0.00210718	77	76	Firmicutes	Clostridia	Lachnospirales	Lachnospiraceae	Roseburia	Increased in B and qval < 0.1
timepoint	-0.694727	0.147037	3.275e-05	0.00283288	77	45	Firmicutes	Clostridia	Lachnospirales	Defluviitaleaceae	Defluviitaleaceae UCG-011	Increased in A and qval < 0.1
timepoint	2.26424	0.507828	7.21785e-05	0.00342122	77	52	Proteobacteria	Gammaproteobacteria	Burkholderiales	Sutterellaceae	Parasutterella	Increased in B and qval < 0.1
timepoint	-1.37055	0.309735	8.03002e-05	0.00342122	77	42	Firmicutes	Clostridia	Oscillospirales	Ruminococcaceae	DTU089	Increased in A and qval < 0.1
timepoint	1.572	0.360374	9.88793e-05	0.00342122	77	47	Actinobacteriota	Actinobacteria	Micrococcales	Micrococcaceae	Rothia	Increased in B and qval < 0.1
timepoint	2.21639	0.519068	0.000131501	0.0037916	77	51	Firmicutes	Clostridia	Lachnospirales	Lachnospiraceae	Lachnospiraceae UCG-004	Increased in B and qval < 0.1
timepoint	-1.053	0.256558	0.000213285	0.00527118	77	42	Firmicutes	Bacilli	Erysipelotrichales	Erysipelotrichaceae	Faecalitalea	Increased in A and qval < 0.1
timepoint	-0.588003	0.151289	0.000402495	0.00802718	77	31	Firmicutes	Clostridia	Oscillospirales	Oscillospiraceae	Papillibacter	Increased in A and qval < 0.1
timepoint	-1.45014	0.374491	0.000417599	0.00802718	77	57	Firmicutes	Bacilli	Erysipelotrichales	Erysipelotrichaceae	Clostridium innocuum	Increased in A and qval < 0.1
timepoint	1.12028	0.311948	0.000948046	0.0152601	77	48	Desulfobacterota	Desulfovibrionia	Desulfovibrionales	Desulfovibrionaceae	Bilophila	Increased in B and qval < 0.1
timepoint	0.679091	0.189597	0.000970297	0.0152601	77	76	Firmicutes	Clostridia	Oscillospirales	Butyricicoccaceae	Butyricicoccus	Increased in B and qval < 0.1
timepoint	-0.870535	0.245339	0.00106733	0.0153873	77	53	Firmicutes	Clostridia	Oscillospirales	Ruminococcaceae	Candidatus Soleaferrea	Increased in A and qval < 0.1
timepoint	-1.20445	0.345973	0.00127574	0.0169771	77	70	Firmicutes	Clostridia	Oscillospirales	Ruminococcaceae	UBA1819	Increased in A and qval < 0.1
timepoint	-0.947348	0.29191	0.00248243	0.0306757	77	61	Firmicutes	Clostridia	Lachnospirales	Lachnospiraceae	Ruminococcus gnavus	Increased in A and qval < 0.1
timepoint	-0.484657	0.15857	0.00412471	0.0461125	77	77	Firmicutes	Clostridia	Lachnospirales	Lachnospiraceae	Anaerostipes	Increased in A and qval < 0.1
timepoint	1.11128	0.365127	0.00426474	0.0461125	77	49	Firmicutes	Clostridia	Lachnospirales	Lachnospiraceae	Eubacterium eligens	Increased in B and qval < 0.1
timepoint	1.32641	0.443749	0.00494358	0.0503082	77	50	Firmicutes	Clostridia	Lachnospirales	Lachnospiraceae	Lachnospiraceae UCG-001	Increased in B and qval < 0.1
timepoint	-0.5392	0.184339	0.00584397	0.0561671	77	77	Firmicutes	Clostridia	Lachnospirales	Lachnospiraceae	Ruminococcus torques	Increased in B and qval < 0.1
timepoint	-1.37073	0.475369	0.00646918	0.0589036	77	72	Firmicutes	Clostridia	Peptostreptococcales-Tissierellales	Peptostreptococcaceae	Romboutsia	Increased in A and qval < 0.1
timepoint	0.556311	0.197611	0.0077573	0.0666679	77	21	Bacteroidota	Bacteroidia	Bacteroidales	Prevotellaceae	Paraprevotella	Increased in B and qval < 0.1
timepoint	0.581378	0.207741	0.00809263	0.0666679	77	76	Firmicutes	Bacilli	Erysipelotrichales	Erysipelatoclostridiaceae	Erysipelotrichaceae UCG-003	Increased in A and qval < 0.1
timepoint	0.98528	0.35491	0.00851643	0.0669701	77	57	Actinobacteriota	Coriobacteriia	Coriobacteriales	Eggerthellaceae	Gordonibacter	Increased in B and qval < 0.1
timepoint	-0.438859	0.161646	0.00993442	0.0726817	77	16	Firmicutes	Clostridia	Christensenellales	Christensenellaceae	Catabacter	Increased in A and qval < 0.1
timepoint	-0.710515	0.262953	0.0103212	0.0726817	77	76	Actinobacteriota	Actinobacteria	Bifidobacteriales	Bifidobacteriaceae	Bifidobacterium	Increased in A and qval < 0.1
timepoint	-0.757806	0.281523	0.0105031	0.0726817	77	18	Firmicutes	Clostridia	Peptostreptococcales-Tissierellales	Family XI	Anaerococcus	Increased in A and qval < 0.1
timepoint	1.29183	0.48721	0.0116768	0.0776956	77	67	Firmicutes	Clostridia	Lachnospirales	Lachnospiraceae	Lachnospira	Increased in B and qval < 0.1
timepoint	-0.789712	0.299898	0.0122495	0.0784875	77	35	Firmicutes	Clostridia	Lachnospirales	Lachnospiraceae	Frisingicoccus	Increased in A and qval < 0.1
timepoint	1.16859	0.45596	0.0144895	0.0895245	77	32	Proteobacteria	Gammaproteobacteria	Burkholderiales	Sutterellaceae	Sutterella	Increased in B and qval < 0.1
timepoint	0.654574	0.261795	0.0169382	0.101045	77	69	Bacteroidota	Bacteroidia	Bacteroidales	Tannerellaceae	Parabacteroides	qval >= 0.1
timepoint	-0.722838	0.29232	0.0180454	0.104062	77	77	Firmicutes	Clostridia	Oscillospirales	Ruminococcaceae	Incertae Sedis	qval >= 0.1
timepoint	0.600386	0.254518	0.024282	0.135509	77	12	Firmicutes	Negativicutes	Veillonellales-Selenomonadales	Veillonellaceae	Allisonella	qval >= 0.1
timepoint	-0.828454	0.358632	0.0264727	0.143118	77	49	Firmicutes	Clostridia	Oscillospirales	Ruminococcaceae	Paludicola	qval >= 0.1
timepoint	-0.437248	0.192253	0.0286493	0.150192	77	12	Firmicutes	Clostridia	Oscillospirales	Ruminococcaceae	Harryflintia	qval >= 0.1
timepoint	0.564462	0.252013	0.0311266	0.158379	77	10	Proteobacteria	Gammaproteobacteria	Enterobacterales	Enterobacteriaceae	Klebsiella	qval >= 0.1
timepoint	0.559566	0.251449	0.0321748	0.159036	77	26	Firmicutes	Negativicutes	Veillonellales-Selenomonadales	Veillonellaceae	Veillonella	qval >= 0.1
timepoint	-0.574589	0.260217	0.033427	0.160635	77	36	Firmicutes	Clostridia	Eubacteriales	Anaerofustaceae	Anaerofustis	qval >= 0.1
timepoint	-0.378327	0.175268	0.0373822	0.160725	77	71	Firmicutes	Clostridia	Peptostreptococcales-Tissierellales	Anaerovoracaceae	Family XIII AD3011	qval >= 0.1
timepoint	0.737103	0.341989	0.0376573	0.160725	77	73	Firmicutes	Clostridia	Lachnospirales	Lachnospiraceae	Lachnospiraceae NK4A136	qval >= 0.1
timepoint	-0.410134	0.190279	0.0376681	0.160725	77	58	Firmicutes	Clostridia	Peptostreptococcales-Tissierellales	Anaerovoracaceae	Family XIII UCG-001	qval >= 0.1
timepoint	-0.623677	0.289882	0.0380244	0.160725	77	19	Firmicutes	Clostridia	Lachnospirales	Lachnospiraceae	Catenibacillus	qval >= 0.1
timepoint	-0.660806	0.307383	0.0380908	0.160725	77	33	Firmicutes	Clostridia	Lachnospirales	Lachnospiraceae	Lactonifactor	qval >= 0.1
timepoint	0.565187	0.265784	0.0401506	0.162665	77	47	Firmicutes	Bacilli	Staphylococcales	Gemellaceae	Gemella	qval >= 0.1
timepoint	-0.388351	0.182908	0.0404313	0.162665	77	19	Desulfobacterota	Desulfovibrionia	Desulfovibrionales	Desulfovibrionaceae	Desulfovibrio	qval >= 0.1
timepoint	0.532234	0.260254	0.0479132	0.18818	77	25	Proteobacteria	Gammaproteobacteria	Burkholderiales	Oxalobacteraceae	Oxalobacter	qval >= 0.1
timepoint	-0.56106	0.275617	0.0489484	0.18818	77	47	Firmicutes	Clostridia	Lachnospirales	Lachnospiraceae	Eisenbergiella	qval >= 0.1
timepoint	-0.480463	0.237937	0.0506098	0.18993	77	25	Firmicutes	Clostridia	Christensenellales	Christensenellaceae	Christensenella	qval >= 0.1
timepoint	-0.844423	0.420154	0.0515994	0.18993	77	18	Firmicutes	Bacilli	Erysipelotrichales	Erysipelatoclostridiaceae	Coprobacillus	qval >= 0.1
timepoint	-0.60838	0.305607	0.0538998	0.194264	77	53	Firmicutes	Clostridia	Peptostreptococcales-Tissierellales	Anaerovoracaceae	Eubacterium brachy	qval >= 0.1
timepoint	0.434723	0.223397	0.0591653	0.207409	77	76	Firmicutes	Clostridia	Lachnospirales	Lachnospiraceae	Lachnoclostridium	qval >= 0.1
timepoint	0.497988	0.256699	0.0599448	0.207409	77	26	Proteobacteria	Gammaproteobacteria	Enterobacterales	Pasteurellaceae	Haemophilus	qval >= 0.1
timepoint	0.602314	0.31818	0.0660948	0.221046	77	73	Firmicutes	Clostridia	Monoglobales	Monoglobaceae	Monoglobus	qval >= 0.1
timepoint	-0.491511	0.260019	0.0665389	0.221046	77	67	Firmicutes	Clostridia	Christensenellales	Christensenellaceae	Christensenellaceae R-7	qval >= 0.1
timepoint	-0.433243	0.230382	0.0677193	0.221046	77	14	Firmicutes	Clostridia	Peptostreptococcales-Tissierellales	Peptostreptococcaceae	Peptostreptococcus	qval >= 0.1
timepoint	0.506794	0.273842	0.0721796	0.231242	77	41	Firmicutes	Clostridia	Lachnospirales	Lachnospiraceae	CAG-56	qval >= 0.1
timepoint	0.69477	0.381032	0.0762853	0.239952	77	51	Firmicutes	Negativicutes	Acidaminococcales	Acidaminococcaceae	Phascolarctobacterium	qval >= 0.1
timepoint	0.318747	0.18661	0.0959606	0.29645	77	17	Actinobacteriota	Coriobacteriia	Coriobacteriales	Eggerthellaceae	Enterorhabdus	qval >= 0.1
timepoint	-0.494885	0.294749	0.101507	0.303863	77	48	Firmicutes	Clostridia	Oscillospirales	Ruminococcaceae	Negativibacillus	qval >= 0.1
timepoint	-0.512364	0.307534	0.103977	0.303863	77	20	Firmicutes	Clostridia	Peptostreptococcales-Tissierellales	Family XI	Peptoniphilus	qval >= 0.1
timepoint	0.571182	0.34281	0.1044	0.303863	77	77	Bacteroidota	Bacteroidia	Bacteroidales	Bacteroidaceae	Bacteroides	qval >= 0.1
timepoint	-0.419808	0.25298	0.105402	0.303863	77	16	Bacteroidota	Bacteroidia	Bacteroidales	Rikenellaceae	Rikenellaceae RC9 gut	qval >= 0.1
timepoint	-0.29409	0.178356	0.107488	0.303863	77	9	Firmicutes	Clostridia	Oscillospirales	Hungateiclostridiaceae	Ruminiclostridium	qval >= 0.1
timepoint	-0.461695	0.281094	0.108899	0.303863	77	66	Firmicutes	Clostridia	Oscillospirales	Oscillospiraceae	UCG-005	qval >= 0.1
timepoint	0.279875	0.172386	0.112906	0.310045	77	77	Firmicutes	Clostridia	Oscillospirales	Ruminococcaceae	Faecalibacterium	qval >= 0.1
timepoint	-0.356492	0.220949	0.114971	0.310781	77	20	Firmicutes	Clostridia	Oscillospirales	Oscillospiraceae	UCG-007	qval >= 0.1
timepoint	-0.452775	0.290397	0.127244	0.338666	77	28	Firmicutes	Clostridia	Oscillospirales	Ruminococcaceae	Phocea	qval >= 0.1
timepoint	-0.402733	0.266309	0.138914	0.362787	77	39	Firmicutes	Clostridia	Lachnospirales	Lachnospiraceae	Sellimonas	qval >= 0.1
timepoint	0.325365	0.216122	0.140501	0.362787	77	14	Actinobacteriota	Coriobacteriia	Coriobacteriales	Atopobiaceae	Atopobium	qval >= 0.1
timepoint	0.273398	0.185877	0.149755	0.380995	77	76	Firmicutes	Clostridia	Oscillospirales	Ruminococcaceae	Subdoligranulum	qval >= 0.1
timepoint	0.711708	0.494147	0.15833	0.396972	77	37	Bacteroidota	Bacteroidia	Bacteroidales	Prevotellaceae	Prevotella_9	qval >= 0.1
timepoint	-0.293992	0.20886	0.167379	0.403237	77	10	Firmicutes	Clostridia	Peptostreptococcales-Tissierellales	Family XI	Ezakiella	qval >= 0.1
timepoint	0.372553	0.264977	0.167978	0.403237	77	24	Firmicutes	Clostridia	Lachnospirales	Lachnospiraceae	Lachnospiraceae UCG-009	qval >= 0.1
timepoint	0.235817	0.168029	0.168596	0.403237	77	11	Firmicutes	Clostridia	Oscillospirales	Ethanoligenenaceae	Acetanaerobacterium	qval >= 0.1
timepoint	-0.231992	0.166215	0.17119	0.403237	77	18	Firmicutes	Negativicutes	Acidaminococcales	Acidaminococcaceae	Acidaminococcus	qval >= 0.1
timepoint	-0.457531	0.329035	0.172483	0.403237	77	28	Firmicutes	Clostridia	Peptostreptococcales-Tissierellales	Family XI	Finegoldia	qval >= 0.1
timepoint	-0.474525	0.344956	0.176957	0.40818	77	14	Firmicutes	Bacilli	Erysipelotrichales	Erysipelotrichaceae	Dielma	qval >= 0.1
timepoint	0.479989	0.351092	0.179808	0.4093	77	55	Firmicutes	Clostridia	Oscillospirales	Oscillospiraceae	NK4A214	qval >= 0.1
timepoint	0.304565	0.225215	0.184988	0.415317	77	17	Firmicutes	Clostridia	Peptococcales	Peptococcaceae	Peptococcus	qval >= 0.1
timepoint	-0.473208	0.352253	0.187253	0.415317	77	46	Firmicutes	Clostridia	Oscillospirales	Ruminococcaceae	Anaerotruncus	qval >= 0.1
timepoint	-0.210059	0.157251	0.189691	0.4154	77	12	Firmicutes	Clostridia	Peptostreptococcales-Tissierellales	Family XI	Fenollaria	qval >= 0.1
timepoint	-0.367401	0.280073	0.197582	0.423491	77	44	Firmicutes	Clostridia	Peptostreptococcales-Tissierellales	Anaerovoracaceae	Eubacterium nodatum	qval >= 0.1
timepoint	0.425462	0.324847	0.198282	0.423491	77	69	Firmicutes	Clostridia	Lachnospirales	Lachnospiraceae	Lachnospiraceae ND3007	qval >= 0.1
timepoint	-0.473168	0.365515	0.203431	0.429191	77	42	Bacteroidota	Bacteroidia	Bacteroidales	Barnesiellaceae	Barnesiella	qval >= 0.1
timepoint	-0.357641	0.284812	0.216855	0.451998	77	11	Firmicutes	Clostridia	Peptostreptococcales-Tissierellales	Family XI	Parvimonas	qval >= 0.1
timepoint	-0.50543	0.404963	0.219596	0.452264	77	9	Firmicutes	Bacilli	Lactobacillales	Lactobacillaceae	Latilactobacillus	qval >= 0.1
timepoint	-0.361713	0.295184	0.228138	0.464328	77	69	Firmicutes	Clostridia	Lachnospirales	Lachnospiraceae	Eubacterium ventriosum	qval >= 0.1
timepoint	0.238656	0.197674	0.23486	0.472451	77	12	Firmicutes	Clostridia	Oscillospirales	Butyricicoccaceae	UCG-008	qval >= 0.1
timepoint	0.295366	0.259854	0.262962	0.522901	77	38	Firmicutes	Bacilli	Erysipelotrichales	Erysipelatoclostridiaceae	Catenibacterium	qval >= 0.1
timepoint	-0.100581	0.0901184	0.271574	0.532613	77	26	Actinobacteriota	Coriobacteriia	Coriobacteriales	Eggerthellaceae	Slackia	qval >= 0.1
timepoint	-0.306642	0.276286	0.274003	0.532613	77	16	Actinobacteriota	Coriobacteriia	Coriobacteriales	Eggerthellaceae	DNF00809	qval >= 0.1
timepoint	-0.384734	0.356404	0.287268	0.541911	77	69	Firmicutes	Bacilli	Erysipelotrichales	Erysipelatoclostridiaceae	Erysipelatoclostridium	qval >= 0.1
timepoint	-0.211858	0.196346	0.287515	0.541911	77	20	Actinobacteriota	Actinobacteria	Corynebacteriales	Corynebacteriaceae	Corynebacterium	qval >= 0.1
timepoint	0.514744	0.477726	0.288184	0.541911	77	65	Firmicutes	Clostridia	Peptostreptococcales-Tissierellales	Peptostreptococcaceae	Intestinibacter	qval >= 0.1
timepoint	0.145831	0.137265	0.294762	0.54832	77	9	Firmicutes	Bacilli	Staphylococcales	Staphylococcaceae	Staphylococcus	qval >= 0.1
timepoint	-0.23459	0.230356	0.315041	0.57981	77	20	Firmicutes	Clostridia	Lachnospirales	Lachnospiraceae	Lachnospiraceae NK4B4	qval >= 0.1
timepoint	0.168528	0.166938	0.319198	0.581277	77	10	Firmicutes	Clostridia	Peptostreptococcales-Tissierellales	Peptostreptococcaceae	Paeniclostridium	qval >= 0.1
timepoint	-0.298911	0.301446	0.32776	0.584521	77	16	Firmicutes	Bacilli	Lactobacillales	Lactobacillaceae	Ligilactobacillus	qval >= 0.1
timepoint	-0.346811	0.355407	0.332294	0.584521	77	14	Firmicutes	Bacilli	Lactobacillales	Lactobacillaceae	Leuconostoc	qval >= 0.1
timepoint	-0.237527	0.242668	0.333947	0.584521	77	25	Firmicutes	Clostridia	Oscillospirales	Ruminococcaceae	Fournierella	qval >= 0.1
timepoint	0.154731	0.158245	0.334495	0.584521	77	67	Actinobacteriota	Coriobacteriia	Coriobacteriales	Eggerthellaceae	Adlercreutzia	qval >= 0.1
timepoint	0.254771	0.262485	0.337945	0.584644	77	11	Firmicutes	Negativicutes	Veillonellales-Selenomonadales	Selenomonadaceae	Megamonas	qval >= 0.1
timepoint	-0.245367	0.256271	0.344537	0.590148	77	25	Firmicutes	Clostridia	Lachnospirales	Lachnospiraceae	Tuzzerella	qval >= 0.1
timepoint	-0.079834	0.0867234	0.363166	0.615371	77	77	Firmicutes	Clostridia	Lachnospirales	Lachnospiraceae	Blautia	qval >= 0.1
timepoint	-0.187629	0.206165	0.368509	0.615371	77	9	Bacteroidota	Bacteroidia	Bacteroidales	Porphyromonadaceae	Porphyromonas	qval >= 0.1
timepoint	-0.378556	0.417204	0.369934	0.615371	77	26	Firmicutes	Bacilli	Lactobacillales	Lactobacillaceae	Lactobacillus	qval >= 0.1
timepoint	0.440656	0.489943	0.374192	0.616525	77	39	Firmicutes	Clostridia	Peptostreptococcales-Tissierellales	Peptostreptococcaceae	Terrisporobacter	qval >= 0.1
timepoint	-0.162737	0.188745	0.394105	0.64321	77	19	Firmicutes	Bacilli	Erysipelotrichales	Erysipelatoclostridiaceae	Candidatus Stoquefichus	qval >= 0.1
timepoint	-0.432292	0.509002	0.401085	0.646541	77	33	Firmicutes	Bacilli	Lactobacillales	Lactobacillaceae	Lacticaseibacillus	qval >= 0.1
timepoint	0.333725	0.395043	0.403621	0.646541	77	65	Actinobacteriota	Coriobacteriia	Coriobacteriales	Coriobacteriaceae	Collinsella	qval >= 0.1
timepoint	0.220446	0.264414	0.409732	0.650309	77	77	Firmicutes	Bacilli	Lactobacillales	Streptococcaceae	Streptococcus	qval >= 0.1
timepoint	-0.48694	0.593541	0.417125	0.654549	77	62	Firmicutes	Bacilli	Erysipelotrichales	Erysipelotrichaceae	Turicibacter	qval >= 0.1
timepoint	-0.30872	0.378595	0.419971	0.654549	77	27	Bacteroidota	Bacteroidia	Bacteroidales	Prevotellaceae	Prevotella	qval >= 0.1
timepoint	-0.236158	0.295046	0.428512	0.661898	77	76	Firmicutes	Clostridia	Lachnospirales	Lachnospiraceae	Agathobacter	qval >= 0.1
timepoint	0.232928	0.299139	0.441052	0.675239	77	66	Firmicutes	Bacilli	Erysipelotrichales	Erysipelotrichaceae	Holdemania	qval >= 0.1
timepoint	-0.155721	0.210127	0.463227	0.687458	77	18	Firmicutes	Clostridia	Oscillospirales	Ruminococcaceae	Anaerofilum	qval >= 0.1
timepoint	0.157295	0.212685	0.464221	0.687458	77	71	Firmicutes	Clostridia	Oscillospirales	Ruminococcaceae	Ruminococcus	qval >= 0.1
timepoint	-0.344135	0.466576	0.465345	0.687458	77	65	Proteobacteria	Gammaproteobacteria	Enterobacterales	Enterobacteriaceae	Escherichia-Shigella	qval >= 0.1
timepoint	-0.11652	0.158734	0.467482	0.687458	77	18	Firmicutes	Clostridia	Lachnospirales	Lachnospiraceae	UC5-1-2E3	qval >= 0.1
timepoint	0.268095	0.366434	0.469026	0.687458	77	62	Firmicutes	Clostridia	Oscillospirales	Oscillospiraceae	Colidextribacter	qval >= 0.1
timepoint	0.0981748	0.135542	0.473406	0.687458	77	75	Firmicutes	Clostridia	Lachnospirales	Lachnospiraceae	Dorea	qval >= 0.1
timepoint	0.0734528	0.102207	0.476854	0.687458	77	12	Bacteroidota	Bacteroidia	Bacteroidales	Prevotellaceae	Prevotella_7	qval >= 0.1
timepoint	-0.110255	0.154819	0.480824	0.687458	77	22	Firmicutes	Clostridia	Eubacteriales	Eubacteriaceae	Eubacterium	qval >= 0.1
timepoint	-0.200511	0.286301	0.488096	0.692136	77	48	Firmicutes	Bacilli	Erysipelotrichales	Erysipelotrichaceae	Holdemanella	qval >= 0.1
timepoint	-0.387731	0.570631	0.500991	0.700611	77	71	Firmicutes	Clostridia	Clostridiales	Clostridiaceae	Clostridium sensu stricto 1	qval >= 0.1
timepoint	-0.153629	0.226757	0.502172	0.700611	77	11	Firmicutes	Clostridia	Lachnospirales	Lachnospiraceae	Lachnospiraceae NC2004	qval >= 0.1
timepoint	0.118436	0.181354	0.517735	0.716546	77	74	Firmicutes	Clostridia	Lachnospirales	Lachnospiraceae	Coprococcus	qval >= 0.1
timepoint	-0.224496	0.352922	0.528539	0.717532	77	50	Firmicutes	Clostridia	Lachnospirales	Lachnospiraceae	Eubacterium fissicatena	qval >= 0.1
timepoint	0.100122	0.1579	0.529902	0.717532	77	10	Firmicutes	Negativicutes	Veillonellales-Selenomonadales	Veillonellaceae	Megasphaera	qval >= 0.1
timepoint	0.173275	0.275132	0.532683	0.717532	77	46	Firmicutes	Clostridia	Oscillospirales	Oscillospiraceae	UCG-003	qval >= 0.1
timepoint	-0.0300903	0.048054	0.535038	0.717532	77	9	Actinobacteriota	Coriobacteriia	Coriobacteriales	Atopobiaceae	Olsenella	qval >= 0.1
timepoint	-0.172317	0.27872	0.540178	0.718852	77	45	Bacteroidota	Bacteroidia	Bacteroidales	Marinifilaceae	Odoribacter	qval >= 0.1
timepoint	0.163817	0.270837	0.548941	0.724937	77	17	Firmicutes	Clostridia	Lachnospirales	Lachnospiraceae	Eubacterium ruminantium	qval >= 0.1
timepoint	0.204687	0.34418	0.55563	0.728212	77	47	Firmicutes	Clostridia	Lachnospirales	Lachnospiraceae	Eubacterium xylanophilum	qval >= 0.1
timepoint	-0.118631	0.208725	0.573193	0.745581	77	29	Firmicutes	Clostridia	Oscillospirales	Ruminococcaceae	Caproiciproducens	qval >= 0.1
timepoint	0.105341	0.205123	0.610573	0.776465	77	14	Bacteroidota	Bacteroidia	Bacteroidales	Barnesiellaceae	Coprobacter	qval >= 0.1
timepoint	0.14598	0.289165	0.616623	0.776465	77	22	Firmicutes	Clostridia	Oscillospirales	Oscillospiraceae	Oscillospira	qval >= 0.1
timepoint	0.194186	0.386599	0.618404	0.776465	77	31	Firmicutes	Clostridia	Lachnospirales	Lachnospiraceae	Tyzzerella	qval >= 0.1
timepoint	0.194263	0.387534	0.619077	0.776465	77	35	Firmicutes	Clostridia	Lachnospirales	Lachnospiraceae	Hungatella	qval >= 0.1
timepoint	0.0655065	0.132092	0.622882	0.776465	77	77	Firmicutes	Clostridia	Lachnospirales	Lachnospiraceae	Eubacterium hallii	qval >= 0.1
timepoint	-0.117064	0.236783	0.623865	0.776465	77	13	Firmicutes	Clostridia	Lachnospirales	Lachnospiraceae	GCA-900066755	qval >= 0.1
timepoint	-0.1157	0.250328	0.64663	0.799049	77	52	Actinobacteriota	Coriobacteriia	Coriobacteriales	Eggerthellaceae	Eggerthella	qval >= 0.1
timepoint	-0.125972	0.278429	0.653559	0.801884	77	32	Bacteroidota	Bacteroidia	Bacteroidales	Marinifilaceae	Butyricimonas	qval >= 0.1
timepoint	0.0742959	0.166969	0.658891	0.802733	77	15	Firmicutes	Bacilli	Erysipelotrichales	Erysipelotrichaceae	Solobacterium	qval >= 0.1
timepoint	-0.0672436	0.15387	0.66463	0.804063	77	11	Firmicutes	Bacilli	Erysipelotrichales	Erysipelotrichaceae	Catenisphaera	qval >= 0.1
timepoint	-0.101615	0.254646	0.692111	0.831494	77	21	Firmicutes	Clostridia	Oscillospirales	Butyricicoccaceae	UCG-009	qval >= 0.1
timepoint	-0.108387	0.279297	0.700206	0.835419	77	66	Firmicutes	Clostridia	Lachnospirales	Lachnospiraceae	GCA-900066575	qval >= 0.1
timepoint	0.148497	0.408966	0.718557	0.851441	77	64	Firmicutes	Clostridia	Oscillospirales	Oscillospiraceae	Intestinimonas	qval >= 0.1
timepoint	0.0866097	0.24892	0.72985	0.858939	77	72	Bacteroidota	Bacteroidia	Bacteroidales	Rikenellaceae	Alistipes	qval >= 0.1
timepoint	-0.0950279	0.296017	0.749961	0.872427	77	10	Firmicutes	Bacilli	Lactobacillales	Lactobacillaceae	Limosilactobacillus	qval >= 0.1
timepoint	-0.107325	0.338838	0.753208	0.872427	77	30	Firmicutes	Clostridia	Oscillospirales	Ruminococcaceae	Eubacterium siraeum	qval >= 0.1
timepoint	-0.101442	0.324659	0.75644	0.872427	77	35	Firmicutes	Clostridia	Oscillospirales	Ruminococcaceae	CAG-352	qval >= 0.1
timepoint	0.0560316	0.183581	0.761905	0.872911	77	70	Firmicutes	Clostridia	Lachnospirales	Lachnospiraceae	Lachnospiraceae FCS020	qval >= 0.1
timepoint	0.0791829	0.269581	0.770594	0.877058	77	74	Firmicutes	Clostridia	Lachnospirales	Lachnospiraceae	Fusicatenibacter	qval >= 0.1
timepoint	-0.0474018	0.22566	0.834769	0.938964	77	71	Firmicutes	Clostridia	Lachnospirales	Lachnospiraceae	Ruminococcus gauvreauii	qval >= 0.1
timepoint	-0.0875868	0.425665	0.838087	0.938964	77	69	Firmicutes	Clostridia	Lachnospirales	Lachnospiraceae	Lachnospiraceae UCG-010	qval >= 0.1
timepoint	0.0156827	0.0787752	0.843288	0.938964	77	13	Firmicutes	Clostridia	Lachnospirales	Lachnospiraceae	Howardella	qval >= 0.1
timepoint	-0.0168022	0.0886804	0.85076	0.938964	77	22	Actinobacteriota	Coriobacteriia	Coriobacteriales	Eggerthellaceae	Senegalimassilia	qval >= 0.1
timepoint	-0.049008	0.262889	0.853115	0.938964	77	69	Actinobacteriota	Actinobacteria	Actinomycetales	Actinomycetaceae	Actinomyces	qval >= 0.1
timepoint	0.0201101	0.111246	0.857551	0.938964	77	8	Firmicutes	Clostridia	Oscillospirales	Ruminococcaceae	Angelakisella	qval >= 0.1
timepoint	0.0569478	0.351226	0.872072	0.944651	77	53	Firmicutes	Bacilli	Lactobacillales	Carnobacteriaceae	Granulicatella	qval >= 0.1
timepoint	-0.0410359	0.257973	0.874509	0.944651	77	11	Fusobacteriota	Fusobacteriia	Fusobacteriales	Fusobacteriaceae	Fusobacterium	qval >= 0.1
timepoint	0.0358141	0.233923	0.879126	0.944651	77	13	Firmicutes	Clostridia	Oscillospirales	Ruminococcaceae	Pygmaiobacter	qval >= 0.1
timepoint	-0.0630108	0.521153	0.904407	0.960705	77	46	Firmicutes	Bacilli	Lactobacillales	Streptococcaceae	Lactococcus	qval >= 0.1
timepoint	0.0272721	0.257614	0.916258	0.960705	77	66	Firmicutes	Clostridia	Lachnospirales	Lachnospiraceae	Marvinbryantia	qval >= 0.1
timepoint	0.0253705	0.251028	0.920039	0.960705	77	21	Firmicutes	Bacilli	Erysipelotrichales	Erysipelotrichaceae	Merdibacter	qval >= 0.1
timepoint	0.0411468	0.420786	0.922629	0.960705	77	50	Firmicutes	Negativicutes	Veillonellales-Selenomonadales	Veillonellaceae	Dialister	qval >= 0.1
timepoint	-0.0335696	0.372439	0.928655	0.960705	77	12	Firmicutes	Bacilli	Lactobacillales	Lactobacillaceae	Weissella	qval >= 0.1
timepoint	-0.016197	0.189604	0.93238	0.960705	77	13	Firmicutes	Clostridia	Peptostreptococcales-Tissierellales	Anaerovoracaceae	Mogibacterium	qval >= 0.1
timepoint	-0.0216713	0.255804	0.932939	0.960705	77	66	Firmicutes	Clostridia	Oscillospirales	Oscillospiraceae	UCG-002	qval >= 0.1
timepoint	-0.0195823	0.275973	0.943819	0.966158	77	15	Bacteroidota	Bacteroidia	Bacteroidales	Prevotellaceae	Alloprevotella	qval >= 0.1
timepoint	0.0184052	0.420779	0.965344	0.980328	77	70	Verrucomicrobiota	Verrucomicrobiae	Verrucomicrobiales	Akkermansiaceae	Akkermansia	qval >= 0.1
timepoint	-0.0157587	0.402748	0.968994	0.980328	77	58	Firmicutes	Clostridia	Oscillospirales	Oscillospiraceae	Flavonifractor	qval >= 0.1
timepoint	-0.00712685	0.355677	0.98412	0.988695	77	46	Firmicutes	Clostridia	Lachnospirales	Lachnospiraceae	Shuttleworthia	qval >= 0.1
timepoint	0.00564096	0.395491	0.988695	0.988695	77	65	Firmicutes	Clostridia	Oscillospirales	Oscillospiraceae	Oscillibacter	qval >= 0.1
