# Supplementary material for: Correlation between intestinal microbiota and urolithin metabolism in a human walnut dietary intervention
Source: BMC Microbiol. 2024 Nov 15;24:476. doi: 10.1186/s12866-024-03626-5 (PMC11566485; doi:10.1186/s12866-024-03626-5)
Supplement: Supplementary file 2 — Supplementary Material 2. [file 12866_2024_3626_MOESM2_ESM.xlsx]

## Sheet: picrust2_K_timepoint_MassData
Kid	effect.size	stderr	pval	FDR-pval	N	N.not.zero	GeneName	KEGGannotation	Significance
K19048	0.650067	0.114465	1.64845e-06	0.00586627	77	74	symE	toxic protein SymE	Increased in B and qval < 0.05
K07712	0.522582	0.0946481	2.62408e-06	0.00586627	77	77	glnG, ntrC	two-component system, NtrC family, nitrogen regulation response regulator GlnG	Increased in B and qval < 0.05
K00561	0.212261	0.0393707	4.07332e-06	0.00586627	77	77	ermC, ermA	23S rRNA (adenine-N6)-dimethyltransferase	Increased in B and qval < 0.05
K09861	0.0441818	0.00820345	4.32137e-06	0.00586627	77	77	K09861	uncharacterized protein	Increased in B and qval < 0.05
K03688	-0.0950245	0.0181713	6.71579e-06	0.00729335	77	77	ubiB, aarF	ubiquinone biosynthesis protein	Increased in A and qval < 0.05
K06020	0.757518	0.149809	1.14316e-05	0.00871596	77	66	E3.6.3.25	sulfate-transporting ATPase	Increased in B and qval < 0.05
K15270	0.751018	0.150224	1.36484e-05	0.00871596	77	66	sam	S-adenosylmethionine uptake transporter	Increased in B and qval < 0.05
K16267	0.751018	0.150224	1.36484e-05	0.00871596	77	66	zipB	zinc and cadmium transporter	Increased in B and qval < 0.05
K16234	0.410422	0.0831004	1.69535e-05	0.00871596	77	49	hutT	histidine transporter	Increased in B and qval < 0.05
K14987	0.729855	0.149278	1.9264e-05	0.00871596	77	55	fixJ	two-component system, LuxR family, response regulator FixJ	Increased in B and qval < 0.05
K16929	0.729855	0.149278	1.9264e-05	0.00871596	77	55	K16929	energy-coupling factor transport system substrate-specific component	Increased in B and qval < 0.05
K07218	0.714498	0.149027	2.56465e-05	0.00871596	77	60	nosD	nitrous oxidase accessory protein	Increased in B and qval < 0.05
K06441	0.717759	0.151139	2.95703e-05	0.00871596	77	61	E1.12.7.2G	ferredoxin hydrogenase gamma subunit	Increased in B and qval < 0.05
K15022	0.717759	0.151139	2.95703e-05	0.00871596	77	61	fdhB	formate dehydrogenase beta subunit	Increased in B and qval < 0.05
K13796	0.728185	0.153844	3.10098e-05	0.00871596	77	64	cobZ, tcuA	tricarballylate dehydrogenase	Increased in B and qval < 0.05
K08094	-0.138979	0.0294112	3.22532e-05	0.00871596	77	77	hxlB	6-phospho-3-hexuloisomerase	Increased in A and qval < 0.05
K02798	-0.185227	0.0393542	3.40743e-05	0.00871596	77	77	PTS-Mtl-EIIA, mtlA, cmtB	PTS system, mannitol-specific IIA component	Increased in A and qval < 0.05
K03298	0.597128	0.127642	3.72695e-05	0.00871596	77	63	TC.DME	drug/metabolite transporter, DME family	Increased in B and qval < 0.05
K12685	0.730667	0.156539	3.78871e-05	0.00871596	77	61	ssp	subtilase-type serine protease	Increased in B and qval < 0.05
K01501	0.603214	0.129131	3.94901e-05	0.00871596	77	74	E3.5.5.1	nitrilase	Increased in B and qval < 0.05
K12071	0.723803	0.155726	4.00913e-05	0.00871596	77	62	traD	conjugal transfer pilus assembly protein TraD	Increased in B and qval < 0.05
K09882	0.579975	0.124739	4.0278e-05	0.00871596	77	65	cobS	cobaltochelatase CobS	Increased in B and qval < 0.05
K06975	0.100995	0.0217957	4.27671e-05	0.00871596	77	77	K06975	uncharacterized protein	Increased in B and qval < 0.05
K07138	0.054556	0.0118101	4.41293e-05	0.00871596	77	77	K07138	uncharacterized protein	Increased in B and qval < 0.05
K00992	0.714722	0.155121	4.50283e-05	0.00871596	77	67	murU	MurNAc alpha-1-phosphate uridylyltransferase	Increased in B and qval < 0.05
K16164	0.357884	0.0775981	4.63246e-05	0.00871596	77	51	K16164	acylpyruvate hydrolase	Increased in B and qval < 0.05
K12063	0.70076	0.152382	4.67523e-05	0.00871596	77	62	traC	conjugal transfer ATP-binding protein TraC	Increased in B and qval < 0.05
K02012	0.141806	0.0308681	4.81555e-05	0.00871596	77	77	afuA, fbpA	iron(III) transport system substrate-binding protein	Increased in B and qval < 0.05
K19340	0.689037	0.150183	4.84233e-05	0.00871596	77	59	nosF	Cu-processing system ATP-binding protein	Increased in B and qval < 0.05
K19341	0.689037	0.150183	4.84233e-05	0.00871596	77	59	nosY	Cu-processing system permease protein	Increased in B and qval < 0.05
K03704	-0.0488637	0.0106631	4.97596e-05	0.00871596	77	77	cspA	cold shock protein (beta-ribbon, CspA family)"	Increased in A and qval < 0.05
K09125	0.212546	0.0468492	5.69556e-05	0.00943027	77	77	K09125	uncharacterized protein	Increased in B and qval < 0.05
K00874	0.0613702	0.0135243	5.84954e-05	0.00943027	77	77	kdgK	2-dehydro-3-deoxygluconokinase	Increased in B and qval < 0.05
K13730	-0.394607	0.087227	5.97411e-05	0.00943027	77	74	inlA	internalin A	Increased in A and qval < 0.05
K12058	0.677966	0.150283	6.15527e-05	0.00943027	77	56	traN	conjugal transfer mating pair stabilization protein TraN	Increased in B and qval < 0.05
K12072	0.683398	0.151719	6.2597e-05	0.00943027	77	61	traH	conjugative transfer pilus assembly protein TraH	Increased in B and qval < 0.05
K14645	0.507639	0.112701	6.48492e-05	0.00943027	77	53	K14645	serine protease	Increased in B and qval < 0.05
K12057	0.681583	0.151899	6.59945e-05	0.00943027	77	61	traF	conjugal transfer pilus assembly protein TraF	Increased in B and qval < 0.05
K00517	0.387099	0.0866511	7.19088e-05	0.00957681	77	47	E1.14.-.-		Increased in B and qval < 0.05
K12081	0.662436	0.148598	7.23192e-05	0.00957681	77	52	ptlE	type IV secretion system protein PtlE	Increased in B and qval < 0.05
K11203	-0.174112	0.0390945	7.39864e-05	0.00957681	77	77	PTS-Fru2-EIIC	PTS system, fructose-specific IIC-like component	Increased in A and qval < 0.05
K12452	0.31781	0.071674	7.56809e-05	0.00957681	77	77	ascC, ddhC, rfbH	CDP-4-dehydro-6-deoxyglucose reductase, E1	Increased in B and qval < 0.05
K18130	0.67037	0.151199	7.75812e-05	0.00957681	77	58	nalC	TetR/AcrR family transcriptional regulator, transcriptional repressor NalC	Increased in B and qval < 0.05
K11712	0.778562	0.175626	7.76022e-05	0.00957681	77	63	dctR	two-component system, LuxR family, response regulator DctR	Increased in B and qval < 0.05
K19342	0.68343	0.154783	8.18387e-05	0.0098752	77	59	nosL	copper chaperone NosL	Increased in B and qval < 0.05
K01451	0.104594	0.0238151	8.95126e-05	0.0102318	77	77	hipO	hippurate hydrolase	Increased in B and qval < 0.05
K11202	-0.166466	0.0379262	9.00551e-05	0.0102318	77	77	PTS-Fru2-EIIB	PTS system, fructose-specific IIB-like component	Increased in A and qval < 0.05
K06978	0.122214	0.0278612	9.04465e-05	0.0102318	77	77	K06978	uncharacterized protein	Increased in B and qval < 0.05
K01299	0.215903	0.0494558	9.47851e-05	0.0105037	77	77	E3.4.17.19	carboxypeptidase Taq	Increased in B and qval < 0.05
K12060	0.677883	0.156267	0.000103544	0.0106478	77	61	traU	conjugal transfer pilus assembly protein TraU	Increased in B and qval < 0.05
K03203	0.679183	0.156581	0.000104118	0.0106478	77	56	virB8, lvhB8	type IV secretion system protein VirB8	Increased in B and qval < 0.05
K12069	0.676636	0.156081	0.000104574	0.0106478	77	59	traA	conjugal transfer pilus assembly protein TraA	Increased in B and qval < 0.05
K00523	0.663369	0.153434	0.000108669	0.0106478	77	58	ascD, ddhD, rfbI	CDP-4-dehydro-6-deoxyglucose reductase, E3	Increased in B and qval < 0.05
K01629	0.0720014	0.0166552	0.00010998	0.0106478	77	77	rhaD	rhamnulose-1-phosphate aldolase	Increased in B and qval < 0.05
K15342	0.036076	0.00834703	0.000110266	0.0106478	77	77	cas1	CRISP-associated protein Cas1	Increased in B and qval < 0.05
K10193	0.321451	0.0745766	0.000111845	0.0106478	77	77	togM	oligogalacturonide transport system permease protein	Increased in B and qval < 0.05
K16216	0.638611	0.14819	0.000113409	0.0106478	77	56	yueD	benzil reductase ((S)-benzoin forming)	Increased in B and qval < 0.05
K18471	-0.242883	0.0563452	0.000115114	0.0106478	77	77	ydjG	methylglyoxal reductase	Increased in A and qval < 0.05
K03060	-0.0296426	0.00688361	0.000116011	0.0106478	77	77	rpoZ	DNA-directed RNA polymerase subunit omega	Increased in A and qval < 0.05
K17462	-0.331444	0.0772227	0.000119484	0.0106478	77	76	yrrT	putative AdoMet-dependent methyltransferase	Increased in A and qval < 0.05
K06989	0.361908	0.0842996	0.000119616	0.0106478	77	77	nadX	aspartate dehydrogenase	Increased in B and qval < 0.05
K14267	0.663547	0.155114	0.000125022	0.0108504	77	66	dapC	N-succinyldiaminopimelate aminotransferase	Increased in B and qval < 0.05
K13041	0.758368	0.177454	0.000125922	0.0108504	77	63	ttrR	two-component system, LuxR family, response regulator TtrR	Increased in B and qval < 0.05
K02821	-0.146693	0.0343307	0.000127887	0.0108504	77	77	PTS-Ula-EIIA, ulaC, sgaA	PTS system, ascorbate-specific IIA component	Increased in A and qval < 0.05
K00067	0.0418782	0.00983382	0.000131944	0.0110224	77	77	rfbD, rmlD	dTDP-4-dehydrorhamnose reductase	Increased in B and qval < 0.05
K00046	0.063762	0.0150139	0.000138576	0.011401	77	77	idnO	gluconate 5-dehydrogenase	Increased in B and qval < 0.05
K10194	0.339601	0.0803425	0.000143636	0.0114151	77	77	togN	oligogalacturonide transport system permease protein	Increased in B and qval < 0.05
K14665	0.625271	0.147766	0.000144442	0.0114151	77	69	amhX	amidohydrolase	Increased in B and qval < 0.05
K12062	0.659838	0.156124	0.000145162	0.0114151	77	62	trbI	conjugal transfer pilin signal peptidase TrbI	Increased in B and qval < 0.05
K03309	0.498658	0.117961	0.000147156	0.0114151	77	73	TC.DAACS	dicarboxylate/amino acid:cation (Na+ or H+) symporter, DAACS family	Increased in B and qval < 0.05
K07000	0.430851	0.102413	0.000154054	0.0117819	77	77	K07000	uncharacterized protein	Increased in B and qval < 0.05
K01713	0.661031	0.157471	0.000158767	0.0119672	77	65	pheC	cyclohexadienyl dehydratase	Increased in B and qval < 0.05
K09951	0.0388808	0.0092683	0.000160885	0.0119672	77	77	cas2	CRISPR-associated protein Cas2	Increased in B and qval < 0.05
K09116	-0.150099	0.0358888	0.000166892	0.0122463	77	77	K09116	uncharacterized protein	Increased in A and qval < 0.05
K08151	0.603949	0.145033	0.000174857	0.0126596	77	74	tetA	MFS transporter, DHA1 family, tetracycline resistance protein	Increased in B and qval < 0.05
K17363	0.445507	0.107224	0.000183954	0.013143	77	77	urdA	urocanate reductase	Increased in B and qval < 0.05
K02566	0.118414	0.0285613	0.000187584	0.0132283	77	77	nagD	NagD protein	Increased in B and qval < 0.05
K11603	0.37493	0.0906286	0.000194576	0.0135455	77	51	mntA	manganese transport system ATP-binding protein	Increased in B and qval < 0.05
K07106	0.128782	0.0313041	0.000205467	0.0136669	77	77	murQ	N-acetylmuramic acid 6-phosphate etherase	Increased in B and qval < 0.05
K01424	0.0554651	0.0135082	0.000210046	0.0136669	77	77	E3.5.1.1, ansA, ansB	L-asparaginase	Increased in B and qval < 0.05
K03549	-0.20946	0.0510579	0.000212746	0.0136669	77	77	kup	KUP system potassium uptake protein	Increased in A and qval < 0.05
K10709	-0.131458	0.0320537	0.000213616	0.0136669	77	77	frlC	protein FrlC	Increased in A and qval < 0.05
K15520	0.340196	0.0830423	0.00021908	0.0136669	77	56	mshD	mycothiol synthase	Increased in B and qval < 0.05
K15521	0.340196	0.0830423	0.00021908	0.0136669	77	56	mshA	D-inositol-3-phosphate glycosyltransferase	Increased in B and qval < 0.05
K15526	0.340196	0.0830423	0.00021908	0.0136669	77	56	mshC	L-cysteine:1D-myo-inositol 2-amino-2-deoxy-alpha-D-glucopyranoside ligase	Increased in B and qval < 0.05
K18455	0.340196	0.0830423	0.00021908	0.0136669	77	56	mca	mycothiol S-conjugate amidase	Increased in B and qval < 0.05
K00354	-0.407672	0.0997355	0.000221474	0.0136669	77	67	E1.6.99.1	NADPH2 dehydrogenase	Increased in A and qval < 0.05
K03475	-0.136125	0.0332914	0.000221489	0.0136669	77	77	PTS-Ula-EIIC, ulaA, sgaT	PTS system, ascorbate-specific IIC component	Increased in A and qval < 0.05
K00640	0.01866	0.00457287	0.00022583	0.0137781	77	77	cysE	serine O-acetyltransferase	Increased in B and qval < 0.05
K01126	0.0419081	0.0102895	0.000232815	0.0137991	77	77	E3.1.4.46, glpQ, ugpQ	glycerophosphoryl diester phosphodiesterase	Increased in B and qval < 0.05
K02781	-0.174515	0.0429001	0.000235298	0.0137991	77	77	PTS-Gut-EIIA, srlB	PTS system, glucitol/sorbitol-specific IIA component	Increased in A and qval < 0.05
K11601	0.396582	0.0974258	0.000236853	0.0137991	77	50	mntC	manganese transport system substrate-binding protein	Increased in B and qval < 0.05
K11602	0.396582	0.0974258	0.000236853	0.0137991	77	50	mntB	manganese transport system permease protein	Increased in B and qval < 0.05
K13040	0.804621	0.198202	0.000238879	0.0137991	77	63	ttrS	two-component system, LuxR family, sensor histidine kinase TtrS	Increased in B and qval < 0.05
K05306	0.195583	0.0481393	0.000242098	0.0138378	77	77	phnX	phosphonoacetaldehyde hydrolase	Increased in B and qval < 0.05
K02814	-0.170429	0.0421633	0.000254896	0.0144176	77	77	PTS-Sor-EIIC, sorA	PTS system, sorbose-specific IIC component	Increased in A and qval < 0.05
K18702	-0.162625	0.0402966	0.000259101	0.0144768	77	77	uctC	CoA:oxalate CoA-transferase	Increased in A and qval < 0.05
K09022	0.0151723	0.00376582	0.000264317	0.0144768	77	77	ridA, tdcF	2-iminobutanoate/2-iminopropanoate deaminase	Increased in B and qval < 0.05
K12940	0.204118	0.0507153	0.000265485	0.0144768	77	77	abgA	aminobenzoyl-glutamate utilization protein A	Increased in B and qval < 0.05
K00153	0.339515	0.0842405	0.000266608	0.0144768	77	56	E1.1.1.306	S-(hydroxymethyl)mycothiol dehydrogenase	Increased in B and qval < 0.05
K02173	-0.161223	0.0401492	0.000275964	0.0148365	77	77	yggC	putative kinase	Increased in A and qval < 0.05
K15525	0.322194	0.0804445	0.000286741	0.0152648	77	54	mshB	N-acetyl-1-D-myo-inositol-2-amino-2-deoxy-alpha-D-glucopyranoside deacetylase	Increased in B and qval < 0.05
K06013	0.592671	0.148318	0.000293959	0.015497	77	71	STE24	STE24 endopeptidase	Increased in B and qval < 0.05
K02440	-0.137706	0.0345689	0.000302868	0.0156887	77	77	GLPF	glycerol uptake facilitator protein	Increased in A and qval < 0.05
K06015	0.122597	0.0307772	0.000303373	0.0156887	77	77	E3.5.1.81	N-acyl-D-amino-acid deacylase	Increased in B and qval < 0.05
K07168	0.374988	0.0942545	0.000309118	0.015835	77	53	K07168	CBS domain-containing membrane protein	Increased in B and qval < 0.05
K03738	0.352801	0.0888458	0.000322105	0.0163461	77	77	aor	aldehyde:ferredoxin oxidoreductase	Increased in B and qval < 0.05
K02815	-0.159552	0.04031	0.000326911	0.0164363	77	77	PTS-Sor-EIID, sorM	PTS system, sorbose-specific IID component	Increased in A and qval < 0.05
K00068	-0.158728	0.0401618	0.000332521	0.016565	77	77	srlD	sorbitol-6-phosphate 2-dehydrogenase	Increased in A and qval < 0.05
K17722	-0.151461	0.0385388	0.000355058	0.017527	77	77	preT	dihydropyrimidine dehydrogenase (NAD+) subunit PreT	Increased in A and qval < 0.05
K15987	0.0594287	0.0151494	0.00035993	0.0176074	77	77	hppA	K(+)-stimulated pyrophosphate-energized sodium pump	Increased in B and qval < 0.05
K02783	-0.152611	0.0390245	0.000374475	0.0181553	77	77	PTS-Gut-EIIC, srlA	PTS system, glucitol/sorbitol-specific IIC component	Increased in A and qval < 0.05
K05687	-0.386005	0.0988711	0.00038172	0.0183428	77	60	PARK7	protein DJ-1	Increased in A and qval < 0.05
K07568	0.0223735	0.00574951	0.00039372	0.0187535	77	77	queA	S-adenosylmethionine:tRNA ribosyltransferase-isomerase	Increased in B and qval < 0.05
K02769	-0.142018	0.0366162	0.000411622	0.0194357	77	77	PTS-Fru-EIIB, fruA	PTS system, fructose-specific IIB component	Increased in A and qval < 0.05
K17883	0.306458	0.0791082	0.000421006	0.0197075	77	54	mtr	mycothione reductase	Increased in B and qval < 0.05
K12349	0.322238	0.0833481	0.00042899	0.0199096	77	42	ASAH2	neutral ceramidase	Increased in B and qval < 0.05
K02813	-0.154443	0.0401	0.000446707	0.0205561	77	77	PTS-Sor-EIIB, sorB	PTS system, sorbose-specific IIB component	Increased in A and qval < 0.05
K17716	0.116709	0.030502	0.000478153	0.0216754	77	77	capD	UDP-glucose 4-epimerase	Increased in B and qval < 0.05
K00611	-0.0266306	0.00695606	0.000479015	0.0216754	77	77	OTC, argF, argI	ornithine carbamoyltransferase	Increased in A and qval < 0.05
K12240	-0.385735	0.100819	0.000483074	0.0216784	77	56	pchF	pyochelin synthetase	Increased in A and qval < 0.05
K09702	0.1922	0.050401	0.000495448	0.0219884	77	77	K09702	uncharacterized protein	Increased in B and qval < 0.05
K03326	0.150975	0.0395995	0.000498079	0.0219884	77	77	TC.DCUC, dcuC, dcuD	C4-dicarboxylate transporter, DcuC family	Increased in B and qval < 0.05
K01295	0.468434	0.123119	0.000513556	0.0224888	77	75	cpg	glutamate carboxypeptidase	Increased in B and qval < 0.05
K00009	-0.153203	0.0404564	0.000536771	0.0232024	77	77	mtlD	mannitol-1-phosphate 5-dehydrogenase	Increased in A and qval < 0.05
K07486	-0.2981	0.0787341	0.000541559	0.0232024	77	77	K07486	transposase	Increased in A and qval < 0.05
K00824	0.219217	0.0579776	0.000547273	0.0232024	77	77	dat	D-alanine transaminase	Increased in B and qval < 0.05
K15599	0.209558	0.0555043	0.000554326	0.0232024	77	77	thiX	putative hydroxymethylpyrimidine transport system permease protein	Increased in B and qval < 0.05
K15600	0.209558	0.0555043	0.000554326	0.0232024	77	77	thiZ	putative hydroxymethylpyrimidine transport system ATP-binding protein	Increased in B and qval < 0.05
K02774	-0.138834	0.0367807	0.00055549	0.0232024	77	77	PTS-Gat-EIIB, gatB, sgcB	PTS system, galactitol-specific IIB component	Increased in A and qval < 0.05
K02822	-0.127049	0.0337515	0.000574236	0.023643	77	77	PTS-Ula-EIIB, ulaB, sgaB	PTS system, ascorbate-specific IIB component	Increased in A and qval < 0.05
K15532	0.247139	0.0655957	0.000574747	0.023643	77	77	yteR, yesR	unsaturated rhamnogalacturonyl hydrolase	Increased in B and qval < 0.05
K15598	0.204024	0.0544767	0.000605226	0.0246418	77	77	thiY	putative hydroxymethylpyrimidine transport system substrate-binding protein	Increased in B and qval < 0.05
K18369	0.0539776	0.0144233	0.000612426	0.0246418	77	77	adh2	alcohol dehydrogenase	Increased in B and qval < 0.05
K02773	-0.140855	0.0376733	0.000615803	0.0246418	77	77	PTS-Gat-EIIA, gatA, sgcA	PTS system, galactitol-specific IIA component	Increased in A and qval < 0.05
K17464	-0.158016	0.0422845	0.000621026	0.0246418	77	77	PTS-Dga-EIIA, dgaA	PTS system, D-glucosaminate-specific IIA component	Increased in A and qval < 0.05
K19131	0.292187	0.0782228	0.000626255	0.0246418	77	38	csb1	CRISPR-associated protein Csb1	Increased in B and qval < 0.05
K19133	0.292187	0.0782228	0.000626255	0.0246418	77	38	csb3	CRISPR-associated protein Csb3	Increased in B and qval < 0.05
K02371	0.0277048	0.00750387	0.00070594	0.0275109	77	77	fabK	enoyl-[acyl-carrier protein] reductase II	Increased in B and qval < 0.05
K07017	0.13464	0.0364878	0.000709306	0.0275109	77	77	K07017	uncharacterized protein	Increased in B and qval < 0.05
K10036	-0.144501	0.0394354	0.000767471	0.0295558	77	77	glnH	glutamine transport system substrate-binding protein	Increased in A and qval < 0.05
K02078	0.0160693	0.00440161	0.000799034	0.0300448	77	77	acpP	acyl carrier protein	Increased in B and qval < 0.05
K07048	-0.128813	0.0353043	0.000801099	0.0300448	77	77	PTER, php	phosphotriesterase-related protein	Increased in A and qval < 0.05
K18014	-0.137268	0.0376295	0.000803334	0.0300448	77	77	kal	3-aminobutyryl-CoA ammonia-lyase	Increased in A and qval < 0.05
K17467	-0.143515	0.0393765	0.000811555	0.0300448	77	77	PTS-Dga-EIID, dgaD	PTS system, D-glucosaminate-specific IID component	Increased in A and qval < 0.05
K03223	0.334492	0.0917772	0.000813367	0.0300448	77	48	yscL, sctL	type III secretion protein L	Increased in B and qval < 0.05
K04058	0.334492	0.0917772	0.000813367	0.0300448	77	48	yscW, sctW	type III secretion protein W	Increased in B and qval < 0.05
K07011	0.139325	0.0383151	0.000839666	0.0306215	77	77	K07011	uncharacterized protein	Increased in B and qval < 0.05
K04056	0.333277	0.0918369	0.000850399	0.0306215	77	48	yscO, sctO	type III secretion protein O	Increased in B and qval < 0.05
K04059	0.333277	0.0918369	0.000850399	0.0306215	77	48	yscX, sctX	type III secretion protein X	Increased in B and qval < 0.05
K07636	0.0320986	0.00885449	0.000851537	0.0306215	77	77	phoR	two-component system, OmpR family, phosphate regulon sensor histidine kinase PhoR	Increased in B and qval < 0.05
K14392	-0.0948226	0.0261929	0.000870234	0.031088	77	77	panF	sodium/pantothenate symporter	Increased in A and qval < 0.05
K18910	-0.111576	0.0308861	0.000885991	0.031444	77	77	dpe, lre	D-psicose/D-tagatose/L-ribulose 3-epimerase	Increased in A and qval < 0.05
K17466	-0.141775	0.0392937	0.000900908	0.0316614	77	77	PTS-Dga-EIIC, dgaC	PTS system, D-glucosaminate-specific IIC component	Increased in A and qval < 0.05
K05791	0.318766	0.0883284	0.000903779	0.0316614	77	48	terZ	tellurium resistance protein TerZ	Increased in B and qval < 0.05
K16783	0.350281	0.0972055	0.000915901	0.0318804	77	60	bioN	biotin transport system permease protein	Increased in B and qval < 0.05
K01815	0.203475	0.056589	0.000936755	0.0323986	77	77	kduI	4-deoxy-L-threo-5-hexosulose-uronate ketol-isomerase	Increased in B and qval < 0.05
K00016	-0.0291364	0.00812033	0.000949268	0.0326236	77	77	LDH, ldh	L-lactate dehydrogenase	Increased in A and qval < 0.05
K00876	0.0218975	0.00611698	0.000974903	0.033112	77	77	udk, UCK	uridine kinase	Increased in B and qval < 0.05
K16165	0.619442	0.173207	0.000975676	0.033112	77	68	nagK	fumarylpyruvate hydrolase	Increased in B and qval < 0.05
K00171	-0.119264	0.033338	0.000985046	0.0332224	77	77	porD	pyruvate ferredoxin oxidoreductase delta subunit	Increased in A and qval < 0.05
K06889	0.0264791	0.00744173	0.00102586	0.0340403	77	77	K06889	uncharacterized protein	Increased in B and qval < 0.05
K02348	-0.208318	0.058499	0.00102655	0.0340403	77	77	elaA	ElaA protein	Increased in A and qval < 0.05
K02745	-0.17892	0.0502552	0.0010281	0.0340403	77	77	PTS-Aga-EIIB, agaV	PTS system, N-acetylgalactosamine-specific IIB component	Increased in A and qval < 0.05
K04015	0.433819	0.121996	0.00103991	0.0342224	77	76	nrfD	protein NrfD	Increased in B and qval < 0.05
K01686	0.0713963	0.0200697	0.00104754	0.0342658	77	77	uxuA	mannonate dehydratase	Increased in B and qval < 0.05
K06001	0.0929164	0.0262424	0.00107816	0.0349166	77	77	trpB	tryptophan synthase beta chain	Increased in B and qval < 0.05
K19124	0.181814	0.0513283	0.0010843	0.0349166	77	77	casC, cse4	CRISPR system Cascade subunit CasC	Increased in B and qval < 0.05
K07727	0.0312958	0.00883831	0.00108672	0.0349166	77	77	K07727	putative transcriptional regulator	Increased in B and qval < 0.05
K00612	-0.343792	0.0975351	0.00113108	0.036128	77	72	E2.1.3.-	carbamoyltransferase	Increased in A and qval < 0.05
K09457	0.0846288	0.024051	0.00115733	0.0367501	77	77	queF	7-cyano-7-deazaguanine reductase	Increased in B and qval < 0.05
K19267	-0.241093	0.0685442	0.00116658	0.0368288	77	77	qorB	NAD(P)H dehydrogenase (quinone)	Increased in A and qval < 0.05
K06901	-0.0227358	0.00647249	0.00117756	0.0369604	77	77	pbuG	putative MFS transporter, AGZA family, xanthine/uracil permease	Increased in A and qval < 0.05
K09858	0.293667	0.0837454	0.00119184	0.036983	77	77	K09858	SEC-C motif domain protein	Increased in B and qval < 0.05
K03273	0.254133	0.0725222	0.0011919	0.036983	77	77	gmhB	D-glycero-D-manno-heptose 1,7-bisphosphate phosphatase	Increased in B and qval < 0.05
K07031	0.261162	0.0747091	0.00121598	0.037191	77	77	hddA	D-glycero-alpha-D-manno-heptose-7-phosphate kinase	Increased in B and qval < 0.05
K02204	0.477847	0.136577	0.00121919	0.037191	77	67	thrB2	homoserine kinase type II	Increased in B and qval < 0.05
K19426	-0.259173	0.0740412	0.00122446	0.037191	77	61	epsI	pyruvyl transferase EpsI	Increased in A and qval < 0.05
K00290	0.0395962	0.0113228	0.001226	0.037191	77	77	LYS1	saccharopine dehydrogenase (NAD+, L-lysine forming)"	Increased in B and qval < 0.05
K07160	-0.0986589	0.0282341	0.00124144	0.0373934	77	77	K07160	UPF0271 protein	Increased in A and qval < 0.05
K02082	-0.193835	0.0555054	0.00124716	0.0373934	77	77	agaS	tagatose-6-phosphate ketose/aldose isomerase	Increased in A and qval < 0.05
K06395	-0.061351	0.017568	0.00125333	0.0373934	77	77	spoIIIAF	stage III sporulation protein AF	Increased in A and qval < 0.05
K09795	0.336799	0.0965115	0.00126143	0.0374172	77	50	K09795	uncharacterized protein	Increased in B and qval < 0.05
K02564	0.0208448	0.00597252	0.00126791	0.0374172	77	77	nagB, GNPDA	glucosamine-6-phosphate deaminase	Increased in B and qval < 0.05
K00566	0.0303748	0.00872998	0.00128718	0.0377804	77	77	mnmA, trmU	tRNA-uridine 2-sulfurtransferase	Increased in B and qval < 0.05
K06186	0.380137	0.109586	0.00132717	0.038556	77	76	bamE, smpA	outer membrane protein assembly factor BamE	Increased in B and qval < 0.05
K00754	-0.065833	0.0189597	0.0013278	0.038556	77	77	#N/A		Increased in A and qval < 0.05
K07001	0.0788516	0.0227915	0.00138074	0.0398798	77	77	K07001	NTE family protein	Increased in B and qval < 0.05
K03981	0.400355	0.116409	0.00144683	0.0415677	77	77	dsbC	thiol:disulfide interchange protein DsbC	Increased in B and qval < 0.05
K07069	-0.26568	0.077305	0.0014547	0.0415739	77	77	K07069	uncharacterized protein	Increased in A and qval < 0.05
K04760	0.389043	0.113704	0.00151043	0.0417062	77	77	greB	transcription elongation factor GreB	Increased in B and qval < 0.05
K03600	0.388778	0.11373	0.00152363	0.0417062	77	77	sspB	stringent starvation protein B	Increased in B and qval < 0.05
K03806	0.388778	0.11373	0.00152363	0.0417062	77	77	ampD	N-acetyl-anhydromuramoyl-L-alanine amidase	Increased in B and qval < 0.05
K07320	0.388778	0.11373	0.00152363	0.0417062	77	77	prmB	ribosomal protein L3 glutamine methyltransferase	Increased in B and qval < 0.05
K10763	0.388778	0.11373	0.00152363	0.0417062	77	77	hda	DnaA-homolog protein	Increased in B and qval < 0.05
K17713	0.407102	0.119108	0.0015263	0.0417062	77	76	bamB	outer membrane protein assembly factor BamB	Increased in B and qval < 0.05
K03534	0.157721	0.0460787	0.00152746	0.0417062	77	77	rhaM	L-rhamnose mutarotase	Increased in B and qval < 0.05
K14058	0.388678	0.11375	0.00153002	0.0417062	77	77	ttcA	tRNA 2-thiocytidine biosynthesis protein TtcA	Increased in B and qval < 0.05
K03649	-0.236093	0.0690563	0.00153478	0.0417062	77	77	mug	double-stranded uracil-DNA glycosylase	Increased in A and qval < 0.05
K16915	0.421481	0.123141	0.00153614	0.0417062	77	75	cbiL	nickel transport protein	Increased in B and qval < 0.05
K09153	0.100291	0.0295021	0.0016065	0.0433995	77	77	K09153	uncharacterized protein	Increased in B and qval < 0.05
K17465	-0.130976	0.0386447	0.00166767	0.0448288	77	77	PTS-Dga-EIIB, dgaB	PTS system, D-glucosaminate-specific IIB component	Increased in A and qval < 0.05
K08369	-0.183052	0.0540411	0.00167606	0.0448324	77	77	ydjE	MFS transporter, putative metabolite:H+ symporter	Increased in A and qval < 0.05
K02011	0.151694	0.0448881	0.00170274	0.0450447	77	77	afuB, fbpB	iron(III) transport system permease protein	Increased in B and qval < 0.05
K03923	0.362553	0.107264	0.00170968	0.0450447	77	77	mdaB	modulator of drug activity B	Increased in B and qval < 0.05
K13993	0.127307	0.0376971	0.00171726	0.0450447	77	77	HSP20	HSP20 family protein	Increased in B and qval < 0.05
K13497	-0.133421	0.0395072	0.00172307	0.0450447	77	77	trpGD	anthranilate synthase/phosphoribosyltransferase	Increased in A and qval < 0.05
K19174	-0.260854	0.0772711	0.00173376	0.0450447	77	61	dptG	DNA phosphorothioation-dependent restriction protein DptG	Increased in A and qval < 0.05
K19175	-0.260854	0.0772711	0.00173376	0.0450447	77	61	dptH	DNA phosphorothioation-dependent restriction protein DptH	Increased in A and qval < 0.05
K06158	0.0193552	0.005752	0.00177637	0.045889	77	77	ABCF3	ATP-binding cassette, subfamily F, member 3	Increased in B and qval < 0.05
K01813	0.113618	0.0337753	0.00178316	0.045889	77	77	rhaA	L-rhamnose isomerase	Increased in B and qval < 0.05
K03797	0.0352501	0.0104922	0.00179966	0.0459738	77	77	E3.4.21.102, prc, ctpA	carboxyl-terminal processing protease	Increased in B and qval < 0.05
K07284	-0.0362936	0.0107986	0.00180339	0.0459738	77	77	srtA	sortase A	Increased in A and qval < 0.05
K01737	0.0697062	0.0207787	0.00183366	0.0465269	77	77	queD, ptpS, PTS	6-pyruvoyltetrahydropterin/6-carboxytetrahydropterin synthase	Increased in B and qval < 0.05
K00995	-0.0194784	0.00582218	0.00188177	0.0475256	77	77	pgsA, PGS1	CDP-diacylglycerol--glycerol-3-phosphate 3-phosphatidyltransferase	Increased in A and qval < 0.05
K00057	-0.00914029	0.00273554	0.00190826	0.0479715	77	77	gpsA	glycerol-3-phosphate dehydrogenase (NAD(P)+)	Increased in A and qval < 0.05
K08093	-0.135432	0.0405973	0.00193109	0.0483217	77	77	hxlA	3-hexulose-6-phosphate synthase	Increased in A and qval < 0.05
K13598	0.300586	0.0901444	0.00194551	0.0484593	77	51	ntrY	two-component system, NtrC family, nitrogen regulation sensor histidine kinase NtrY	Increased in B and qval < 0.05
K14486	-0.2521	0.075657	0.00195694	0.0485213	77	61	K14486, ARF	auxin response factor	Increased in A and qval < 0.05
K06908	-0.126147	0.0379141	0.00198355	0.0489576	77	77	K06908	uncharacterized protein	Increased in A and qval < 0.05
K07287	0.392238	0.118095	0.00200443	0.0492491	77	76	bamC	outer membrane protein assembly factor BamC	Increased in B and qval < 0.05
K07240	0.0281937	0.00850073	0.0020383	0.0498558	77	77	chrA	chromate transporter	Increased in B and qval < 0.05
K00851	-0.15036	0.0455439	0.00212361	0.0517094	77	77	E2.7.1.12, gntK, idnK	gluconokinase	qval >= 0.05
K09778	-0.197572	0.0598375	0.00215087	0.0521393	77	77	K09778	uncharacterized protein	qval >= 0.05
K13927	0.218156	0.0663495	0.0021978	0.0530403	77	77	citXG	holo-ACP synthase / triphosphoribosyl-dephospho-CoA synthase	qval >= 0.05
K01051	0.265351	0.080977	0.00227715	0.054431	77	77	E3.1.1.11	pectinesterase	qval >= 0.05
K09815	0.0218031	0.00665853	0.00228158	0.054431	77	77	znuA	zinc transport system substrate-binding protein	qval >= 0.05
K18778	0.388574	0.118697	0.0022855	0.054431	77	76	zapD	cell division protein ZapD	qval >= 0.05
K04044	0.369893	0.113123	0.00231207	0.0547273	77	77	hscA	molecular chaperone HscA	qval >= 0.05
K02686	0.370072	0.113328	0.00233948	0.0547273	77	77	priB	primosomal replication protein N	qval >= 0.05
K05501	0.369859	0.113313	0.00234891	0.0547273	77	77	slmA, ttk	TetR/AcrR family transcriptional regulator	qval >= 0.05
K03680	-0.263565	0.0807431	0.00235881	0.0547273	77	39	EIF2B4	translation initiation factor eIF-2B subunit delta	qval >= 0.05
K08738	0.324504	0.0994654	0.00237088	0.0547273	77	52	CYC	cytochrome c	qval >= 0.05
K04082	0.368849	0.113162	0.00237851	0.0547273	77	77	hscB, HSCB, HSC20	molecular chaperone HscB	qval >= 0.05
K07262	0.36882	0.113164	0.00238068	0.0547273	77	77	pbpG	serine-type D-Ala-D-Ala endopeptidase (penicillin-binding protein 7)	qval >= 0.05
K11615	0.239388	0.0735482	0.00238398	0.0547273	77	77	malR	two-component system, CitB family, response regulator MalR	qval >= 0.05
K03599	0.368582	0.113187	0.00239873	0.0547273	77	77	sspA, mglA	stringent starvation protein A	qval >= 0.05
K09158	0.368582	0.113187	0.00239873	0.0547273	77	77	K09158	uncharacterized protein	qval >= 0.05
K01212	0.340747	0.105023	0.00247861	0.0563131	77	76	sacC, levB	levanase	qval >= 0.05
K02970	0.0152777	0.0047134	0.00250236	0.0564259	77	77	RP-S21, MRPS21, rpsU	small subunit ribosomal protein S21	qval >= 0.05
K18906	0.45987	0.141895	0.00250436	0.0564259	77	61	mgrA	MarR family transcriptional regulator, multiple gene regulator MgrA	qval >= 0.05
K01081	0.187968	0.0582131	0.00258943	0.0581017	77	77	E3.1.3.5	5'-nucleotidase	qval >= 0.05
K04755	0.360449	0.112004	0.00266478	0.0595464	77	77	fdx	ferredoxin, 2Fe-2S	qval >= 0.05
K11103	0.39663	0.123357	0.00267952	0.0596303	77	76	dctA	aerobic C4-dicarboxylate transport protein	qval >= 0.05
K09807	0.128104	0.0399187	0.00272913	0.0604688	77	77	K09807	uncharacterized protein	qval >= 0.05
K01624	-0.0329051	0.0102592	0.00273947	0.0604688	77	77	FBA, fbaA	fructose-bisphosphate aldolase, class II	qval >= 0.05
K07812	0.434984	0.135898	0.00278513	0.0610904	77	75	torZ	trimethylamine-N-oxide reductase (cytochrome c)	qval >= 0.05
K01525	0.319533	0.0998658	0.00279013	0.0610904	77	77	apaH	bis(5'-nucleosyl)-tetraphosphatase (symmetrical)	qval >= 0.05
K19668	-0.232475	0.0726519	0.00281114	0.0613033	77	63	CBH2, cbhA	cellulose 1,4-beta-cellobiosidase	qval >= 0.05
K01035	-0.0975973	0.0305383	0.0028288	0.0614415	77	77	atoA	acetate CoA/acetoacetate CoA-transferase beta subunit	qval >= 0.05
K10831	-0.126158	0.0395209	0.00287043	0.0620974	77	77	tauB	taurine transport system ATP-binding protein	qval >= 0.05
K00450	-0.134999	0.0423769	0.00291437	0.0627978	77	77	E1.13.11.4	gentisate 1,2-dioxygenase	qval >= 0.05
K19068	0.0935906	0.0294141	0.002945	0.063207	77	77	wbjC	UDP-2-acetamido-2,6-beta-L-arabino-hexul-4-ose reductase	qval >= 0.05
K02358	-0.010125	0.00319496	0.00304446	0.0649033	77	77	tuf, TUFM	elongation factor Tu	qval >= 0.05
K07006	-0.165747	0.0522978	0.00304795	0.0649033	77	77	K07006	uncharacterized protein	qval >= 0.05
K01911	0.260147	0.0822631	0.00310709	0.0659043	77	77	menE	O-succinylbenzoic acid--CoA ligase	qval >= 0.05
K01915	0.0130289	0.00412742	0.00315533	0.0666671	77	77	glnA, GLUL	glutamine synthetase	qval >= 0.05
K19200	0.575326	0.182484	0.00316948	0.0667065	77	59	IAL	isopenicillin-N N-acyltransferase like protein	qval >= 0.05
K03319	0.338701	0.107355	0.00318454	0.0667647	77	77	TC.DASS	divalent anion:Na+ symporter, DASS family	qval >= 0.05
K17195	-0.188121	0.0596954	0.00320265	0.0668862	77	77	alsE	D-allulose-6-phosphate 3-epimerase	qval >= 0.05
K02501	0.0140174	0.00445759	0.00325696	0.0677598	77	77	hisH	glutamine amidotransferase	qval >= 0.05
K00685	0.539342	0.171813	0.00328655	0.0681144	77	61	ATE1	arginyl-tRNA---protein transferase	qval >= 0.05
K00041	0.0556886	0.01779	0.00339081	0.0696254	77	77	uxaB	tagaturonate reductase	qval >= 0.05
K02747	-0.151505	0.0484263	0.00339751	0.0696254	77	77	PTS-Aga-EIID, agaE	PTS system, N-acetylgalactosamine-specific IID component	qval >= 0.05
K01572	0.0507811	0.0162481	0.00339792	0.0696254	77	77	oadB	oxaloacetate decarboxylase, beta subunit	qval >= 0.05
K19118	0.0739213	0.0236721	0.00345208	0.0704692	77	77	csd2, cas7	CRISPR-associated protein Csd2	qval >= 0.05
K03147	-0.0262096	0.00840601	0.00347423	0.0706556	77	77	thiC	phosphomethylpyrimidine synthase	qval >= 0.05
K19119	0.073404	0.023557	0.00351505	0.0712191	77	77	cas5d	CRISPR-associated protein Cas5d	qval >= 0.05
K01812	0.0546875	0.0175835	0.00358742	0.0719606	77	77	uxaC	glucuronate isomerase	qval >= 0.05
K00433	-0.179213	0.0576766	0.0035895	0.0719606	77	77	cpo	non-heme chloroperoxidase	qval >= 0.05
K03336	-0.138942	0.0447083	0.00359141	0.0719606	77	77	iolD	3D-(3,5/4)-trihydroxycyclohexane-1,2-dione acylhydrolase (decyclizing)"	qval >= 0.05
K07079	0.0364761	0.0117664	0.00366386	0.0731425	77	77	K07079	uncharacterized protein	qval >= 0.05
K18429	0.104538	0.0337279	0.00368342	0.0731852	77	77	legG, neuC2	GDP/UDP-N,N'-diacetylbacillosamine 2-epimerase (hydrolysing)"	qval >= 0.05
K19117	0.0734554	0.0237137	0.00369295	0.0731852	77	77	csd1, cas8c	CRISPR-associated protein Csd1	qval >= 0.05
K03338	-0.131527	0.0425033	0.00372099	0.0734726	77	77	iolC	5-dehydro-2-deoxygluconokinase	qval >= 0.05
K06192	0.347107	0.112449	0.0037844	0.074164	77	76	pqiB	paraquat-inducible protein B	qval >= 0.05
K07666	0.33894	0.109781	0.00379121	0.074164	77	76	qseB	two-component system, OmpR family, response regulator QseB	qval >= 0.05
K06190	0.362274	0.117433	0.00379698	0.074164	77	77	ispZ	intracellular septation protein	qval >= 0.05
K07005	0.0340133	0.0110267	0.00381181	0.0741869	77	77	K07005	uncharacterized protein	qval >= 0.05
K00860	0.27569	0.0894557	0.00382926	0.0742604	77	77	cysC	adenylylsulfate kinase	qval >= 0.05
K01034	-0.0950373	0.0308699	0.00388064	0.0749889	77	77	atoD	acetate CoA/acetoacetate CoA-transferase alpha subunit	qval >= 0.05
K04784	-0.311578	0.101414	0.00394016	0.075869	77	76	irp2, HMWP2	yersiniabactin nonribosomal peptide synthetase	qval >= 0.05
K07018	0.365985	0.119187	0.00399055	0.0765679	77	54	K07018	uncharacterized protein	qval >= 0.05
K13643	0.35243	0.115011	0.00403177	0.0770864	77	77	iscR	Rrf2 family transcriptional regulator, iron-sulfur cluster assembly transcription factor	qval >= 0.05
K03570	0.0110571	0.00360952	0.0040474	0.0771137	77	77	mreC	rod shape-determining protein MreC	qval >= 0.05
K00602	0.0148773	0.0048617	0.00407077	0.0772399	77	77	purH	phosphoribosylaminoimidazolecarboxamide formyltransferase / IMP cyclohydrolase	qval >= 0.05
K00817	0.0102987	0.00336544	0.00408248	0.0772399	77	77	hisC	histidinol-phosphate aminotransferase	qval >= 0.05
K00091	-0.164049	0.053657	0.00410317	0.0773618	77	77	E1.1.1.219	dihydroflavonol-4-reductase	qval >= 0.05
K00757	0.0292262	0.00957156	0.00414446	0.0774833	77	77	udp, UPP	uridine phosphorylase	qval >= 0.05
K15640	-0.244453	0.0800215	0.00415018	0.0774833	77	43	K15640, phoE	uncharacterized phosphatase	qval >= 0.05
K07306	0.280535	0.0918516	0.0041652	0.0774833	77	77	dmsA	anaerobic dimethyl sulfoxide reductase subunit A	qval >= 0.05
K03328	0.134932	0.044218	0.00416669	0.0774833	77	77	TC.PST	polysaccharide transporter, PST family	qval >= 0.05
K04772	0.187719	0.0616176	0.00420733	0.0776951	77	77	degQ, hhoA	serine protease DegQ	qval >= 0.05
K09955	0.0656961	0.0215658	0.00423243	0.0776951	77	77	K09955	uncharacterized protein	qval >= 0.05
K17241	-0.305223	0.100291	0.00424124	0.0776951	77	72	aguE	alpha-1,4-digalacturonate transport system substrate-binding protein	qval >= 0.05
K03560	0.304996	0.10023	0.00425442	0.0776951	77	77	tolR	biopolymer transport protein TolR	qval >= 0.05
K06872	0.0331068	0.0108823	0.00426853	0.0776951	77	77	K06872	uncharacterized protein	qval >= 0.05
K04014	0.368863	0.121379	0.00431172	0.0776951	77	77	nrfC	protein NrfC	qval >= 0.05
K02106	-0.117862	0.0387888	0.00432092	0.0776951	77	77	atoE	short-chain fatty acids transporter	qval >= 0.05
K06189	0.319938	0.10539	0.00433244	0.0776951	77	77	corC	magnesium and cobalt transporter	qval >= 0.05
K03321	0.117744	0.0387601	0.00434051	0.0776951	77	77	TC.SULP	sulfate permease, SulP family	qval >= 0.05
K01733	0.00952489	0.00313792	0.00436231	0.0776951	77	77	thrC	threonine synthase	qval >= 0.05
K18430	0.11533	0.0380052	0.00437205	0.0776951	77	77	legI, neuB2	N,N'-diacetyllegionaminate synthase	qval >= 0.05
K03742	0.0189424	0.00624449	0.00438466	0.0776951	77	77	pncC	nicotinamide-nucleotide amidase	qval >= 0.05
K00012	0.0354536	0.0117144	0.00442429	0.0776951	77	77	UGDH, ugd	UDPglucose 6-dehydrogenase	qval >= 0.05
K19506	-0.114618	0.0378524	0.00442856	0.0776951	77	77	PTS-Gfr-EIIA, gfrA	PTS system, fructoselysine/glucoselysine-specific IIA component	qval >= 0.05
K00050	0.135373	0.0446969	0.00443125	0.0776951	77	77	ttuD	hydroxypyruvate reductase	qval >= 0.05
K00857	0.0780495	0.0257602	0.00443985	0.0776951	77	77	tdk, TK	thymidine kinase	qval >= 0.05
K03694	0.161697	0.05343	0.00445346	0.0776951	77	77	clpA	ATP-dependent Clp protease ATP-binding subunit ClpA	qval >= 0.05
K03335	-0.143167	0.0473101	0.0044606	0.0776951	77	77	iolE	inosose dehydratase	qval >= 0.05
K02500	0.0128564	0.00424795	0.00446617	0.0776951	77	77	hisF	cyclase	qval >= 0.05
K08972	-0.144567	0.0477744	0.00446954	0.0776951	77	77	K08972	putative membrane protein	qval >= 0.05
K02770	-0.0448357	0.0148291	0.00447856	0.0776951	77	77	PTS-Fru-EIIC, fruA	PTS system, fructose-specific IIC component	qval >= 0.05
K01274	0.302722	0.100262	0.00453045	0.0782815	77	74	E3.4.13.-	D-alanyl-D-alanine dipeptidase	qval >= 0.05
K01512	-0.028052	0.00929072	0.00454315	0.0782815	77	77	acyP	acylphosphatase	qval >= 0.05
K03634	0.318367	0.105531	0.00455561	0.0782815	77	77	lolA	outer membrane lipoprotein carrier protein	qval >= 0.05
K09889	0.283342	0.0940592	0.00460913	0.078646	77	77	yjgA	ribosome-associated protein	qval >= 0.05
K07659	0.368353	0.122267	0.00461766	0.078646	77	76	ompR	two-component system, OmpR family, phosphate regulon response regulator OmpR	qval >= 0.05
K07638	0.36833	0.122268	0.00462027	0.078646	77	76	envZ	two-component system, OmpR family, osmolarity sensor histidine kinase EnvZ	qval >= 0.05
K15269	0.257092	0.0854079	0.00465424	0.0789766	77	27	pecM	probable blue pigment (indigoidine) exporter	qval >= 0.05
K00246	0.3192	0.106156	0.00467639	0.0791054	77	77	frdC	fumarate reductase subunit C	qval >= 0.05
K06605	-0.151174	0.0503601	0.00475893	0.0798349	77	77	iolH	myo-inositol catabolism protein IolH	qval >= 0.05
K00104	-0.112362	0.0374374	0.00476272	0.0798349	77	77	glcD	glycolate oxidase	qval >= 0.05
K01730	0.289651	0.0963632	0.00478739	0.0798349	77	77	ogl	oligogalacturonide lyase	qval >= 0.05
K07341	0.201428	0.0671839	0.00479373	0.0798349	77	77	doc	death on curing protein	qval >= 0.05
K04752	0.371304	0.123883	0.0048082	0.0798349	77	76	glnK	nitrogen regulatory protein P-II 2	qval >= 0.05
K10004	0.368836	0.123167	0.00484228	0.0798349	77	76	gltL, aatP	glutamate/aspartate transport system ATP-binding protein	qval >= 0.05
K00018	0.0359697	0.0120115	0.00484387	0.0798349	77	77	hprA	glycerate dehydrogenase	qval >= 0.05
K07791	0.309151	0.103123	0.00484567	0.0798349	77	77	dcuA	anaerobic C4-dicarboxylate transporter DcuA	qval >= 0.05
K05834	0.368748	0.123169	0.00485184	0.0798349	77	76	rhtB	homoserine/homoserine lactone efflux protein	qval >= 0.05
K00951	0.0163895	0.00548376	0.00490928	0.0804341	77	77	relA	GTP pyrophosphokinase	qval >= 0.05
K13668	0.250001	0.0835663	0.00491789	0.0804341	77	63	pimB	phosphatidyl-myo-inositol dimannoside synthase	qval >= 0.05
K06920	0.0681324	0.0228205	0.00497023	0.080819	77	77	queC	7-cyano-7-deazaguanine synthase	qval >= 0.05
K06202	0.351704	0.117859	0.00498083	0.080819	77	77	cyaY	CyaY protein	qval >= 0.05
K01147	0.314386	0.105448	0.00500176	0.080819	77	77	rnb	exoribonuclease II	qval >= 0.05
K02200	0.386677	0.129753	0.0050326	0.080819	77	76	ccmH	cytochrome c-type biogenesis protein CcmH	qval >= 0.05
K06969	0.0157624	0.0052885	0.00503698	0.080819	77	77	rlmI	23S rRNA (cytosine1962-C5)-methyltransferase	qval >= 0.05
K01216	0.254819	0.0854715	0.00504717	0.080819	77	40	E3.2.1.73	licheninase	qval >= 0.05
K00169	-0.0984159	0.0330317	0.00505788	0.080819	77	77	porA	pyruvate ferredoxin oxidoreductase alpha subunit	qval >= 0.05
K03641	0.312263	0.10489	0.00506049	0.080819	77	77	tolB	TolB protein	qval >= 0.05
K04518	0.204116	0.0686202	0.00511488	0.0814481	77	77	pheA2	prephenate dehydratase	qval >= 0.05
K00245	0.247662	0.0833378	0.00513599	0.081545	77	77	frdB	fumarate reductase iron-sulfur subunit	qval >= 0.05
K03618	0.333361	0.1123	0.00519556	0.0822505	77	72	hyaF	hydrogenase-1 operon protein HyaF	qval >= 0.05
K15587	-0.145632	0.0492142	0.00532595	0.0839795	77	77	nikD	nickel transport system ATP-binding protein	qval >= 0.05
K08234	-0.0748037	0.0252922	0.00533571	0.0839795	77	77	yaeR	glyoxylase I family protein	qval >= 0.05
K19132	0.32623	0.110313	0.00536073	0.0840369	77	43	csb2	CRISPR-associated protein Csb2	qval >= 0.05
K19170	-0.204433	0.0691494	0.00538176	0.0840369	77	65	dndC	DNA sulfur modification protein DndC	qval >= 0.05
K03386	0.0570369	0.0192845	0.00538979	0.0840369	77	77	PRDX2_4, ahpC	peroxiredoxin (alkyl hydroperoxide reductase subunit C)	qval >= 0.05
K16924	-0.142181	0.0481444	0.0054042	0.0840369	77	77	mtsT	energy-coupling factor transport system substrate-specific component	qval >= 0.05
K00231	0.220929	0.0748086	0.00541674	0.0840369	77	77	PPOX, hemY	protoporphyrinogen/coproporphyrinogen III oxidase	qval >= 0.05
K00298	-0.330298	0.111913	0.00543507	0.0840809	77	58	ceo	N5-(carboxyethyl)ornithine synthase	qval >= 0.05
K07673	0.381812	0.129532	0.00547517	0.0842798	77	76	narX	two-component system, NarL family, nitrate/nitrite sensor histidine kinase NarX	qval >= 0.05
K15724	0.344383	0.116821	0.00547896	0.0842798	77	77	erpA	iron-sulfur cluster insertion protein	qval >= 0.05
K00996	0.142043	0.0482088	0.00551092	0.0845319	77	77	rfbP	undecaprenyl-phosphate galactose phosphotransferase	qval >= 0.05
K08357	0.302747	0.102881	0.00553951	0.0847311	77	61	ttrA	tetrathionate reductase subunit A	qval >= 0.05
K02339	0.343399	0.116813	0.00559806	0.0847649	77	77	DPO3C, holC	DNA polymerase III subunit chi	qval >= 0.05
K03643	0.343398	0.116813	0.00559826	0.0847649	77	77	lptE, rlpB	LPS-assembly lipoprotein	qval >= 0.05
K07019	0.323212	0.109955	0.00560973	0.0847649	77	76	K07019	uncharacterized protein	qval >= 0.05
K08368	-0.121196	0.0412368	0.00562874	0.0847649	77	77	yaaU	MFS transporter, putative metabolite transport protein	qval >= 0.05
K03841	0.296971	0.101048	0.00563466	0.0847649	77	77	FBP, fbp	fructose-1,6-bisphosphatase I	qval >= 0.05
K10539	0.210204	0.0715879	0.00563538	0.0847649	77	77	araG	L-arabinose transport system ATP-binding protein	qval >= 0.05
K17073	0.0992543	0.033836	0.00569657	0.0854486	77	77	lysX1	putative lysine transport system substrate-binding protein	qval >= 0.05
K18346	0.0799382	0.0273318	0.00583963	0.0873532	77	77	vanW	vancomycin resistance protein VanW	qval >= 0.05
K01141	0.34282	0.117375	0.0058804	0.087572	77	77	sbcB, exoI	exodeoxyribonuclease I	qval >= 0.05
K05878	-0.067665	0.0231663	0.00588782	0.087572	77	77	dhaK	dihydroxyacetone kinase, N-terminal domain	qval >= 0.05
K16014	0.317043	0.108529	0.00590264	0.087572	77	55	cydCD	ATP-binding cassette, subfamily C, bacterial CydCD	qval >= 0.05
K02005	0.0602508	0.0206975	0.00606245	0.0895511	77	77	ABC.CD.TX	HlyD family secretion protein	qval >= 0.05
K06980	0.283467	0.0974271	0.0060774	0.0895511	77	77	ygfZ	tRNA-modifying protein YgfZ	qval >= 0.05
K06383	-0.0535662	0.0184186	0.00608552	0.0895511	77	77	spoIIGA	stage II sporulation protein GA (sporulation sigma-E factor processing peptidase)	qval >= 0.05
K15461	0.288688	0.0993926	0.0061349	0.0898418	77	76	mnmC	tRNA 5-methylaminomethyl-2-thiouridine biosynthesis bifunctional protein	qval >= 0.05
K03079	-0.11427	0.0393341	0.00613836	0.0898418	77	77	ulaE, sgaU	L-ribulose-5-phosphate 3-epimerase	qval >= 0.05
K00984	0.0940266	0.0323737	0.0061574	0.0898782	77	77	aadA	streptomycin 3""-adenylyltransferase	qval >= 0.05
K03610	-0.0401002	0.0138293	0.00619269	0.090151	77	77	minC	septum site-determining protein MinC	qval >= 0.05
K09937	0.326735	0.112684	0.00622285	0.0903479	77	76	K09937	uncharacterized protein	qval >= 0.05
K00124	0.235617	0.0813472	0.00624935	0.0904906	77	77	fdoH	formate dehydrogenase iron-sulfur subunit	qval >= 0.05
K10914	-0.185776	0.0641416	0.00627507	0.0905254	77	77	crp	CRP/FNR family transcriptional regulator, cyclic AMP receptor protein	qval >= 0.05
K07467	-0.062482	0.021587	0.00628509	0.0905254	77	77	rstA1	phage replication initiation protein	qval >= 0.05
K07979	-0.0292295	0.0101034	0.00633199	0.0909595	77	77	ytrA	GntR family transcriptional regulator	qval >= 0.05
K07404	0.0359405	0.0124275	0.00635062	0.0909865	77	77	pgl	6-phosphogluconolactonase	qval >= 0.05
K01114	-0.318815	0.110447	0.00641537	0.0913947	77	77	plc	phospholipase C	qval >= 0.05
K01845	-0.0426379	0.0147795	0.00643563	0.0913947	77	77	hemL	glutamate-1-semialdehyde 2,1-aminomutase	qval >= 0.05
K03409	0.202133	0.0700605	0.00644021	0.0913947	77	77	cheX	chemotaxis protein CheX	qval >= 0.05
K02768	-0.107746	0.0373385	0.00644644	0.0913947	77	77	PTS-Fru-EIIA, fruB	PTS system, fructose-specific IIA component	qval >= 0.05
K08365	-0.279006	0.0968194	0.00648971	0.0917686	77	69	merR	MerR family transcriptional regulator, mercuric resistance operon regulatory protein	qval >= 0.05
K07122	0.294637	0.102328	0.00654374	0.0920895	77	77	mlaB	phospholipid transport system transporter-binding protein	qval >= 0.05
K00262	0.0152081	0.00528694	0.00658766	0.0920895	77	77	E1.4.1.4, gdhA	glutamate dehydrogenase (NADP+)	qval >= 0.05
K01698	-0.0453087	0.0157681	0.00662784	0.0920895	77	77	hemB, ALAD	porphobilinogen synthase	qval >= 0.05
K03466	-0.0156919	0.00545723	0.00663004	0.0920895	77	77	ftsK, spoIIIE	DNA segregation ATPase FtsK/SpoIIIE, S-DNA-T family	qval >= 0.05
K07112	-0.0568913	0.0197841	0.00663727	0.0920895	77	77	K07112	uncharacterized protein	qval >= 0.05
K11709	-0.2858	0.0994848	0.00665089	0.0920895	77	43	troD, mntD, znuB	manganese/zinc/iron transport system permease protein	qval >= 0.05
K01787	0.14049	0.0489088	0.00667012	0.0920895	77	77	RENBP	N-acylglucosamine 2-epimerase	qval >= 0.05
K03978	0.0107056	0.00372666	0.00667126	0.0920895	77	77	engB	GTP-binding protein	qval >= 0.05
K02800	-0.118605	0.0412903	0.00667211	0.0920895	77	77	PTS-Mtl-EIIC, mtlA, cmtA	PTS system, mannitol-specific IIC component	qval >= 0.05
K02443	-0.10702	0.0372719	0.00668632	0.0920895	77	77	glpP	glycerol uptake operon antiterminator	qval >= 0.05
K09748	0.0107304	0.00373739	0.00669896	0.0920895	77	77	rimP	ribosome maturation factor RimP	qval >= 0.05
K08305	0.305923	0.106657	0.00672053	0.0921527	77	77	mltB	membrane-bound lytic murein transglycosylase B	qval >= 0.05
K02427	0.306528	0.106964	0.00676505	0.0921721	77	77	rlmE, rrmJ, ftsJ	23S rRNA (uridine2552-2'-O)-methyltransferase	qval >= 0.05
K00848	0.0304804	0.0106333	0.00677486	0.0921721	77	77	rhaB	rhamnulokinase	qval >= 0.05
K09803	0.20308	0.07091	0.00681596	0.0921721	77	77	K09803	uncharacterized protein	qval >= 0.05
K07323	0.306311	0.107005	0.00682024	0.0921721	77	77	mlaC	phospholipid transport system substrate-binding protein	qval >= 0.05
K18581	0.178272	0.0622237	0.00682071	0.0921721	77	77	ugl	unsaturated chondroitin disaccharide hydrolase	qval >= 0.05
K00632	-0.114576	0.0400035	0.00682379	0.0921721	77	77	fadA, fadI	acetyl-CoA acyltransferase	qval >= 0.05
K01154	0.0314689	0.0110153	0.0069161	0.0931778	77	77	hsdS	type I restriction enzyme, S subunit	qval >= 0.05
K02471	0.239095	0.0836958	0.00693257	0.0931778	77	77	bacA	vitamin B12/bleomycin/antimicrobial peptide transport system ATP-binding/permease protein	qval >= 0.05
K01442	0.0444121	0.0155508	0.00695929	0.0933061	77	77	E3.5.1.24	choloylglycine hydrolase	qval >= 0.05
K03530	0.0352466	0.0123594	0.00701571	0.0938308	77	77	hupB	DNA-binding protein HU-beta	qval >= 0.05
K02622	0.127467	0.0447367	0.00708215	0.0944867	77	77	parE	topoisomerase IV subunit B	qval >= 0.05
K02621	0.127266	0.0446903	0.00711017	0.0946279	77	77	parC	topoisomerase IV subunit A	qval >= 0.05
K09690	0.0851299	0.029937	0.00716809	0.0950374	77	77	ABC-2.LPSE.P	lipopolysaccharide transport system permease protein	qval >= 0.05
K01150	0.317143	0.11153	0.00719044	0.0950374	77	76	endA	deoxyribonuclease I	qval >= 0.05
K00986	0.262006	0.0921544	0.00719344	0.0950374	77	77	E2.7.7.49	RNA-directed DNA polymerase	qval >= 0.05
K02533	0.318352	0.112052	0.00723893	0.0953739	77	76	lasT	tRNA/rRNA methyltransferase	qval >= 0.05
K07273	0.163157	0.0574891	0.00726964	0.0953739	77	77	acm	lysozyme	qval >= 0.05
K18816	-0.313748	0.110525	0.0072716	0.0953739	77	73	aac6-I, aacA7	aminoglycoside 6'-N-acetyltransferase I	qval >= 0.05
K03497	0.0182143	0.00642295	0.00734075	0.0960488	77	77	parB, spo0J	chromosome partitioning protein, ParB family	qval >= 0.05
K00895	0.232158	0.0819628	0.00736352	0.0961152	77	77	pfp, PFP	diphosphate-dependent phosphofructokinase	qval >= 0.05
K05788	0.230073	0.0814076	0.00749355	0.0975779	77	77	ihfB, himD	integration host factor subunit beta	qval >= 0.05
K00005	-0.0442398	0.0156666	0.00754401	0.0979999	77	77	gldA	glycerol dehydrogenase	qval >= 0.05
K07705	0.0831801	0.029495	0.00763972	0.0990064	77	77	lytT, lytR	two-component system, LytTR family, response regulator LytT	qval >= 0.05
K02858	0.295606	0.10522	0.00782651	0.101171	77	76	ribB, RIB3	3,4-dihydroxy 2-butanone 4-phosphate synthase	qval >= 0.05
K01443	0.0165408	0.00588556	0.00784403	0.101171	77	77	nagA, AMDHD2	N-acetylglucosamine-6-phosphate deacetylase	qval >= 0.05
K09791	0.308363	0.109895	0.00792221	0.101587	77	76	K09791	uncharacterized protein	qval >= 0.05
K08884	-0.0224353	0.00799464	0.00792741	0.101587	77	77	K08884	serine/threonine protein kinase, bacterial	qval >= 0.05
K09474	0.302648	0.107682	0.00793239	0.101587	77	71	phoN	acid phosphatase (class A)	qval >= 0.05
K13628	0.306659	0.109377	0.0079647	0.101761	77	77	iscA, ISCA1	iron-sulfur cluster assembly protein	qval >= 0.05
K03619	0.355841	0.127117	0.00803777	0.101907	77	75	hyaE	hydrogenase-1 operon protein HyaE	qval >= 0.05
K07496	-0.0656046	0.0234305	0.00805544	0.101907	77	77	K07496	putative transposase	qval >= 0.05
K09862	0.319072	0.114041	0.00805888	0.101907	77	77	K09862	uncharacterized protein	qval >= 0.05
K14440	0.283001	0.101055	0.0080724	0.101907	77	71	SMARCAL1, HARP	SWI/SNF-related matrix-associated actin-dependent regulator of chromatin subfamily A-like protein 1	qval >= 0.05
K07729	-0.0254116	0.00908241	0.00808614	0.101907	77	77	K07729	putative transcriptional regulator	qval >= 0.05
K16850	0.175035	0.062605	0.00808877	0.101907	77	77	uxaA2	altronate dehydratase large subunit	qval >= 0.05
K06391	-0.0475139	0.0170032	0.00814375	0.102212	77	77	spoIIIAB	stage III sporulation protein AB	qval >= 0.05
K09774	0.279832	0.100165	0.00815064	0.102212	77	77	lptA	lipopolysaccharide export system protein LptA	qval >= 0.05
K05516	0.199881	0.0715594	0.00819656	0.102551	77	77	cbpA	curved DNA-binding protein	qval >= 0.05
K06891	0.2545	0.0912054	0.00824858	0.102927	77	77	clpS	ATP-dependent Clp protease adaptor protein ClpS	qval >= 0.05
K01912	0.0731277	0.0262427	0.00828097	0.102927	77	77	paaK	phenylacetate-CoA ligase	qval >= 0.05
K03204	0.463619	0.166334	0.00828834	0.102927	77	65	virB9, lvhB9	type IV secretion system protein VirB9	qval >= 0.05
K02047	-0.0737978	0.0264848	0.00832513	0.102927	77	77	cysW	sulfate transport system permease protein	qval >= 0.05
K02046	-0.0737885	0.0264851	0.00833311	0.102927	77	77	cysU	sulfate transport system permease protein	qval >= 0.05
K03590	0.160398	0.0575824	0.00838329	0.102927	77	77	ftsA	cell division protein FtsA	qval >= 0.05
K03427	0.0243885	0.00876705	0.0083844	0.102927	77	77	hsdM	type I restriction enzyme M protein	qval >= 0.05
K01478	-0.144879	0.0520589	0.00838921	0.102927	77	77	arcA	arginine deiminase	qval >= 0.05
K09760	0.0812043	0.029182	0.00839718	0.102927	77	77	rmuC	DNA recombination protein RmuC	qval >= 0.05
K11175	0.00988108	0.00355354	0.00844844	0.103005	77	77	purN	phosphoribosylglycinamide formyltransferase 1	qval >= 0.05
K09940	0.262074	0.0940572	0.00845723	0.103005	77	73	K09940	uncharacterized protein	qval >= 0.05
K04754	0.288467	0.10382	0.00846045	0.103005	77	77	mlaA, vacJ	phospholipid-binding lipoprotein MlaA	qval >= 0.05
K00791	0.0142598	0.00514791	0.00865484	0.105136	77	77	miaA, TRIT1	tRNA dimethylallyltransferase	qval >= 0.05
K05592	0.0203604	0.00735774	0.00875528	0.106119	77	77	deaD, cshA	ATP-dependent RNA helicase DeaD	qval >= 0.05
K06867	0.308552	0.111741	0.0088588	0.107126	77	77	K06867	uncharacterized protein	qval >= 0.05
K02048	-0.0698444	0.0252952	0.00887782	0.107126	77	77	cysP, sbp	sulfate transport system substrate-binding protein	qval >= 0.05
K03635	0.274714	0.0995322	0.00892094	0.107407	77	77	MOCS2B, moaE	molybdopterin synthase catalytic subunit	qval >= 0.05
K02385	0.150974	0.0548552	0.00900773	0.107979	77	77	flbD	flagellar protein FlbD	qval >= 0.05
K17723	-0.118	0.0428291	0.00900817	0.107979	77	77	preA	dihydropyrimidine dehydrogenase (NAD+) subunit PreA	qval >= 0.05
K03089	0.298088	0.108296	0.0090382	0.1081	77	77	SIG3.3.1, rpoH	RNA polymerase sigma-32 factor	qval >= 0.05
K05895	-0.0465181	0.0169079	0.00910792	0.1081	77	77	cobK-cbiJ	precorrin-6A/cobalt-precorrin-6A reductase	qval >= 0.05
K16203	-0.146186	0.0531726	0.00912123	0.1081	77	77	dppA1	D-amino peptidase	qval >= 0.05
K00648	0.0224744	0.00816762	0.00912307	0.1081	77	77	fabH	3-oxoacyl-[acyl-carrier-protein] synthase III	qval >= 0.05
K00971	0.136756	0.0497935	0.00913963	0.1081	77	77	manC, cpsB	mannose-1-phosphate guanylyltransferase	qval >= 0.05
K02784	-0.171953	0.0625522	0.00914764	0.1081	77	77	PTS-HPR.PTSH, ptsH	phosphocarrier protein HPr	qval >= 0.05
K00394	-0.0752256	0.0273658	0.0091617	0.1081	77	77	aprA	adenylylsulfate reductase, subunit A	qval >= 0.05
K01464	-0.0404434	0.0147171	0.00917757	0.1081	77	77	DPYS, dht, hydA	dihydropyrimidinase	qval >= 0.05
K05524	0.260733	0.0949544	0.00921408	0.108295	77	76	fdxA	ferredoxin	qval >= 0.05
K03186	-0.0758747	0.0276708	0.0092949	0.10888	77	77	ubiX, bsdB, PAD1	flavin prenyltransferase	qval >= 0.05
K18197	0.261784	0.0955121	0.00930617	0.10888	77	77	yesW	rhamnogalacturonan endolyase	qval >= 0.05
K02040	0.0143389	0.00523409	0.00934241	0.10888	77	77	pstS	phosphate transport system substrate-binding protein	qval >= 0.05
K09707	0.124936	0.0455913	0.00934402	0.10888	77	77	K09707	uncharacterized protein	qval >= 0.05
K03307	0.0449593	0.0164124	0.00936862	0.108933	77	77	TC.SSS	solute:Na+ symporter, SSS family	qval >= 0.05
K01685	0.0501583	0.0183326	0.00947538	0.10973	77	77	uxaA	altronate hydrolase	qval >= 0.05
K19424	-0.217926	0.0796512	0.00947762	0.10973	77	68	epsF	glycosyltransferase EpsF	qval >= 0.05
K16881	-0.125421	0.0459048	0.00954848	0.109906	77	77	K16881	mannose-1-phosphate guanylyltransferase / phosphomannomutase	qval >= 0.05
K03090	-0.198754	0.0727714	0.0095504	0.109906	77	77	SIG3.3.2, sigB	RNA polymerase sigma-B factor	qval >= 0.05
K01955	0.0127036	0.00464959	0.00955356	0.109906	77	77	carB, CPA2	carbamoyl-phosphate synthase large subunit	qval >= 0.05
K04783	-0.265682	0.0973794	0.00963118	0.110086	77	77	irp5, ybtE	yersiniabactin salicyl-AMP ligase	qval >= 0.05
K00978	0.131185	0.0481262	0.00964922	0.110086	77	77	rfbF	glucose-1-phosphate cytidylyltransferase	qval >= 0.05
K01661	0.227515	0.0833765	0.00964997	0.110086	77	77	menB	naphthoate synthase	qval >= 0.05
K03149	-0.0255216	0.0093612	0.00966894	0.110086	77	77	thiG	thiazole synthase	qval >= 0.05
K08304	0.290233	0.106403	0.00967051	0.110086	77	77	mltA	membrane-bound lytic murein transglycosylase A	qval >= 0.05
K11924	-0.247275	0.0907174	0.0096994	0.110184	77	75	mntR	DtxR family transcriptional regulator, manganese transport regulator	qval >= 0.05
K03444	0.283757	0.104048	0.0097673	0.110723	77	77	MFS.SP	MFS transporter, SP family, sugar porter, other	qval >= 0.05
K13581	0.267414	0.0981233	0.0098013	0.110877	77	77	ccrM	modification methylase	qval >= 0.05
K01914	0.0167252	0.00615293	0.00987156	0.111208	77	77	asnA	aspartate--ammonia ligase	qval >= 0.05
K16649	0.228159	0.0838986	0.00989351	0.111208	77	51	glft1	rhamnopyranosyl-N-acetylglucosaminyl-diphospho-decaprenol beta-1,3/1,4-galactofuranosyltransferase	qval >= 0.05
K02841	0.220134	0.0810034	0.00989387	0.111208	77	77	waaC, rfaC	heptosyltransferase I	qval >= 0.05
K02483	-0.187923	0.0691734	0.00992843	0.111208	77	77	K02483	two-component system, OmpR family, response regulator	qval >= 0.05
K00759	0.0215716	0.00794429	0.00993297	0.111208	77	77	APRT, apt	adenine phosphoribosyltransferase	qval >= 0.05
K01270	0.0275107	0.0101365	0.00997593	0.111459	77	77	pepD	dipeptidase D	qval >= 0.05
K17076	0.0997257	0.036776	0.0100512	0.11207	77	77	K17076, lysY	putative lysine transport system ATP-binding protein	qval >= 0.05
K06384	-0.0651305	0.0240369	0.0101366	0.11279	77	77	spoIIM	stage II sporulation protein M	qval >= 0.05
K07507	0.0457354	0.0169037	0.0102092	0.113365	77	77	mgtC	putative Mg2+ transporter-C (MgtC) family protein	qval >= 0.05
K00395	-0.0731127	0.0270565	0.0103033	0.114177	77	77	aprB	adenylylsulfate reductase, subunit B	qval >= 0.05
K00681	0.154563	0.0572301	0.0103262	0.114198	77	77	ggt	gamma-glutamyltranspeptidase / glutathione hydrolase	qval >= 0.05
K09118	-0.167391	0.0619794	0.0103473	0.114199	77	76	K09118	uncharacterized protein	qval >= 0.05
K07054	0.262839	0.0973887	0.0103903	0.114441	77	77	K07054	uncharacterized protein	qval >= 0.05
K03813	0.260689	0.0966413	0.0104257	0.11456	77	77	modD	molybdenum transport protein	qval >= 0.05
K00598	-0.190233	0.0705546	0.0104433	0.11456	77	77	tam	trans-aconitate 2-methyltransferase	qval >= 0.05
K12294	0.277304	0.102953	0.0104869	0.114633	77	72	comD	two-component system, LytTR family, sensor histidine kinase ComD	qval >= 0.05
K01974	0.309136	0.114728	0.0104922	0.114633	77	72	RTCA, rtcA	RNA 3'-terminal phosphate cyclase (ATP)	qval >= 0.05
K01206	0.108593	0.0403555	0.0105797	0.115205	77	77	FUCA	alpha-L-fucosidase	qval >= 0.05
K05297	-0.147148	0.0546632	0.0105869	0.115205	77	75	rubB, alkT	rubredoxin---NAD+ reductase	qval >= 0.05
K07056	0.0158754	0.00590617	0.0106396	0.115546	77	77	rsmI	16S rRNA (cytidine1402-2'-O)-methyltransferase	qval >= 0.05
K10242	-0.285558	0.10623	0.0106632	0.115572	77	72	cebG	cellobiose transport system permease protein	qval >= 0.05
K02535	0.219816	0.081871	0.0107254	0.116014	77	77	lpxC	UDP-3-O-[3-hydroxymyristoyl] N-acetylglucosamine deacetylase	qval >= 0.05
K18983	0.303086	0.1129	0.0107675	0.116238	77	67	gci	D-galactarolactone cycloisomerase	qval >= 0.05
K11707	-0.270754	0.101119	0.0109276	0.11761	77	44	troA, mntA, znuA	manganese/zinc/iron transport system substrate-binding protein	qval >= 0.05
K09816	0.0198781	0.00742753	0.0109577	0.11761	77	77	znuB	zinc transport system permease protein	qval >= 0.05
K01619	0.0217957	0.00814184	0.0109785	0.11761	77	77	deoC, DERA	deoxyribose-phosphate aldolase	qval >= 0.05
K10212	-0.267691	0.100073	0.0109813	0.11761	77	69	K10212, crtO	glycosyl-4,4'-diaponeurosporenoate acyltransferase	qval >= 0.05
K03586	0.271913	0.101663	0.0110291	0.117889	77	77	ftsL	cell division protein FtsL	qval >= 0.05
K16345	0.247055	0.0925377	0.0111908	0.119302	77	77	xanP	xanthine permease XanP	qval >= 0.05
K00647	0.262328	0.0983441	0.0112051	0.119302	77	77	fabB	3-oxoacyl-[acyl-carrier-protein] synthase I	qval >= 0.05
K18120	0.172404	0.0646649	0.0112431	0.119472	77	77	4hbD, abfH	4-hydroxybutyrate dehydrogenase	qval >= 0.05
K05952	0.293565	0.110099	0.0113234	0.12009	77	39	K05952	uncharacterized protein	qval >= 0.05
K03673	0.325026	0.122272	0.0114507	0.12095	77	77	dsbA	thiol:disulfide interchange protein DsbA	qval >= 0.05
K02226	0.0263116	0.00989587	0.0114608	0.12095	77	77	cobC, phpB	alpha-ribazole phosphatase	qval >= 0.05
K00940	0.131366	0.0493896	0.0114713	0.12095	77	77	ndk, NME	nucleoside-diphosphate kinase	qval >= 0.05
K00917	-0.167184	0.0629058	0.0115004	0.120954	77	77	lacC	tagatose 6-phosphate kinase	qval >= 0.05
K03562	0.291002	0.109561	0.0115162	0.120954	77	77	tolQ	biopolymer transport protein TolQ	qval >= 0.05
K12952	-0.0442577	0.0167038	0.0117377	0.123042	77	77	ctpE	cation-transporting P-type ATPase E	qval >= 0.05
K04773	0.106655	0.0402824	0.0117846	0.123075	77	77	sppA	protease IV	qval >= 0.05
K01448	-0.019838	0.00749267	0.0117862	0.123075	77	77	E3.5.1.28B, amiA, amiB, amiC	N-acetylmuramoyl-L-alanine amidase	qval >= 0.05
K05805	0.339414	0.128299	0.0118397	0.123397	77	76	creA	CreA protein	qval >= 0.05
K03567	0.285745	0.108114	0.0119355	0.124157	77	76	gcvR	glycine cleavage system transcriptional repressor	qval >= 0.05
K05815	0.181581	0.0688162	0.0120123	0.124717	77	77	ugpE	sn-glycerol 3-phosphate transport system permease protein	qval >= 0.05
K06175	0.29318	0.11114	0.0120732	0.12511	77	77	truC	tRNA pseudouridine65 synthase	qval >= 0.05
K03811	0.131792	0.0499692	0.0120972	0.12512	77	77	pnuC	nicotinamide mononucleotide transporter	qval >= 0.05
K04561	0.331835	0.125751	0.0121335	0.125257	77	61	norB	nitric oxide reductase subunit B	qval >= 0.05
K06871	0.0207877	0.00788988	0.0121681	0.125376	77	77	K06871	uncharacterized protein	qval >= 0.05
K04757	-0.152362	0.0578594	0.0121991	0.125384	77	77	rsbW	serine/threonine-protein kinase RsbW	qval >= 0.05
K07227	0.284119	0.107889	0.0122151	0.125384	77	76	chuX	heme iron utilization protein	qval >= 0.05
K11733	-0.205727	0.0782736	0.0123614	0.126645	77	77	lysP	lysine-specific permease	qval >= 0.05
K03655	0.0175833	0.00669122	0.0123846	0.126645	77	77	recG	ATP-dependent DNA helicase RecG	qval >= 0.05
K01493	0.0117954	0.00449081	0.0124525	0.127099	77	77	comEB	dCMP deaminase	qval >= 0.05
K16211	0.266667	0.10166	0.0125189	0.127538	77	77	malY, malT	maltose/moltooligosaccharide transporter	qval >= 0.05
K01727	-0.226878	0.0865096	0.0125538	0.127626	77	71	hysA, hylA, hylB	hyaluronate lyase	qval >= 0.05
K01628	-0.0298711	0.0113968	0.0125917	0.127626	77	77	fucA	L-fuculose-phosphate aldolase	qval >= 0.05
K08681	-0.0800802	0.030558	0.0125981	0.127626	77	77	pdxT, pdx2	5'-phosphate synthase pdxT subunit	qval >= 0.05
K03200	0.426742	0.162982	0.0126647	0.127679	77	64	virB5, lvhB5	type IV secretion system protein VirB5	qval >= 0.05
K13002	0.258578	0.0986337	0.0126679	0.127679	77	77	wbyL	glycosyltransferase	qval >= 0.05
K19285	0.0674944	0.0257773	0.0126962	0.127679	77	77	nfrA1	FMN reductase (NADPH)	qval >= 0.05
K09797	0.240446	0.091718	0.0126973	0.127679	77	77	K09797	uncharacterized protein	qval >= 0.05
K03195	0.427023	0.163377	0.0128097	0.128571	77	64	virB10, lvhB10	type IV secretion system protein VirB10	qval >= 0.05
K19157	-0.0545835	0.0208838	0.0128619	0.128856	77	77	yafQ	mRNA interferase YafQ	qval >= 0.05
K16052	0.106843	0.0409191	0.0129215	0.128883	77	77	ynaI, mscMJ, MSL	MscS family membrane protein	qval >= 0.05
K00337	0.202628	0.0776276	0.0129347	0.128883	77	77	nuoH	NADH-quinone oxidoreductase subunit H	qval >= 0.05
K04085	0.303759	0.116415	0.0129358	0.128883	77	77	tusA, sirA	tRNA 2-thiouridine synthesizing protein A	qval >= 0.05
K03154	-0.0241229	0.00924508	0.0129922	0.129208	77	77	thiS	sulfur carrier protein	qval >= 0.05
K03818	0.247424	0.094869	0.013042	0.129466	77	77	wcaF	putative colanic acid biosynthesis acetyltransferase WcaF	qval >= 0.05
K06950	0.0299449	0.0114908	0.0131052	0.129856	77	77	K06950	uncharacterized protein	qval >= 0.05
K05835	0.288763	0.110968	0.0131934	0.129958	77	75	rhtC	threonine efflux protein	qval >= 0.05
K07282	0.019162	0.00736226	0.0131976	0.129958	77	77	pgsA, capA	poly-gamma-glutamate synthesis protein (capsule biosynthesis protein)	qval >= 0.05
K02614	0.0699028	0.0268765	0.0132098	0.129958	77	77	paaI	acyl-CoA thioesterase	qval >= 0.05
K03606	0.256881	0.0987106	0.0132257	0.129958	77	77	wcaJ	putative colanic acid biosysnthesis UDP-glucose lipid carrier transferase	qval >= 0.05
K18682	0.0121505	0.00467013	0.0132351	0.129958	77	77	rny	ribonucrease Y	qval >= 0.05
K14742	0.0255101	0.00981696	0.013307	0.130428	77	77	tsaB	tRNA threonylcarbamoyladenosine biosynthesis protein TsaB	qval >= 0.05
K01354	-0.186704	0.071859	0.0133439	0.130553	77	77	ptrB	oligopeptidase B	qval >= 0.05
K09133	0.354491	0.136581	0.0133861	0.13058	77	69	K09133	uncharacterized protein	qval >= 0.05
K01625	0.0267313	0.010298	0.0133946	0.13058	77	77	eda	2-dehydro-3-deoxyphosphogluconate aldolase / (4S)-4-hydroxy-2-oxoglutarate aldolase	qval >= 0.05
K13923	0.271972	0.104819	0.0134513	0.130897	77	35	pduL	phosphate propanoyltransferase	qval >= 0.05
K03071	0.281403	0.108592	0.0135094	0.131228	77	77	secB	preprotein translocase subunit SecB	qval >= 0.05
K11708	-0.259991	0.100359	0.0135541	0.131427	77	44	troC, mntC, znuB	manganese/zinc/iron transport system permease protein	qval >= 0.05
K01155	0.196461	0.0757502	0.0136001	0.131638	77	77	E3.1.21.4	type II restriction enzyme	qval >= 0.05
K10241	-0.301624	0.116507	0.0136309	0.131701	77	72	cebF	cellobiose transport system permease protein	qval >= 0.05
K03814	0.247563	0.0958404	0.0138324	0.13341	77	77	mtgA	monofunctional glycosyltransferase	qval >= 0.05
K07102	0.327564	0.126941	0.0138813	0.133644	77	77	amgK	anomeric MurNAc/GlcNAc kinase	qval >= 0.05
K02199	0.315627	0.122338	0.0139257	0.133834	77	76	ccmG, dsbE	cytochrome c biogenesis protein CcmG, thiol:disulfide interchange protein DsbE	qval >= 0.05
K11085	0.150301	0.058361	0.0141352	0.135608	77	77	msbA	ATP-binding cassette, subfamily B, bacterial MsbA	qval >= 0.05
K19056	0.263695	0.102567	0.0142601	0.13631	77	33	tetD	AraC family transcriptional regulator, transposon Tn10 TetD protein	qval >= 0.05
K03529	-0.0179725	0.00699181	0.0142874	0.13631	77	77	smc	chromosome segregation protein	qval >= 0.05
K07304	0.111074	0.0432561	0.0143409	0.13631	77	77	msrA	peptide-methionine (S)-S-oxide reductase	qval >= 0.05
K09952	0.192961	0.0751138	0.0143586	0.13631	77	77	csn1, cas9	CRISPR-associated endonuclease Csn1	qval >= 0.05
K15552	-0.103563	0.0403268	0.0143604	0.13631	77	77	tauC	taurine transport system permease protein	qval >= 0.05
K00244	0.135422	0.0527857	0.0143866	0.13631	77	77	frdA	fumarate reductase flavoprotein subunit	qval >= 0.05
K01735	0.00803677	0.00313101	0.0144088	0.13631	77	77	aroB	3-dehydroquinate synthase	qval >= 0.05
K15551	-0.113126	0.0440675	0.0144092	0.13631	77	77	tauA	taurine transport system substrate-binding protein	qval >= 0.05
K07107	0.0376886	0.0146971	0.0144438	0.1364	77	77	ybgC	acyl-CoA thioester hydrolase	qval >= 0.05
K11934	0.240573	0.0938565	0.0145588	0.137247	77	77	ompX	outer membrane protein X	qval >= 0.05
K11710	-0.254427	0.0993478	0.0145876	0.13728	77	47	troB, mntB, znuC	manganese/zinc/iron transport system ATP- binding protein	qval >= 0.05
K03969	0.109507	0.0427755	0.0146216	0.137362	77	77	pspA	phage shock protein A	qval >= 0.05
K07668	0.0972113	0.0380491	0.0148181	0.13863	77	77	vicR	two-component system, OmpR family, response regulator VicR	qval >= 0.05
K01012	-0.0170167	0.00666023	0.0148305	0.13863	77	77	bioB	biotin synthase	qval >= 0.05
K12267	0.0971629	0.0380421	0.0148332	0.13863	77	77	msrAB	peptide methionine sulfoxide reductase msrA/msrB	qval >= 0.05
K06726	-0.171471	0.0671745	0.0148844	0.138729	77	77	rbsD	D-ribose pyranase	qval >= 0.05
K03488	-0.0447902	0.0175556	0.0148948	0.138729	77	77	licT, bglG	beta-glucoside operon transcriptional antiterminator	qval >= 0.05
K01235	0.191385	0.0751276	0.0151188	0.140573	77	77	aguA	alpha-glucuronidase	qval >= 0.05
K03476	-0.105035	0.0412643	0.0151741	0.140662	77	77	ulaG	L-ascorbate 6-phosphate lactonase	qval >= 0.05
K06438	-0.0359057	0.0141071	0.0151801	0.140662	77	77	yqfD	similar to stage IV sporulation protein	qval >= 0.05
K08159	0.237844	0.0935592	0.0152646	0.141091	77	77	sotB	MFS transporter, DHA1 family, L-arabinose/isopropyl-beta-D-thiogalactopyranoside export protein	qval >= 0.05
K10380	0.269496	0.10593	0.0153256	0.141091	77	68	ANK	ankyrin	qval >= 0.05
K09825	0.0123426	0.00485605	0.0153274	0.141091	77	77	perR	Fur family transcriptional regulator, peroxide stress response regulator	qval >= 0.05
K01814	0.00842892	0.00331669	0.0153303	0.141091	77	77	hisA	phosphoribosylformimino-5-aminoimidazole carboxamide ribotide isomerase	qval >= 0.05
K18916	0.23833	0.0938579	0.015395	0.141447	77	29	ptxD	phosphonate dehydrogenase	qval >= 0.05
K02794	-0.0698717	0.0275427	0.0154585	0.14179	77	77	PTS-Man-EIIB, manX	PTS system, mannose-specific IIB component	qval >= 0.05
K07566	0.00802878	0.0031664	0.0155422	0.142258	77	77	tsaC, rimN, SUA5	L-threonylcarbamoyladenylate synthase	qval >= 0.05
K18673	0.168792	0.0666069	0.0155814	0.142258	77	15	bglK	beta-glucoside kinase	qval >= 0.05
K09145	-0.250853	0.0989345	0.0155942	0.142258	77	63	K09145	uncharacterized protein	qval >= 0.05
K16870	0.261237	0.103059	0.0156143	0.142258	77	58	wbbL	N-acetylglucosaminyl-diphospho-decaprenol L-rhamnosyltransferase	qval >= 0.05
K07220	0.0849326	0.0335342	0.0156418	0.14227	77	77	K07220	uncharacterized protein	qval >= 0.05
K06076	0.234864	0.0928377	0.0157602	0.143107	77	77	fadL	long-chain fatty acid transport protein	qval >= 0.05
K01449	-0.036994	0.0146317	0.0157919	0.143156	77	77	E3.5.1.28C, cwlJ, sleB	N-acetylmuramoyl-L-alanine amidase	qval >= 0.05
K13671	0.286434	0.11326	0.0158393	0.143346	77	57	K13671	alpha-1,2-mannosyltransferase	qval >= 0.05
K09680	0.249963	0.0990345	0.0159452	0.144064	77	77	coaW	type II pantothenate kinase	qval >= 0.05
K15894	0.268398	0.106322	0.0160741	0.144987	77	68	pseB	UDP-N-acetylglucosamine 4,6-dehydratase	qval >= 0.05
K00878	-0.0194467	0.00771667	0.0161076	0.145049	77	77	thiM	hydroxyethylthiazole kinase	qval >= 0.05
K00007	0.136418	0.054166	0.0162019	0.145557	77	13	dalD	D-arabinitol 4-dehydrogenase	qval >= 0.05
K02304	-0.0353023	0.0140243	0.0162176	0.145557	77	77	MET8	precorrin-2 dehydrogenase / sirohydrochlorin ferrochelatase	qval >= 0.05
K16927	-0.0694413	0.027616	0.0163118	0.146056	77	77	cbrT	energy-coupling factor transport system substrate-specific component	qval >= 0.05
K02045	-0.043386	0.0172553	0.0163271	0.146056	77	77	cysA	sulfate transport system ATP-binding protein	qval >= 0.05
K03271	0.116563	0.0463934	0.0163791	0.14628	77	77	gmhA, lpcA	D-sedoheptulose 7-phosphate isomerase	qval >= 0.05
K00657	0.141767	0.0564398	0.0164939	0.147064	77	77	speG, SAT	diamine N-acetyltransferase	qval >= 0.05
K06079	0.240868	0.0959144	0.0165686	0.147415	77	77	cutF, nlpE	copper homeostasis protein (lipoprotein)	qval >= 0.05
K18918	0.280685	0.111924	0.0165876	0.147415	77	73	relB	RHH-type transcriptional regulator, rel operon repressor / antitoxin RelB	qval >= 0.05
K02198	0.219851	0.0876267	0.0166399	0.147604	77	77	ccmF	cytochrome c-type biogenesis protein CcmF	qval >= 0.05
K05589	0.233856	0.0933242	0.0166632	0.147604	77	77	ftsB	cell division protein FtsB	qval >= 0.05
K03825	-0.143779	0.0573915	0.0167043	0.147727	77	77	yhhY	putative acetyltransferase	qval >= 0.05
K18893	0.271777	0.108478	0.0168437	0.148667	77	33	vcaM	ATP-binding cassette, subfamily B, multidrug efflux pump	qval >= 0.05
K00863	-0.213649	0.0854345	0.0168654	0.148667	77	77	DAK, TKFC	triose/dihydroxyacetone kinase / FAD-AMP lyase (cyclizing)	qval >= 0.05
K03152	0.010574	0.00423021	0.0169496	0.149167	77	77	thiJ	protein deglycase	qval >= 0.05
K01507	-0.059793	0.0239247	0.0169835	0.149224	77	77	ppa	inorganic pyrophosphatase	qval >= 0.05
K18431	0.0908033	0.0363754	0.0171036	0.149972	77	77	legF, ptmB	CMP-N,N'-diacetyllegionaminic acid synthase	qval >= 0.05
K00772	0.261777	0.105012	0.017129	0.149972	77	77	mtaP, MTAP	5'-methylthioadenosine phosphorylase	qval >= 0.05
K02361	0.245611	0.0984824	0.0171567	0.149972	77	77	entC	isochorismate synthase	qval >= 0.05
K00684	0.2181	0.0874356	0.0171791	0.149972	77	77	aat	leucyl/phenylalanyl-tRNA---protein transferase	qval >= 0.05
K00029	0.203536	0.0817301	0.0173549	0.151263	77	77	E1.1.1.40, maeB	malate dehydrogenase (oxaloacetate-decarboxylating)(NADP+)	qval >= 0.05
K05499	0.109123	0.0438655	0.0173945	0.151366	77	77	cytR	LacI family transcriptional regulator, repressor for deo operon, udp, cdd, tsx, nupC, and nupG	qval >= 0.05
K16473	-0.270504	0.108837	0.0174291	0.151424	77	12	IFT20	intraflagellar transport protein 20	qval >= 0.05
K00266	0.0138085	0.00555207	0.017482	0.151613	77	77	gltD	glutamate synthase (NADPH/NADH) small chain	qval >= 0.05
K03282	0.0206609	0.00830975	0.0175067	0.151613	77	77	mscL	large conductance mechanosensitive channel	qval >= 0.05
K04018	0.283456	0.114331	0.017777	0.153528	77	76	nrfG	formate-dependent nitrite reductase complex subunit NrfG	qval >= 0.05
K03196	0.412774	0.166583	0.0178098	0.153528	77	65	virB11, lvhB11	type IV secretion system protein VirB11	qval >= 0.05
K04516	0.180341	0.072732	0.0178127	0.153528	77	77	AROA1, aroA	chorismate mutase	qval >= 0.05
K00039	0.134379	0.0542469	0.0178908	0.153957	77	11	rbtD	ribitol 2-dehydrogenase	qval >= 0.05
K06373	-0.0362547	0.0146464	0.0179429	0.154161	77	77	spmA	spore maturation protein A	qval >= 0.05
K02377	0.122664	0.0496183	0.0180178	0.154561	77	77	TSTA3, fcl	GDP-L-fucose synthase	qval >= 0.05
K01749	-0.0351241	0.0142141	0.0180845	0.154692	77	77	hemC, HMBS	hydroxymethylbilane synthase	qval >= 0.05
K03718	0.229702	0.0929194	0.0181082	0.154692	77	77	asnC	Lrp/AsnC family transcriptional regulator, regulator for asnA, asnC and gidA	qval >= 0.05
K01844	-0.115555	0.0467752	0.0181471	0.154692	77	77	kamD	beta-lysine 5,6-aminomutase alpha subunit	qval >= 0.05
K18011	-0.115555	0.0467752	0.0181471	0.154692	77	77	kamE	beta-lysine 5,6-aminomutase beta subunit	qval >= 0.05
K09691	0.0498857	0.0202101	0.0182552	0.154885	77	77	ABC-2.LPSE.A	lipopolysaccharide transport system ATP-binding protein	qval >= 0.05
K11211	0.268313	0.108542	0.0182553	0.154885	77	29	kdkA	3-deoxy-D-manno-octulosonic acid kinase	qval >= 0.05
K12982	0.268313	0.108542	0.0182553	0.154885	77	29	opsX	heptosyltransferase I	qval >= 0.05
K01023	0.360227	0.146134	0.0183842	0.155735	77	74	assT	arylsulfate sulfotransferase	qval >= 0.05
K07270	0.292429	0.118558	0.018504	0.156246	77	69	K07270	glycosyl transferase, family 25	qval >= 0.05
K11533	-0.194628	0.0790341	0.0185428	0.156246	77	76	fas	fatty acid synthase, bacteria type	qval >= 0.05
K13821	0.194183	0.0787249	0.0185455	0.156246	77	77	putA	RHH-type transcriptional regulator, proline utilization regulon repressor / proline dehydrogenase / delta 1-pyrroline-5-carboxylate dehydrogenase	qval >= 0.05
K06041	0.1884	0.0765883	0.0185887	0.156246	77	77	kdsD, kpsF	arabinose-5-phosphate isomerase	qval >= 0.05
K03686	-0.0194285	0.0078987	0.0186559	0.156246	77	77	dnaJ	molecular chaperone DnaJ	qval >= 0.05
K16148	-0.194031	0.0788979	0.0186903	0.156246	77	76	glgM	alpha-maltose-1-phosphate synthase	qval >= 0.05
K13016	0.369536	0.150289	0.0186918	0.156246	77	68	wbpB	UDP-N-acetyl-2-amino-2-deoxyglucuronate dehydrogenase	qval >= 0.05
K02750	-0.166479	0.0677041	0.0186934	0.156246	77	77	PTS-Glv-EIIC, glvC, malP, aglA	PTS system, alpha-glucoside-specific IIC component	qval >= 0.05
K03327	0.184879	0.0751808	0.0187035	0.156246	77	77	TC.MATE, SLC47A, norM, mdtK, dinF	multidrug resistance protein, MATE family	qval >= 0.05
K07749	-0.162652	0.0662075	0.0187855	0.15669	77	77	frc	formyl-CoA transferase	qval >= 0.05
K11749	0.008103	0.00329925	0.0188239	0.15677	77	77	rseP	regulator of sigma E protease	qval >= 0.05
K07738	-0.016271	0.00663171	0.0189281	0.156976	77	77	nrdR	transcriptional repressor NrdR	qval >= 0.05
K07723	-0.176143	0.0717978	0.0189304	0.156976	77	77	ndoAI	CopG family transcriptional regulator / antitoxin EndoAI	qval >= 0.05
K18991	0.258647	0.105426	0.0189377	0.156976	77	31	mtrA	AraC family transcriptional regulator, activator of mtrCDE	qval >= 0.05
K03833	-0.0612419	0.0249757	0.0189932	0.156976	77	77	selB, EEFSEC	selenocysteine-specific elongation factor	qval >= 0.05
K08999	0.175425	0.071524	0.0189932	0.156976	77	77	K08999	uncharacterized protein	qval >= 0.05
K08161	0.21521	0.0878005	0.0190528	0.157229	77	77	mdtG	MFS transporter, DHA1 family, multidrug resistance protein	qval >= 0.05
K13051	0.209584	0.0855648	0.0191629	0.157897	77	77	iaaA, ASRGL1	beta-aspartyl-peptidase (threonine type)	qval >= 0.05
K02067	0.228497	0.0933533	0.0192015	0.157976	77	77	mlaD, linM	phospholipid/cholesterol/gamma-HCH transport system substrate-binding protein	qval >= 0.05
K07307	0.168614	0.0689365	0.0193504	0.15896	77	77	dmsB	anaerobic dimethyl sulfoxide reductase subunit B (DMSO reductase iron- sulfur subunit)	qval >= 0.05
K03303	0.0668052	0.0273625	0.0194455	0.159029	77	77	lctP	lactate permease	qval >= 0.05
K13747	0.0285414	0.0116915	0.0194667	0.159029	77	77	nspC	carboxynorspermidine decarboxylase	qval >= 0.05
K03487	0.119617	0.0489978	0.0194887	0.159029	77	77	ascG	LacI family transcriptional regulator, asc operon repressor	qval >= 0.05
K12573	0.00878	0.00359685	0.0195045	0.159029	77	77	rnr, vacB	ribonuclease R	qval >= 0.05
K16371	-0.116236	0.047621	0.0195052	0.159029	77	77	gatZ-kbaZ	D-tagatose-1,6-bisphosphate aldolase subunit GatZ/KbaZ	qval >= 0.05
K00965	-0.0184946	0.00757873	0.0195625	0.159257	77	77	galT, GALT	UDPglucose--hexose-1-phosphate uridylyltransferase	qval >= 0.05
K00097	0.110241	0.0452322	0.0196312	0.159577	77	77	pdxA	4-hydroxythreonine-4-phosphate dehydrogenase	qval >= 0.05
K13829	-0.177185	0.0727233	0.0197025	0.159917	77	77	aroKB	shikimate kinase / 3-dehydroquinate synthase	qval >= 0.05
K02355	0.00889793	0.00365289	0.0197616	0.159924	77	77	fusA, GFM, EFG	elongation factor G	qval >= 0.05
K03640	0.243373	0.0999904	0.0197629	0.159924	77	77	pal	peptidoglycan-associated lipoprotein	qval >= 0.05
K13277	-0.105971	0.04351	0.0197917	0.159924	77	75	epr	minor extracellular protease Epr	qval >= 0.05
K12524	0.231359	0.0951337	0.0199025	0.160513	77	77	thrA	bifunctional aspartokinase / homoserine dehydrogenase 1	qval >= 0.05
K01137	0.108465	0.0445912	0.0199237	0.160513	77	11	GNS	N-acetylglucosamine-6-sulfatase	qval >= 0.05
K01095	0.223411	0.0919591	0.0200017	0.160902	77	77	pgpA	phosphatidylglycerophosphatase A	qval >= 0.05
K07009	-0.0412358	0.0169892	0.0201531	0.161881	77	77	K07009	uncharacterized protein	qval >= 0.05
K05801	0.239862	0.0989493	0.0202605	0.162315	77	77	djlA	DnaJ like chaperone protein	qval >= 0.05
K03741	0.0418039	0.0172366	0.0202669	0.162315	77	77	ARSC2, arsC	arsenate reductase	qval >= 0.05
K03367	-0.180294	0.0744852	0.0204335	0.163408	77	77	dltA	D-alanine--poly(phosphoribitol) ligase subunit 1	qval >= 0.05
K18476	0.245679	0.101548	0.0205276	0.163749	77	30	tetR	TetR/AcrR family transcriptional regulator, tetracycline repressor protein	qval >= 0.05
K07085	0.211625	0.0875023	0.0205365	0.163749	77	77	K07085	putative transport protein	qval >= 0.05
K03773	0.216564	0.089593	0.0206166	0.164147	77	77	fklB	FKBP-type peptidyl-prolyl cis-trans isomerase FklB	qval >= 0.05
K02779	-0.136476	0.0564797	0.0206723	0.16425	77	77	PTS-Glc-EIIC, ptsG	PTS system, glucose-specific IIC component	qval >= 0.05
K00297	0.0161396	0.00668344	0.0207118	0.16425	77	77	metF, MTHFR	methylenetetrahydrofolate reductase (NADPH)	qval >= 0.05
K02250	-0.192716	0.0797677	0.0207361	0.16425	77	75	comK	competence protein ComK	qval >= 0.05
K07768	-0.193574	0.0801795	0.0208021	0.16425	77	76	senX3	two-component system, OmpR family, sensor histidine kinase SenX3	qval >= 0.05
K03786	0.063013	0.0261198	0.020847	0.16425	77	77	aroQ, qutE	3-dehydroquinate dehydratase II	qval >= 0.05
K10192	0.181523	0.0752765	0.0208513	0.16425	77	77	togB	oligogalacturonide transport system substrate-binding protein	qval >= 0.05
K12251	0.0531966	0.0220532	0.0208672	0.16425	77	77	aguB	N-carbamoylputrescine amidase	qval >= 0.05
K16209	-0.156935	0.0650438	0.0208715	0.16425	77	77	lacS, galP, rafP	lactose/raffinose/galactose permease	qval >= 0.05
K18330	0.041092	0.0170432	0.0209324	0.16449	77	77	hndA	NADP-reducing hydrogenase subunit HndA	qval >= 0.05
K15553	0.216834	0.0900276	0.0210114	0.164794	77	77	ssuA	sulfonate transport system substrate-binding protein	qval >= 0.05
K11928	-0.024628	0.0102257	0.0210623	0.164794	77	77	putP	sodium/proline symporter	qval >= 0.05
K13940	-0.0403337	0.0167462	0.0210722	0.164794	77	77	sulD	dihydroneopterin aldolase / 2-amino-4-hydroxy-6-hydroxymethyldihydropteridine diphosphokinase	qval >= 0.05
K05595	0.196512	0.0815783	0.0211397	0.164794	77	77	marC	multiple antibiotic resistance protein	qval >= 0.05
K00973	0.010106	0.00419945	0.0211536	0.164794	77	77	E2.7.7.24, rfbA, rffH	glucose-1-phosphate thymidylyltransferase	qval >= 0.05
K16147	-0.184678	0.0767272	0.021161	0.164794	77	76	glgE	starch synthase (maltosyl-transferring)	qval >= 0.05
K01046	0.143138	0.0595141	0.0211835	0.164794	77	77	E3.1.1.3	triacylglycerol lipase	qval >= 0.05
K08218	0.235307	0.0979533	0.0213931	0.166187	77	77	ampG	MFS transporter, PAT family, beta-lactamase induction signal transducer AmpG	qval >= 0.05
K03199	0.414107	0.172778	0.0216286	0.167776	77	65	virB4, lvhB4	type IV secretion system protein VirB4	qval >= 0.05
K01436	-0.0654039	0.0272908	0.0216825	0.167925	77	77	K01436	amidohydrolase	qval >= 0.05
K18866	-0.0925316	0.03863	0.0217188	0.167925	77	77	vanXY	zinc D-Ala-D-Ala dipeptidase/carboxypeptidase	qval >= 0.05
K11927	0.0794528	0.0331728	0.0217406	0.167925	77	77	rhlE	ATP-dependent RNA helicase RhlE	qval >= 0.05
K13408	0.135324	0.0565501	0.0218486	0.168418	77	12	raxA	membrane fusion protein	qval >= 0.05
K02567	0.183629	0.0767103	0.0218664	0.168418	77	77	napA	periplasmic nitrate reductase NapA	qval >= 0.05
K06999	-0.18419	0.0771539	0.0221411	0.17023	77	77	K06999	phospholipase/carboxylesterase	qval >= 0.05
K13570	-0.189926	0.0795584	0.0221644	0.17023	77	76	pup	prokaryotic ubiquitin-like protein Pup	qval >= 0.05
K07339	0.250623	0.105007	0.0222034	0.170289	77	75	hicA	mRNA interferase HicA	qval >= 0.05
K09711	-0.372568	0.156246	0.0222391	0.170322	77	73	K09711	uncharacterized protein	qval >= 0.05
K13820	-0.342175	0.14361	0.0223351	0.170636	77	75	fliR-flhB	flagellar biosynthetic protein FliR/FlhB	qval >= 0.05
K09969	0.310195	0.130182	0.022343	0.170636	77	75	aapJ, bztA	general L-amino acid transport system substrate-binding protein	qval >= 0.05
K12984	0.254947	0.107135	0.0225451	0.171619	77	34	waaE, kdtX	(heptosyl)LPS beta-1,4-glucosyltransferase	qval >= 0.05
K03746	0.290601	0.122176	0.0225491	0.171619	77	77	hns	DNA-binding protein H-NS	qval >= 0.05
K03296	0.0618093	0.0259745	0.0225664	0.171619	77	77	TC.HAE1	hydrophobic/amphiphilic exporter-1 (mainly G- bacteria), HAE1 family	qval >= 0.05
K08307	0.228153	0.0960506	0.0227554	0.172814	77	77	mltD, dniR	membrane-bound lytic murein transglycosylase D	qval >= 0.05
K04488	-0.015849	0.00668034	0.0229253	0.173861	77	77	iscU, nifU	nitrogen fixation protein NifU and related proteins	qval >= 0.05
K14414	0.271559	0.114587	0.0230504	0.174459	77	73	rtcR	transcriptional regulatory protein RtcR	qval >= 0.05
K19088	-0.103235	0.0435523	0.0230771	0.174459	77	75	cst1, cas8a	CRISPR-associated protein Cst1	qval >= 0.05
K08167	0.255894	0.107969	0.0231132	0.174459	77	61	smvA, qacA, lfrA	MFS transporter, DHA2 family, multidrug resistance protein	qval >= 0.05
K19081	-0.152593	0.0644292	0.0231648	0.174459	77	69	braS, bceS	two-component system, OmpR family, sensor histidine kinase BraS/BceS	qval >= 0.05
K19082	-0.152593	0.0644292	0.0231648	0.174459	77	69	braR, bceR	two-component system, OmpR family, response regulator protein BraR/BceR	qval >= 0.05
K02065	0.189965	0.0802277	0.0232122	0.174573	77	77	mlaF, linL, mkl	phospholipid/cholesterol/gamma-HCH transport system ATP-binding protein	qval >= 0.05
K03306	0.0804639	0.0340015	0.0232443	0.174573	77	77	TC.PIT	inorganic phosphate transporter, PiT family	qval >= 0.05
K01181	0.191619	0.0810675	0.0233565	0.174797	77	77	E3.2.1.8, xynA	endo-1,4-beta-xylanase	qval >= 0.05
K06223	0.0463986	0.0196234	0.0233666	0.174797	77	77	dam	DNA adenine methylase	qval >= 0.05
K01090	-0.0153534	0.00649218	0.0233706	0.174797	77	77	E3.1.3.16	protein phosphatase	qval >= 0.05
K18138	0.223859	0.0946734	0.0234154	0.174891	77	77	acrB, mexB, adeJ, smeE, mtrD, cmeB	multidrug efflux pump	qval >= 0.05
K08676	0.246271	0.104252	0.0235039	0.175311	77	77	tri	tricorn protease	qval >= 0.05
K03077	0.180012	0.0762366	0.0235622	0.175505	77	77	ulaF, sgaE	L-ribulose-5-phosphate 4-epimerase	qval >= 0.05
K06895	-0.112379	0.0476205	0.023624	0.175724	77	77	lysE, argO	L-lysine exporter family protein LysE/ArgO	qval >= 0.05
K03430	0.142143	0.0602617	0.0237704	0.176139	77	77	phnW	2-aminoethylphosphonate-pyruvate transaminase	qval >= 0.05
K07322	0.228298	0.0968901	0.0237914	0.176139	77	77	ytfE, scdA	regulator of cell morphogenesis and NO signaling	qval >= 0.05
K09776	-0.159907	0.0678735	0.0238551	0.176139	77	39	K09776	uncharacterized protein	qval >= 0.05
K07038	-0.177132	0.0752278	0.0238662	0.176139	77	77	K07038	inner membrane protein	qval >= 0.05
K00425	0.177151	0.0752267	0.0238839	0.176139	77	77	cydA	cytochrome d ubiquinol oxidase subunit I	qval >= 0.05
K01676	0.1775	0.0753475	0.0238841	0.176139	77	77	E4.2.1.2A, fumA, fumB	fumarate hydratase, class I	qval >= 0.05
K03740	-0.186311	0.0791714	0.0239352	0.176139	77	77	dltD	D-alanine transfer protein	qval >= 0.05
K05916	0.26297	0.111758	0.0239393	0.176139	77	76	hmp, YHB1	nitric oxide dioxygenase	qval >= 0.05
K00127	0.211156	0.0897177	0.0240154	0.176139	77	77	fdoI	formate dehydrogenase subunit gamma	qval >= 0.05
K04487	-0.0157205	0.00668371	0.0240574	0.176139	77	77	iscS, NFS1	cysteine desulfurase	qval >= 0.05
K07025	0.0219867	0.00934336	0.0240638	0.176139	77	77	K07025	putative hydrolase of the HAD superfamily	qval >= 0.05
K14260	-0.0468461	0.0199259	0.0240691	0.176139	77	77	alaA	alanine-synthesizing transaminase	qval >= 0.05
K02314	0.00654365	0.00278569	0.0242024	0.176876	77	77	dnaB	replicative DNA helicase	qval >= 0.05
K03739	-0.184204	0.0784667	0.0242571	0.177038	77	77	dltB	membrane protein involved in D-alanine export	qval >= 0.05
K03820	0.170764	0.0728004	0.0243558	0.177299	77	77	lnt	apolipoprotein N-acyltransferase	qval >= 0.05
K16619	-0.35876	0.152946	0.0243582	0.177299	77	73	plc, cpa	phospholipase C / alpha-toxin	qval >= 0.05
K01119	0.154715	0.065945	0.0244166	0.177486	77	77	cpdB	2',3'-cyclic-nucleotide 2'-phosphodiesterase / 3'-nucleotidase	qval >= 0.05
K00426	0.176211	0.0751831	0.0245214	0.17801	77	77	cydB	cytochrome d ubiquinol oxidase subunit II	qval >= 0.05
K00390	0.0703148	0.0300175	0.0246002	0.178343	77	77	cysH	phosphoadenosine phosphosulfate reductase	qval >= 0.05
K03617	0.0148031	0.00632437	0.0246787	0.178674	77	77	rnfA	electron transport complex protein RnfA	qval >= 0.05
K00795	0.232104	0.0992529	0.0247708	0.178695	77	77	ispA	farnesyl diphosphate synthase	qval >= 0.05
K13789	0.0103145	0.00440941	0.0248035	0.178695	77	77	GGPS	geranylgeranyl diphosphate synthase, type II	qval >= 0.05
K13745	0.251934	0.107818	0.0249274	0.178695	77	33	ddc	L-2,4-diaminobutyrate decarboxylase	qval >= 0.05
K03636	0.263444	0.112781	0.0249666	0.178695	77	77	moaD, cysO	sulfur-carrier protein	qval >= 0.05
K01886	0.0116301	0.00497922	0.0249693	0.178695	77	77	QARS, glnS	glutaminyl-tRNA synthetase	qval >= 0.05
K02022	0.23116	0.0989556	0.0249817	0.178695	77	77	ABC.MR.TX	HlyD family secretion protein	qval >= 0.05
K03269	0.224662	0.0962343	0.0250333	0.178695	77	77	lpxH	UDP-2,3-diacylglucosamine hydrolase	qval >= 0.05
K00549	-0.056953	0.024399	0.025035	0.178695	77	77	metE	5-methyltetrahydropteroyltriglutamate--homocysteine methyltransferase	qval >= 0.05
K15778	0.254082	0.108817	0.0250354	0.178695	77	75	pmm-pgm	phosphomannomutase / phosphoglucomutase	qval >= 0.05
K05776	0.222326	0.095246	0.0250445	0.178695	77	77	modF	molybdate transport system ATP-binding protein	qval >= 0.05
K01438	0.186865	0.0800785	0.0251185	0.178695	77	77	argE	acetylornithine deacetylase	qval >= 0.05
K01739	-0.0858284	0.0367934	0.0251512	0.178695	77	77	metB	cystathionine gamma-synthase	qval >= 0.05
K02438	-0.0339016	0.0145359	0.0251544	0.178695	77	77	glgX	glycogen debranching enzyme	qval >= 0.05
K11263	-0.192063	0.0823213	0.0251562	0.178695	77	76	bccA	acetyl-CoA/propionyl-CoA carboxylase, biotin carboxylase, biotin carboxyl carrier protein	qval >= 0.05
K19079	0.164581	0.0705482	0.0251753	0.178695	77	76	vraF	cationic antimicrobial peptide transport system ATP-binding protein	qval >= 0.05
K04652	0.0492927	0.0211592	0.0253246	0.17939	77	77	hypB	hydrogenase nickel incorporation protein HypB	qval >= 0.05
K04762	0.221053	0.0949101	0.0253559	0.17939	77	77	hslR	ribosome-associated heat shock protein Hsp15	qval >= 0.05
K00571	0.030763	0.0132114	0.0253723	0.17939	77	77	E2.1.1.72	site-specific DNA-methyltransferase (adenine-specific)	qval >= 0.05
K05539	0.266719	0.114688	0.0255009	0.179622	77	77	dusA	tRNA-dihydrouridine synthase A	qval >= 0.05
K01626	-0.0261548	0.0112421	0.0255131	0.179622	77	77	E2.5.1.54, aroF, aroG, aroH	3-deoxy-7-phosphoheptulonate synthase	qval >= 0.05
K07317	-0.0949008	0.0407928	0.0255365	0.179622	77	77	K07317	adenine-specific DNA-methyltransferase	qval >= 0.05
K15654	-0.234968	0.101017	0.0255696	0.179622	77	67	srfAA, lchAA	surfactin family lipopeptide synthetase A	qval >= 0.05
K03611	0.282503	0.121542	0.0255819	0.179622	77	77	dsbB	disulfide bond formation protein DsbB	qval >= 0.05
K02763	-0.163002	0.0701201	0.0256068	0.179622	77	77	PTS-Dgl-EIIA, gamP	PTS system, D-glucosamine-specific IIA component	qval >= 0.05
K15727	0.23551	0.101382	0.0256461	0.179622	77	77	czcB	membrane fusion protein, cobalt-zinc-cadmium efflux system	qval >= 0.05
K00897	0.156332	0.0672577	0.0256698	0.179622	77	77	aphA	kanamycin kinase	qval >= 0.05
K09970	0.302308	0.130219	0.0257751	0.179896	77	75	aapQ, bztB	general L-amino acid transport system permease protein	qval >= 0.05
K09971	0.302308	0.130219	0.0257751	0.179896	77	75	aapM, bztC	general L-amino acid transport system permease protein	qval >= 0.05
K01284	0.229836	0.0990803	0.0259277	0.180728	77	77	dcp	peptidyl-dipeptidase Dcp	qval >= 0.05
K00331	0.177574	0.0766241	0.0260381	0.181265	77	77	nuoB	NADH-quinone oxidoreductase subunit B	qval >= 0.05
K09162	0.225377	0.0972097	0.0261189	0.181595	77	68	cld	chlorite dismutase	qval >= 0.05
K04043	-0.00832466	0.00359433	0.0261601	0.181649	77	77	dnaK	molecular chaperone DnaK	qval >= 0.05
K01791	0.042557	0.0184209	0.0264236	0.182096	77	77	wecB	UDP-N-acetylglucosamine 2-epimerase (non-hydrolysing)	qval >= 0.05
K13527	-0.184699	0.0798955	0.0264252	0.182096	77	76	mpa	proteasome-associated ATPase	qval >= 0.05
K01811	0.0545891	0.0236203	0.0264413	0.182096	77	77	xylS, yicI	alpha-D-xyloside xylohydrolase	qval >= 0.05
K05349	0.0260678	0.0112836	0.0264605	0.182096	77	77	bglX	beta-glucosidase	qval >= 0.05
K18926	-0.128973	0.0558125	0.0264808	0.182096	77	77	lmrB	MFS transporter, DHA2 family, lincomycin resistance protein	qval >= 0.05
K01447	0.125294	0.054241	0.0264878	0.182096	77	77	E3.5.1.28A, cwlA, xlyA, xlyB	N-acetylmuramoyl-L-alanine amidase	qval >= 0.05
K11604	0.247351	0.107067	0.026502	0.182096	77	39	sitA	manganese/iron transport system substrate-binding protein	qval >= 0.05
K11605	0.247351	0.107067	0.026502	0.182096	77	39	sitC	manganese/iron transport system permease protein	qval >= 0.05
K15726	0.236368	0.102392	0.0265263	0.182096	77	77	czcA	cobalt-zinc-cadmium resistance protein CzcA	qval >= 0.05
K08302	-0.0436057	0.018881	0.0265642	0.182126	77	77	gatY-kbaY	tagatose 1,6-diphosphate aldolase GatY/KbaY	qval >= 0.05
K03771	0.203302	0.0881196	0.0266877	0.182742	77	77	surA	peptidyl-prolyl cis-trans isomerase SurA	qval >= 0.05
K03216	-0.0129212	0.00560135	0.0267236	0.182757	77	77	trmL, cspR	tRNA (cytidine/uridine-2'-O-)-methyltransferase	qval >= 0.05
K02666	0.227717	0.0988529	0.0268568	0.183181	77	76	pilQ	type IV pilus assembly protein PilQ	qval >= 0.05
K02506	0.242643	0.105301	0.0268696	0.183181	77	38	hofD, hopD	leader peptidase HopD	qval >= 0.05
K03727	-0.182202	0.0790902	0.0269205	0.183181	77	76	helY	ATP-dependent RNA helicase HelY	qval >= 0.05
K07503	-0.182202	0.0790902	0.0269205	0.183181	77	76	nucS	endonuclease	qval >= 0.05
K18237	-0.254167	0.110439	0.0270127	0.183505	77	68	K18237	ribose 1,5-bisphosphate isomerase	qval >= 0.05
K07042	-0.0128586	0.00558641	0.0270357	0.183505	77	77	ybeY, yqfG	probable rRNA maturation factor	qval >= 0.05
K01093	0.258182	0.112262	0.0271331	0.183936	77	76	appA	4-phytase / acid phosphatase	qval >= 0.05
K19431	0.241162	0.104935	0.0272318	0.184375	77	64	epsO	pyruvyl transferase EpsO	qval >= 0.05
K00767	-0.0189332	0.00824243	0.0273068	0.184428	77	77	nadC, QPRT	nicotinate-nucleotide pyrophosphorylase (carboxylating)	qval >= 0.05
K00073	-0.279107	0.121547	0.0273239	0.184428	77	73	allD	ureidoglycolate dehydrogenase (NAD+)	qval >= 0.05
K14654	-0.229143	0.0997779	0.0273416	0.184428	77	76	RIB7, arfC	2,5-diamino-6-(ribosylamino)-4(3H)-pyrimidinone 5'-phosphate reductase	qval >= 0.05
K08138	0.234903	0.10236	0.027425	0.184705	77	77	xylE	MFS transporter, SP family, xylose:H+ symportor	qval >= 0.05
K07037	0.0979632	0.0426666	0.0274506	0.184705	77	77	K07037	uncharacterized protein	qval >= 0.05
K02066	0.183564	0.0800033	0.0275126	0.184893	77	77	mlaE, linK	phospholipid/cholesterol/gamma-HCH transport system permease protein	qval >= 0.05
K03644	0.179098	0.0781059	0.0276561	0.184911	77	77	lipA	lipoyl synthase	qval >= 0.05
K18768	0.123228	0.0537815	0.0276853	0.184911	77	10	blaKPC	beta-lactamase class A KPC	qval >= 0.05
K18974	0.123228	0.0537815	0.0276853	0.184911	77	10	sul1	dihydropteroate synthase type 1	qval >= 0.05
K18975	0.123228	0.0537815	0.0276853	0.184911	77	10	ebr, qacEdelta1	small multidrug resistance pump	qval >= 0.05
K02444	-0.0452383	0.0197547	0.0277006	0.184911	77	77	glpR	DeoR family transcriptional regulator, glycerol-3-phosphate regulon repressor	qval >= 0.05
K02795	-0.0622977	0.0272046	0.0277196	0.184911	77	77	PTS-Man-EIIC, manY	PTS system, mannose-specific IIC component	qval >= 0.05
K00831	0.00863055	0.003769	0.0277736	0.185044	77	77	serC, PSAT1	phosphoserine aminotransferase	qval >= 0.05
K13571	-0.19241	0.0840801	0.0278817	0.185122	77	76	pafA	proteasome accessory factor A	qval >= 0.05
K02233	0.0161404	0.00705642	0.0278842	0.185122	77	77	E2.7.8.26, cobS, cobV	adenosylcobinamide-GDP ribazoletransferase	qval >= 0.05
K03775	0.220896	0.0965557	0.0278875	0.185122	77	77	slyD	FKBP-type peptidyl-prolyl cis-trans isomerase SlyD	qval >= 0.05
K00010	-0.089529	0.0391424	0.0279295	0.185174	77	77	iolG	myo-inositol 2-dehydrogenase / D-chiro-inositol 1-dehydrogenase	qval >= 0.05
K01488	-0.0795108	0.0348022	0.0280583	0.185801	77	77	add, ADA	adenosine deaminase	qval >= 0.05
K06221	0.0823478	0.0360711	0.0282201	0.186645	77	77	dkgA	2,5-diketo-D-gluconate reductase A	qval >= 0.05
K06374	-0.0333041	0.0145999	0.0283082	0.186804	77	77	spmB	spore maturation protein B	qval >= 0.05
K15371	0.269509	0.118124	0.0283614	0.186804	77	57	GDH2	glutamate dehydrogenase	qval >= 0.05
K02435	-0.0302527	0.013265	0.0283646	0.186804	77	77	gatC, GATC	aspartyl-tRNA(Asn)/glutamyl-tRNA(Gln) amidotransferase subunit C	qval >= 0.05
K01785	0.0253315	0.0111155	0.0284329	0.186804	77	77	galM, GALM	aldose 1-epimerase	qval >= 0.05
K00782	0.20753	0.0910684	0.0284464	0.186804	77	77	lldG	L-lactate dehydrogenase complex protein LldG	qval >= 0.05
K16053	0.21055	0.0923432	0.0284506	0.186804	77	77	mscM	miniconductance mechanosensitive channel	qval >= 0.05
K04566	-0.270739	0.118914	0.0286422	0.187826	77	53	lysK	lysyl-tRNA synthetase, class I	qval >= 0.05
K05879	-0.0516623	0.0227001	0.0286755	0.187826	77	77	dhaL	dihydroxyacetone kinase, C-terminal domain	qval >= 0.05
K02231	0.0182333	0.008015	0.0287221	0.187905	77	77	cobP, cobU	adenosylcobinamide kinase / adenosylcobinamide-phosphate guanylyltransferase	qval >= 0.05
K01719	0.21568	0.0948444	0.0288041	0.188032	77	77	hemD, UROS	uroporphyrinogen-III synthase	qval >= 0.05
K00783	-0.00563967	0.00247974	0.0288107	0.188032	77	77	rlmH	23S rRNA (pseudouridine1915-N3)-methyltransferase	qval >= 0.05
K02837	0.00779381	0.00343016	0.0289216	0.188415	77	77	prfC	peptide chain release factor 3	qval >= 0.05
K03387	0.167676	0.0737652	0.0289389	0.188415	77	77	ahpF	alkyl hydroperoxide reductase subunit F	qval >= 0.05
K03832	0.204999	0.0902534	0.0289826	0.188474	77	77	tonB	periplasmic protein TonB	qval >= 0.05
K13543	0.24628	0.108493	0.0290295	0.188553	77	26	hemDX	uroporphyrinogen III methyltransferase / synthase	qval >= 0.05
K07699	-0.0345801	0.0152523	0.0292488	0.18975	77	77	spo0A	two-component system, response regulator, stage 0 sporulation protein A	qval >= 0.05
K09384	-0.0928548	0.0409864	0.0293764	0.190351	77	77	K09384	uncharacterized protein	qval >= 0.05
K05845	-0.134191	0.0592729	0.0294545	0.190435	77	77	opuC	osmoprotectant transport system substrate-binding protein	qval >= 0.05
K07713	0.226845	0.100101	0.0294595	0.190435	77	77	zraR, hydG	two-component system, NtrC family, response regulator HydG	qval >= 0.05
K16907	-0.270274	0.119496	0.0296054	0.19115	77	69	K16907	fluoroquinolone transport system ATP-binding protein	qval >= 0.05
K02765	-0.0519318	0.0229794	0.0296582	0.191264	77	77	PTS-Dgl-EIIC, gamP	PTS system, D-glucosamine-specific IIC component	qval >= 0.05
K06333	-0.0318631	0.0140949	0.029705	0.191338	77	77	cotJB	spore coat protein JB	qval >= 0.05
K11996	0.201049	0.0890018	0.0298317	0.191927	77	77	MOCS3, UBA4	adenylyltransferase and sulfurtransferase	qval >= 0.05
K11065	0.137214	0.0608467	0.0300678	0.192992	77	77	tpx	thiol peroxidase, atypical 2-Cys peroxiredoxin	qval >= 0.05
K13819	0.255051	0.113105	0.0300683	0.192992	77	62	K13819	NifU-like protein	qval >= 0.05
K04794	0.0911746	0.0404787	0.0302771	0.193541	77	77	PTH2	peptidyl-tRNA hydrolase, PTH2 family	qval >= 0.05
K15669	0.155024	0.0688681	0.0302958	0.193541	77	77	hddC	D-glycero-alpha-D-manno-heptose 1-phosphate guanylyltransferase	qval >= 0.05
K03770	0.185367	0.0823183	0.0303152	0.193541	77	77	ppiD	peptidyl-prolyl cis-trans isomerase D	qval >= 0.05
K02778	0.119314	0.0530271	0.0304246	0.193541	77	10	PTS-Glc-EIIB, ptsG	PTS system, glucose-specific IIB component	qval >= 0.05
K15373	0.119314	0.0530271	0.0304246	0.193541	77	10	isfD	sulfoacetaldehyde reductase	qval >= 0.05
K03153	0.24583	0.109227	0.0304519	0.193541	77	61	thiO	glycine oxidase	qval >= 0.05
K02782	-0.148863	0.0661635	0.0304568	0.193541	77	29	PTS-Gut-EIIB, srlE	PTS system, glucitol/sorbitol-specific IIB component	qval >= 0.05
K13100	-0.148863	0.0661635	0.0304568	0.193541	77	29	CWC22	pre-mRNA-splicing factor CWC22	qval >= 0.05
K08169	0.211336	0.0939735	0.0305134	0.193541	77	77	yebQ	MFS transporter, DHA2 family, multidrug resistance protein	qval >= 0.05
K01895	0.132872	0.0591176	0.0305183	0.193541	77	77	ACSS, acs	acetyl-CoA synthetase	qval >= 0.05
K15923	0.0924639	0.0411428	0.030546	0.193541	77	77	AXY8, FUC95A, afcA	alpha-L-fucosidase 2	qval >= 0.05
K07263	0.177563	0.0790245	0.0306405	0.193783	77	77	pqqL	zinc protease	qval >= 0.05
K00532	-0.166676	0.0741953	0.0306556	0.193783	77	77	E1.12.7.2	ferredoxin hydrogenase	qval >= 0.05
K13043	0.226137	0.100714	0.0307298	0.193915	77	77	argF	N-succinyl-L-ornithine transcarbamylase	qval >= 0.05
K02523	0.185969	0.0828111	0.0307478	0.193915	77	77	ispB	octaprenyl-diphosphate synthase	qval >= 0.05
K05807	0.185726	0.0828272	0.0309844	0.19518	77	77	bamD	outer membrane protein assembly factor BamD	qval >= 0.05
K02182	-0.231691	0.103505	0.0312134	0.196314	77	74	caiC	carnitine-CoA ligase	qval >= 0.05
K13678	-0.163528	0.0730446	0.0312366	0.196314	77	77	cpoA	1,2-diacylglycerol-3-alpha-glucose alpha-1,2-galactosyltransferase	qval >= 0.05
K05837	0.00754945	0.00337538	0.0313676	0.196909	77	77	rodA, mrdB	rod shape determining protein RodA	qval >= 0.05
K02434	-0.0310349	0.013881	0.0314146	0.196976	77	77	gatB, PET112	aspartyl-tRNA(Asn)/glutamyl-tRNA(Gln) amidotransferase subunit B	qval >= 0.05
K02232	0.0191481	0.00856729	0.0314548	0.197001	77	77	cobQ, cbiP	adenosylcobyric acid synthase	qval >= 0.05
K00768	0.0165245	0.00740286	0.0316407	0.197506	77	77	E2.4.2.21, cobU, cobT	nicotinate-nucleotide--dimethylbenzimidazole phosphoribosyltransferase	qval >= 0.05
K02242	-0.15638	0.0700541	0.0316536	0.197506	77	77	comFC	competence protein ComFC	qval >= 0.05
K06976	-0.233401	0.104584	0.0316607	0.197506	77	77	K06976	uncharacterized protein	qval >= 0.05
K04749	-0.0572501	0.0256428	0.031681	0.197506	77	77	rsbV	anti-sigma B factor antagonist	qval >= 0.05
K07474	0.0813444	0.0364704	0.0317971	0.198003	77	77	xtmA	phage terminase small subunit	qval >= 0.05
K01482	0.0710015	0.0318452	0.0318935	0.198238	77	77	DDAH, ddaH	dimethylargininase	qval >= 0.05
K07040	-0.0235568	0.0105721	0.0319352	0.198238	77	77	K07040	uncharacterized protein	qval >= 0.05
K01218	0.163037	0.0731963	0.031971	0.198238	77	77	gmuG	mannan endo-1,4-beta-mannosidase	qval >= 0.05
K01089	0.212093	0.0952064	0.0319809	0.198238	77	77	hisB	imidazoleglycerol-phosphate dehydratase / histidinol-phosphatase	qval >= 0.05
K07590	0.0707462	0.0317814	0.0321173	0.198559	77	77	RP-L7A, rplGB	large subunit ribosomal protein L7A	qval >= 0.05
K14188	-0.174923	0.0786251	0.0321737	0.198559	77	77	dltC	D-alanine--poly(phosphoribitol) ligase subunit 2	qval >= 0.05
K03826	-0.0563835	0.0253489	0.0322463	0.198559	77	77	yiaC	putative acetyltransferase	qval >= 0.05
K08475	0.127389	0.0572725	0.0322521	0.198559	77	15	pgtB	two-component system, NtrC family, phosphoglycerate transport system sensor histidine kinase PgtB	qval >= 0.05
K08476	0.127389	0.0572725	0.0322521	0.198559	77	15	pgtA	two-component system, NtrC family, phosphoglycerate transport system response regulator PgtA	qval >= 0.05
K08478	0.127389	0.0572725	0.0322521	0.198559	77	15	pgtC	phosphoglycerate transport regulatory protein PgtC	qval >= 0.05
K08323	-0.17891	0.0804655	0.032309	0.198684	77	77	rspA, manD	mannonate dehydratase	qval >= 0.05
K03496	0.0138558	0.00623367	0.0323731	0.198758	77	77	parA, soj	chromosome partitioning protein	qval >= 0.05
K00645	0.00769246	0.0034614	0.0323943	0.198758	77	77	fabD	[acyl-carrier-protein] S-malonyltransferase	qval >= 0.05
K02469	-0.0103658	0.00466736	0.0325209	0.199027	77	77	gyrA	DNA gyrase subunit A	qval >= 0.05
K08325	0.201161	0.0905812	0.0325322	0.199027	77	77	yqhD	NADP-dependent alcohol dehydrogenase	qval >= 0.05
K06142	0.214967	0.0968427	0.0325488	0.199027	77	77	hlpA, ompH	outer membrane protein	qval >= 0.05
K02433	-0.0311479	0.0140361	0.0326168	0.199027	77	77	gatA, QRSL1	aspartyl-tRNA(Asn)/glutamyl-tRNA(Gln) amidotransferase subunit A	qval >= 0.05
K18955	-0.18799	0.0847018	0.0326214	0.199027	77	76	whiB1_2_3_4	WhiB family transcriptional regulator, redox-sensing transcriptional regulator	qval >= 0.05
K01711	0.108696	0.0490635	0.032788	0.199819	77	77	gmd, GMDS	GDPmannose 4,6-dehydratase	qval >= 0.05
K05527	0.235626	0.106393	0.0329443	0.200185	77	77	bolA	BolA protein	qval >= 0.05
K06917	-0.251701	0.11373	0.0330235	0.200185	77	77	selU	tRNA 2-selenouridine synthase	qval >= 0.05
K18691	0.208841	0.0943515	0.0330482	0.200185	77	77	mltF	membrane-bound lytic murein transglycosylase F	qval >= 0.05
K05020	-0.142314	0.0643065	0.0330631	0.200185	77	77	opuD, betL	glycine betaine transporter	qval >= 0.05
K09808	0.191201	0.0863985	0.0330895	0.200185	77	77	lolC_E	lipoprotein-releasing system permease protein	qval >= 0.05
K13281	-0.198155	0.089583	0.0331156	0.200185	77	77	uvsE, UVE1	UV DNA damage endonuclease	qval >= 0.05
K13542	-0.0339528	0.0153521	0.0331565	0.200185	77	77	cobA-hemD	uroporphyrinogen III methyltransferase / synthase	qval >= 0.05
K05970	0.177523	0.0802526	0.0331659	0.200185	77	77	SIAE	sialate O-acetylesterase	qval >= 0.05
K08995	0.189129	0.0855176	0.0331798	0.200185	77	29	K08995	putative membrane protein	qval >= 0.05
K04084	0.182616	0.0825826	0.0332399	0.200325	77	77	dsbD	thiol:disulfide interchange protein DsbD	qval >= 0.05
K01201	0.146012	0.0661002	0.0334102	0.201128	77	77	GBA, srfJ	glucosylceramidase	qval >= 0.05
K16055	0.215484	0.0975693	0.0334851	0.201293	77	77	TPS	trehalose 6-phosphate synthase/phosphatase	qval >= 0.05
K13378	0.215779	0.0977497	0.0335448	0.201293	77	77	nuoCD	NADH-quinone oxidoreductase subunit C/D	qval >= 0.05
K07101	0.270398	0.122439	0.0335488	0.201293	77	76	K07101	uncharacterized protein	qval >= 0.05
K10824	-0.0928082	0.0421327	0.0338589	0.202929	77	77	nikE	nickel transport system ATP-binding protein	qval >= 0.05
K12340	0.21823	0.0990896	0.0339132	0.20303	77	77	tolC	outer membrane protein	qval >= 0.05
K09013	0.0123397	0.00560512	0.0339523	0.20304	77	77	sufC	Fe-S cluster assembly ATP-binding protein	qval >= 0.05
K07443	0.0712886	0.0324314	0.0341029	0.203717	77	77	ybaZ	methylated-DNA-protein-cysteine methyltransferase related protein	qval >= 0.05
K18350	-0.0425332	0.0193866	0.0344953	0.204908	77	77	vanSC, vanSE, vanSG	two-component system, OmpR family, sensor histidine kinase VanS	qval >= 0.05
K07164	0.158079	0.0720568	0.0345868	0.204908	77	77	K07164	uncharacterized protein	qval >= 0.05
K12145	0.117865	0.0537442	0.0346339	0.204908	77	62	hyfJ	hydrogenase-4 component J	qval >= 0.05
K00338	0.171321	0.0781429	0.0346339	0.204908	77	77	nuoI	NADH-quinone oxidoreductase subunit I	qval >= 0.05
K00339	0.171321	0.0781429	0.0346339	0.204908	77	77	nuoJ	NADH-quinone oxidoreductase subunit J	qval >= 0.05
K00340	0.171321	0.0781429	0.0346339	0.204908	77	77	nuoK	NADH-quinone oxidoreductase subunit K	qval >= 0.05
K00343	0.171321	0.0781429	0.0346339	0.204908	77	77	nuoN	NADH-quinone oxidoreductase subunit N	qval >= 0.05
K00342	0.171306	0.0781431	0.0346494	0.204908	77	77	nuoM	NADH-quinone oxidoreductase subunit M	qval >= 0.05
K06399	-0.030112	0.013737	0.0346605	0.204908	77	77	spoIVB	stage IV sporulation protein B	qval >= 0.05
K00330	0.171287	0.0781484	0.0346796	0.204908	77	77	nuoA	NADH-quinone oxidoreductase subunit A	qval >= 0.05
K01190	0.0306396	0.0140001	0.0349657	0.206374	77	77	lacZ	beta-galactosidase	qval >= 0.05
K03343	0.145924	0.0668145	0.0352739	0.207967	77	20	puo	putrescine oxidase	qval >= 0.05
K17835	-0.235809	0.107986	0.0353435	0.208151	77	42	griH	3-amino-4-hydroxybenzoic acid synthase	qval >= 0.05
K07091	0.178873	0.0819336	0.0354074	0.208163	77	77	lptF	lipopolysaccharide export system permease protein	qval >= 0.05
K07221	0.19336	0.0885127	0.0355269	0.208163	77	77	oprO_P	phosphate-selective porin OprO and OprP	qval >= 0.05
K06156	-0.150243	0.0688776	0.0355344	0.208163	77	77	gntU	Gnt-I system low-affinity gluconate transporter	qval >= 0.05
K08092	0.134171	0.0615382	0.0355621	0.208163	77	77	dlgD	3-dehydro-L-gulonate 2-dehydrogenase	qval >= 0.05
K16139	-0.0604771	0.0277214	0.0355655	0.208163	77	77	uidB, gusB	glucuronide carrier protein	qval >= 0.05
K06591	0.24519	0.112471	0.0356279	0.208163	77	38	ITGB8	integrin beta 8	qval >= 0.05
K00351	0.172372	0.079067	0.0356354	0.208163	77	77	nqrF	Na+-transporting NADH:ubiquinone oxidoreductase subunit F	qval >= 0.05
K00677	0.188835	0.0866299	0.0356522	0.208163	77	77	lpxA	UDP-N-acetylglucosamine acyltransferase	qval >= 0.05
K03613	0.0145537	0.00668366	0.035815	0.208384	77	77	rnfE	electron transport complex protein RnfE	qval >= 0.05
K13929	0.219552	0.10088	0.0359227	0.208384	77	37	mdcA	malonate decarboxylase alpha subunit	qval >= 0.05
K13931	0.219552	0.10088	0.0359227	0.208384	77	37	mdcC	malonate decarboxylase delta subunit	qval >= 0.05
K13933	0.219552	0.10088	0.0359227	0.208384	77	37	mdcE	malonate decarboxylase gamma subunit	qval >= 0.05
K13934	0.219552	0.10088	0.0359227	0.208384	77	37	mdcG	phosphoribosyl-dephospho-CoA transferase	qval >= 0.05
K06346	-0.0142974	0.00656934	0.0359487	0.208384	77	77	jag	spoIIIJ-associated protein	qval >= 0.05
K09817	0.0147793	0.00679415	0.0359781	0.208384	77	77	znuC	zinc transport system ATP-binding protein	qval >= 0.05
K11719	0.231275	0.10632	0.0360019	0.208384	77	77	lptC	lipopolysaccharide export system protein LptC	qval >= 0.05
K09922	0.18464	0.0848755	0.0360355	0.208384	77	77	K09922	uncharacterized protein	qval >= 0.05
K03620	0.167838	0.0772449	0.0361919	0.208951	77	77	hyaC	Ni/Fe-hydrogenase 1 B-type cytochrome subunit	qval >= 0.05
K01250	0.145559	0.0670119	0.0362104	0.208951	77	77	rihA	pyrimidine-specific ribonucleoside hydrolase	qval >= 0.05
K18900	0.15829	0.0728818	0.0362792	0.209125	77	14	bpeT	LysR family transcriptional regulator, regulator for bpeEF and oprC	qval >= 0.05
K16905	-0.249349	0.114849	0.0363515	0.209228	77	64	K16905	fluoroquinolone transport system permease protein	qval >= 0.05
K07148	0.183164	0.0843619	0.0364209	0.209228	77	77	K07148	uncharacterized protein	qval >= 0.05
K06165	-0.197836	0.0911821	0.0364325	0.209228	77	76	phnH	alpha-D-ribose 1-methylphosphonate 5-triphosphate synthase subunit PhnH	qval >= 0.05
K03286	0.201058	0.0926011	0.0364812	0.209228	77	77	TC.OOP	OmpA-OmpF porin, OOP family	qval >= 0.05
K00936	-0.0242805	0.0111935	0.0364897	0.209228	77	77	E2.7.3.-		qval >= 0.05
K18231	-0.179144	0.0826261	0.0365526	0.209368	77	77	msrA, vmlR	macrolide transport system ATP-binding/permease protein	qval >= 0.05
K05813	0.151597	0.0700161	0.0367447	0.210246	77	77	ugpB	sn-glycerol 3-phosphate transport system substrate-binding protein	qval >= 0.05
K09011	0.21609	0.0997951	0.0368042	0.210365	77	77	cimA	D-citramalate synthase	qval >= 0.05
K06151	0.128606	0.0594288	0.0369191	0.210579	77	11	E1.1.99.3A	gluconate 2-dehydrogenase alpha chain	qval >= 0.05
K06152	0.128606	0.0594288	0.0369191	0.210579	77	11	E1.1.99.3G	gluconate 2-dehydrogenase gamma chain	qval >= 0.05
K02652	-0.0363139	0.016797	0.0370659	0.211194	77	77	pilB	type IV pilus assembly protein PilB	qval >= 0.05
K00886	-0.173367	0.0801917	0.0371179	0.211269	77	76	ppgK	polyphosphate glucokinase	qval >= 0.05
K01173	0.216593	0.100249	0.0371848	0.211428	77	77	ENDOG	endonuclease G, mitochondrial	qval >= 0.05
K13930	0.217211	0.100596	0.037322	0.211951	77	38	mdcB	triphosphoribosyl-dephospho-CoA synthase	qval >= 0.05
K18220	0.0473142	0.0219127	0.0373549	0.211951	77	77	tetM, tetO	ribosomal protection tetracycline resistance protein	qval >= 0.05
K00341	0.169083	0.0784017	0.0375195	0.21225	77	77	nuoL	NADH-quinone oxidoreductase subunit L	qval >= 0.05
K13928	0.217715	0.100956	0.0375423	0.21225	77	35	mdcR	LysR family transcriptional regulator, malonate utilization transcriptional regulator	qval >= 0.05
K13935	0.217715	0.100956	0.0375423	0.21225	77	35	mdcH	malonate decarboxylase epsilon subunit	qval >= 0.05
K09939	0.212865	0.0986003	0.037564	0.21225	77	77	K09939	uncharacterized protein	qval >= 0.05
K18575	-0.171181	0.07941	0.0376307	0.212406	77	35	TMEM86B	alkenylglycerophosphocholine hydrolase	qval >= 0.05
K08316	-0.0365386	0.0169704	0.0377432	0.212625	77	77	rsmD	16S rRNA (guanine966-N2)-methyltransferase	qval >= 0.05
K02478	-0.207614	0.0964027	0.0377479	0.212625	77	77	K02478	two-component system, LytTR family, sensor kinase	qval >= 0.05
K09009	-0.168971	0.078608	0.0381573	0.214507	77	76	K09009	uncharacterized protein	qval >= 0.05
K00128	-0.0322336	0.0149999	0.0381609	0.214507	77	77	ALDH	aldehyde dehydrogenase (NAD+)	qval >= 0.05
K03182	-0.081342	0.0378851	0.038351	0.215352	77	77	ubiD	4-hydroxy-3-polyprenylbenzoate decarboxylase	qval >= 0.05
K00619	0.241903	0.11277	0.0384555	0.215559	77	75	argA	amino-acid N-acetyltransferase	qval >= 0.05
K07793	0.103872	0.0484345	0.0384671	0.215559	77	77	tctA	putative tricarboxylic transport membrane protein	qval >= 0.05
K00209	-0.0479284	0.0223519	0.0385512	0.215807	77	77	fabV, ter	enoyl-[acyl-carrier protein] reductase / trans-2-enoyl-CoA reductase (NAD+)	qval >= 0.05
K00950	0.151143	0.0705032	0.038634	0.216048	77	77	folK	2-amino-4-hydroxy-6-hydroxymethyldihydropteridine diphosphokinase	qval >= 0.05
K07794	-0.108877	0.0508215	0.0386869	0.216121	77	77	tctB	putative tricarboxylic transport membrane protein	qval >= 0.05
K16869	0.238566	0.111188	0.0387363	0.216175	77	65	lipL	octanoyl-[GcvH]:protein N-octanoyltransferase	qval >= 0.05
K03575	0.0177207	0.00827786	0.0388488	0.216227	77	77	mutY	A/G-specific adenine glycosylase	qval >= 0.05
K03650	0.0086562	0.00404316	0.0388528	0.216227	77	77	mnmE, trmE, MSS1	tRNA modification GTPase	qval >= 0.05
K02777	-0.0983915	0.0459601	0.0388651	0.216227	77	77	PTS-Glc-EIIA, crr	PTS system, sugar-specific IIA component	qval >= 0.05
K16928	-0.22148	0.103572	0.0391094	0.216914	77	46	mtaT	energy-coupling factor transport system substrate-specific component	qval >= 0.05
K09765	0.0143593	0.00671585	0.0391294	0.216914	77	77	queH	epoxyqueuosine reductase	qval >= 0.05
K02119	-0.0333948	0.0156191	0.0391437	0.216914	77	77	ATPVC, ntpC, atpC	V/A-type H+/Na+-transporting ATPase subunit C	qval >= 0.05
K03608	-0.0298296	0.0139587	0.0391535	0.216914	77	77	minE	cell division topological specificity factor	qval >= 0.05
K05602	0.222741	0.104168	0.0391883	0.216914	77	62	hisN	histidinol-phosphatase	qval >= 0.05
K03642	0.166436	0.0779398	0.0392867	0.217237	77	77	rlpA	rare lipoprotein A	qval >= 0.05
K02014	0.201972	0.0946308	0.0394624	0.217987	77	77	TC.FEV.OM	iron complex outermembrane recepter protein	qval >= 0.05
K11645	0.131816	0.0617519	0.0395182	0.218006	77	77	fbaB	fructose-bisphosphate aldolase, class I	qval >= 0.05
K02656	0.254435	0.119315	0.0395862	0.218006	77	34	pilF	type IV pilus assembly protein PilF	qval >= 0.05
K06881	0.0100494	0.00471213	0.0396117	0.218006	77	77	nrnA	bifunctional oligoribonuclease and PAP phosphatase NrnA	qval >= 0.05
K19171	0.20062	0.0940993	0.0396265	0.218006	77	76	dndD	DNA sulfur modification protein DndD	qval >= 0.05
K17326	-0.231317	0.108588	0.0398362	0.21815	77	36	bxlE	xylobiose transport system substrate-binding protein	qval >= 0.05
K17327	-0.231317	0.108588	0.0398362	0.21815	77	36	bxlF	xylobiose transport system permease protein	qval >= 0.05
K17328	-0.231317	0.108588	0.0398362	0.21815	77	36	bxlG	xylobiose transport system permease protein	qval >= 0.05
K18206	-0.231317	0.108588	0.0398362	0.21815	77	36	hypBA2	beta-L-arabinobiosidase	qval >= 0.05
K01993	0.187955	0.0882563	0.0398535	0.21815	77	77	ABC-2.TX	HlyD family secretion protein	qval >= 0.05
K03827	0.149677	0.070294	0.0399046	0.218209	77	77	yjaB	putative acetyltransferase	qval >= 0.05
K02451	0.114059	0.0535977	0.0399971	0.21831	77	11	gspB	general secretion pathway protein B	qval >= 0.05
K05823	-0.179771	0.0845014	0.0400034	0.21831	77	77	dapL	N-acetyldiaminopimelate deacetylase	qval >= 0.05
K13694	0.207856	0.0977311	0.0402063	0.218996	77	77	mepS, spr	murein DD-endopeptidase / murein LD-carboxypeptidase	qval >= 0.05
K14941	-0.163206	0.0768203	0.0402098	0.218996	77	30	cofC	2-phospho-L-lactate guanylyltransferase	qval >= 0.05
K15584	-0.105022	0.0494549	0.0403702	0.219523	77	77	nikA	nickel transport system substrate-binding protein	qval >= 0.05
K02002	0.201255	0.0948028	0.0405085	0.219523	77	77	proX	glycine betaine/proline transport system substrate-binding protein	qval >= 0.05
K03885	0.180456	0.0850321	0.0405199	0.219523	77	77	ndh	NADH dehydrogenase	qval >= 0.05
K02000	0.201446	0.0949266	0.0405747	0.219523	77	77	proV	glycine betaine/proline transport system ATP-binding protein	qval >= 0.05
K00131	-0.158041	0.0745306	0.0406475	0.219523	77	77	gapN	glyceraldehyde-3-phosphate dehydrogenase (NADP+)	qval >= 0.05
K06310	-0.0495448	0.0233684	0.0406545	0.219523	77	77	yndD	spore germination protein	qval >= 0.05
K02055	-0.0892439	0.0420932	0.0406681	0.219523	77	77	ABC.SP.S	putative spermidine/putrescine transport system substrate-binding protein	qval >= 0.05
K00348	0.214536	0.101252	0.0407734	0.219523	77	77	nqrC	Na+-transporting NADH:ubiquinone oxidoreductase subunit C	qval >= 0.05
K00520	-0.241951	0.114213	0.0407814	0.219523	77	71	merA	mercuric reductase	qval >= 0.05
K00350	0.214527	0.101257	0.04079	0.219523	77	77	nqrE	Na+-transporting NADH:ubiquinone oxidoreductase subunit E	qval >= 0.05
K00347	0.214525	0.101257	0.0407917	0.219523	77	77	nqrB	Na+-transporting NADH:ubiquinone oxidoreductase subunit B	qval >= 0.05
K00349	0.214525	0.101257	0.0407917	0.219523	77	77	nqrD	Na+-transporting NADH:ubiquinone oxidoreductase subunit D	qval >= 0.05
K00346	0.214481	0.101284	0.0408807	0.219784	77	77	nqrA	Na+-transporting NADH:ubiquinone oxidoreductase subunit A	qval >= 0.05
K17992	0.048746	0.0230302	0.0410315	0.220377	77	77	hndB	NADP-reducing hydrogenase subunit HndB	qval >= 0.05
K08722	0.0998944	0.04726	0.0411457	0.220772	77	77	yfbR	5'-deoxynucleotidase	qval >= 0.05
K15585	-0.103958	0.0491676	0.0412017	0.220854	77	77	nikB	nickel transport system permease protein	qval >= 0.05
K00821	-0.018637	0.00881997	0.0414058	0.221648	77	77	argD	acetylornithine/N-succinyldiaminopimelate aminotransferase	qval >= 0.05
K12059	0.112359	0.0531988	0.0414314	0.221648	77	10	trbC	conjugal transfer pilus assembly protein TrbC	qval >= 0.05
K01091	0.0115884	0.00549012	0.0415558	0.222095	77	77	gph	phosphoglycolate phosphatase	qval >= 0.05
K01926	0.0100187	0.00475003	0.0417175	0.222739	77	77	rex	redox-sensing transcriptional repressor	qval >= 0.05
K01029	-0.115915	0.0550304	0.041895	0.223467	77	77	E2.8.3.5B, scoB	3-oxoacid CoA-transferase subunit B	qval >= 0.05
K18205	-0.225613	0.107095	0.0419579	0.223584	77	37	hypBA1	non-reducing end beta-L-arabinofuranosidase	qval >= 0.05
K00483	0.296904	0.141044	0.042016	0.223673	77	54	hpaB	4-hydroxyphenylacetate 3-monooxygenase	qval >= 0.05
K02492	-0.0337991	0.0160994	0.0425404	0.226243	77	77	hemA	glutamyl-tRNA reductase	qval >= 0.05
K03274	0.220769	0.105209	0.0426025	0.226352	77	77	gmhD, rfaD	ADP-L-glycero-D-manno-heptose 6-epimerase	qval >= 0.05
K08998	0.0125917	0.00600046	0.0426974	0.226449	77	77	K08998	uncharacterized protein	qval >= 0.05
K07230	-0.141112	0.0672455	0.0427041	0.226449	77	77	p19, ftrA	periplasmic iron binding protein	qval >= 0.05
K12373	0.115492	0.055033	0.0428273	0.226722	77	77	HEXA_B	hexosaminidase	qval >= 0.05
K01277	0.214362	0.102247	0.0428391	0.226722	77	77	DPP3	dipeptidyl-peptidase III	qval >= 0.05
K06958	-0.0122154	0.00582705	0.0428988	0.226785	77	77	rapZ	RNase adapter protein RapZ	qval >= 0.05
K07090	-0.0176135	0.0084048	0.0429347	0.226785	77	77	K07090	uncharacterized protein	qval >= 0.05
K01421	-0.0351331	0.0167725	0.0429937	0.226876	77	77	yhgE	putative membrane protein	qval >= 0.05
K18012	-0.0986583	0.0471274	0.0430982	0.227207	77	77	kdd	L-erythro-3,5-diaminohexanoate dehydrogenase	qval >= 0.05
K05343	-0.103963	0.0496631	0.0432002	0.227524	77	77	treS	maltose alpha-D-glucosyltransferase / alpha-amylase	qval >= 0.05
K02757	-0.0290267	0.0138771	0.0432919	0.227786	77	77	PTS-Bgl-EIIC, bglF, bglP	PTS system, beta-glucoside-specific IIC component	qval >= 0.05
K18785	0.110382	0.052894	0.0437117	0.229556	77	77	mp2	beta-1,4-mannooligosaccharide/beta-1,4-mannosyl-N-acetylglucosamine phosphorylase	qval >= 0.05
K00324	-0.170851	0.0818437	0.0437193	0.229556	77	77	pntA	NAD(P) transhydrogenase subunit alpha	qval >= 0.05
K10678	0.0577905	0.0276853	0.0437551	0.229556	77	77	nfsA	nitroreductase	qval >= 0.05
K18928	0.190492	0.0913722	0.0439591	0.230404	77	77	lldE	L-lactate dehydrogenase complex protein LldE	qval >= 0.05
K18929	0.190453	0.0913779	0.0440126	0.230461	77	77	lldF	L-lactate dehydrogenase complex protein LldF	qval >= 0.05
K16089	0.209921	0.100763	0.0442111	0.231168	77	77	TC.FEV.OM2, cirA, cfrA, hmuR	outer membrane receptor for ferrienterochelin and colicins	qval >= 0.05
K15518	-0.320713	0.154118	0.0442753	0.231168	77	74	dgk	deoxyguanosine kinase	qval >= 0.05
K15519	-0.320713	0.154118	0.0442753	0.231168	77	74	dck	deoxyadenosine/deoxycytidine kinase	qval >= 0.05
K06896	-0.143168	0.0688361	0.0444163	0.23164	77	77	mapP	maltose 6'-phosphate phosphatase	qval >= 0.05
K00852	-0.0196439	0.00944528	0.0444511	0.23164	77	77	rbsK, RBKS	ribokinase	qval >= 0.05
K02662	-0.0523133	0.025163	0.0445629	0.232	77	77	pilM	type IV pilus assembly protein PilM	qval >= 0.05
K17680	0.216834	0.104207	0.04466	0.232283	77	77	PEO1	twinkle protein	qval >= 0.05
K03609	-0.0283602	0.0136688	0.0448914	0.233061	77	77	minD	septum site-determining protein MinD	qval >= 0.05
K02224	0.0173682	0.00836929	0.0448954	0.233061	77	77	cobB-cbiA	cobyrinic acid a,c-diamide synthase	qval >= 0.05
K07708	0.226382	0.109191	0.0450434	0.233129	77	76	glnL, ntrB	two-component system, NtrC family, nitrogen regulation sensor histidine kinase GlnL	qval >= 0.05
K01347	0.251757	0.121409	0.0450444	0.233129	77	26	iga	IgA-specific serine endopeptidase	qval >= 0.05
K07067	-0.184899	0.0892269	0.045163	0.233129	77	77	disA	diadenylate cyclase	qval >= 0.05
K01755	0.00617413	0.00297874	0.0451642	0.233129	77	77	argH, ASL	argininosuccinate lyase	qval >= 0.05
K00024	0.181635	0.0876116	0.0451797	0.233129	77	77	mdh	malate dehydrogenase	qval >= 0.05
K19047	0.208132	0.100489	0.0452853	0.233129	77	26	tetC	TetR/AcrR family transcriptional regulator, repressor of tetCD	qval >= 0.05
K00931	0.00816234	0.0039439	0.0454493	0.233129	77	77	proB	glutamate 5-kinase	qval >= 0.05
K10094	0.209236	0.101113	0.045469	0.233129	77	26	cbiK	nickel transport protein	qval >= 0.05
K00803	-0.161831	0.0782395	0.0455872	0.233129	77	74	AGPS, agpS	alkyldihydroxyacetonephosphate synthase	qval >= 0.05
K00880	-0.135149	0.0653965	0.0457627	0.233129	77	77	lyxK	L-xylulokinase	qval >= 0.05
K01205	0.17884	0.0864252	0.0458379	0.233129	77	77	NAGLU	alpha-N-acetylglucosaminidase	qval >= 0.05
K11017	0.208336	0.100895	0.0459102	0.233129	77	26	shlB, hhdB, hpmB	hemolysin activation/secretion protein	qval >= 0.05
K00819	0.226685	0.109823	0.0459598	0.233129	77	77	rocD, OAT	ornithine--oxo-acid transaminase	qval >= 0.05
K03839	0.203528	0.0985908	0.0459609	0.233129	77	77	fldA, nifF, isiB	flavodoxin I	qval >= 0.05
K11016	0.207728	0.100644	0.0460003	0.233129	77	26	shlA, hhdA, hpmA	hemolysin	qval >= 0.05
K01573	0.21195	0.10264	0.0460131	0.233129	77	77	oadG	oxaloacetate decarboxylase, gamma subunit	qval >= 0.05
K03116	0.139129	0.0674045	0.0460366	0.233129	77	77	tatA	sec-independent protein translocase protein TatA	qval >= 0.05
K03118	0.146033	0.0707413	0.0460401	0.233129	77	77	tatC	sec-independent protein translocase protein TatC	qval >= 0.05
K16963	0.251739	0.122048	0.0461335	0.233129	77	58	yxeO	putative amino-acid transport system ATP-binding protein	qval >= 0.05
K00129	0.108162	0.0524639	0.0462564	0.233129	77	9	E1.2.1.5	aldehyde dehydrogenase (NAD(P)+)	qval >= 0.05
K04099	0.108162	0.0524639	0.0462564	0.233129	77	9	desB, galA	gallate dioxygenase	qval >= 0.05
K08178	0.108162	0.0524639	0.0462564	0.233129	77	9	JEN	MFS transporter, SHS family, lactate transporter	qval >= 0.05
K12055	0.108162	0.0524639	0.0462564	0.233129	77	9	K12055, parA	chromosome partitioning related protein ParA	qval >= 0.05
K13021	0.108162	0.0524639	0.0462564	0.233129	77	9	ttuB	MFS transporter, ACS family, tartrate transporter	qval >= 0.05
K16514	0.108162	0.0524639	0.0462564	0.233129	77	9	galD	4-oxalomesaconate tautomerase	qval >= 0.05
K16516	0.108162	0.0524639	0.0462564	0.233129	77	9	galR	LysR family transcriptional regulator, regulator for genes of the gallate degradation pathway	qval >= 0.05
K18699	0.108162	0.0524639	0.0462564	0.233129	77	9	blaSHV	beta-lactamase class A SHV	qval >= 0.05
K18921	0.108162	0.0524639	0.0462564	0.233129	77	9	hokB	protein HokB	qval >= 0.05
K19278	0.108162	0.0524639	0.0462564	0.233129	77	9	aac6-Ib	aminoglycoside 6'-N-acetyltransferase Ib	qval >= 0.05
K03801	0.16711	0.0809821	0.0462814	0.233129	77	77	lipB	lipoyl(octanoyl) transferase	qval >= 0.05
K02487	0.108091	0.0524432	0.0463096	0.233129	77	9	pilL	type IV pili sensor histidine kinase and response regulator	qval >= 0.05
K18210	0.110953	0.0538306	0.0463251	0.233129	77	73	tfrB	fumarate reductase (CoM/CoB) subunit B	qval >= 0.05
K02227	0.0168836	0.00819316	0.0463252	0.233129	77	77	cbiB, cobD	adenosylcobinamide-phosphate synthase	qval >= 0.05
K01479	0.185988	0.0902733	0.0463712	0.233144	77	76	hutG	formiminoglutamase	qval >= 0.05
K05967	-0.111115	0.0539918	0.0465751	0.233938	77	77	K05967	uncharacterized protein	qval >= 0.05
K10794	-0.0803418	0.0390441	0.0466152	0.233938	77	77	prdB	D-proline reductase (dithiol) PrdB	qval >= 0.05
K00812	0.11571	0.0562352	0.0466649	0.233971	77	77	aspB	aspartate aminotransferase	qval >= 0.05
K06897	0.031801	0.0154663	0.04675	0.234088	77	77	K06897	7,8-dihydropterin-6-yl-methyl-4-(beta-D-ribofuranosyl)aminobenzene 5'-phosphate synthase	qval >= 0.05
K09252	0.10948	0.0532391	0.0467844	0.234088	77	9	FAEB	feruloyl esterase	qval >= 0.05
K03148	-0.0573032	0.0278774	0.046829	0.234088	77	77	thiF	sulfur carrier protein ThiS adenylyltransferase	qval >= 0.05
K00764	0.00788651	0.00383598	0.0468607	0.234088	77	77	purF, PPAT	amidophosphoribosyltransferase	qval >= 0.05
K05351	-0.175596	0.0855095	0.0471191	0.23495	77	68	E1.1.1.9	D-xylulose reductase	qval >= 0.05
K05838	-0.151802	0.0739377	0.0471198	0.23495	77	77	ybbN	putative thioredoxin	qval >= 0.05
K17468	-0.205836	0.100356	0.0473268	0.235644	77	48	dgaE	D-glucosaminate-6-phosphate ammonia-lyase	qval >= 0.05
K17242	-0.163586	0.0797574	0.0473458	0.235644	77	74	aguF	alpha-1,4-digalacturonate transport system permease protein	qval >= 0.05
K06949	0.00784156	0.00382693	0.0475185	0.236038	77	77	rsgA, engC	ribosome biogenesis GTPase / thiamine phosphate phosphatase	qval >= 0.05
K00639	0.0793868	0.0387347	0.0475685	0.236038	77	77	kbl, GCAT	glycine C-acetyltransferase	qval >= 0.05
K06905	0.151059	0.0737948	0.047708	0.236038	77	77	K06905	uncharacterized protein	qval >= 0.05
K03767	-0.0758847	0.0370654	0.0477194	0.236038	77	77	PPIA	peptidyl-prolyl cis-trans isomerase A (cyclophilin A)	qval >= 0.05
K01392	0.174441	0.0852412	0.0477644	0.236038	77	23	THOP1	thimet oligopeptidase	qval >= 0.05
K09965	0.174441	0.0852412	0.0477644	0.236038	77	23	K09965	uncharacterized protein	qval >= 0.05
K19097	0.174441	0.0852412	0.0477644	0.236038	77	23	blaVEB	beta-lactamase class A VEB	qval >= 0.05
K03931	0.192687	0.0940883	0.0477947	0.236038	77	77	ygjK	putative isomerase	qval >= 0.05
K02428	0.0158148	0.00773226	0.0478375	0.236038	77	77	rdgB	XTP/dITP diphosphohydrolase	qval >= 0.05
K01649	0.00752607	0.00367876	0.0478597	0.236038	77	77	leuA, IMS	2-isopropylmalate synthase	qval >= 0.05
K02415	0.169599	0.0829641	0.048	0.236501	77	77	fliL	flagellar FliL protein	qval >= 0.05
K10979	-0.0998071	0.0488354	0.0480779	0.236501	77	77	ku	DNA end-binding protein Ku	qval >= 0.05
K14989	-0.188592	0.0922527	0.0480841	0.236501	77	77	salR	two-component system, NarL family, secretion system response regulator SalR	qval >= 0.05
K01960	0.186176	0.0911338	0.0482065	0.236888	77	77	pycB	pyruvate carboxylase subunit B	qval >= 0.05
K03823	0.0135139	0.00662273	0.0483256	0.237258	77	77	pat	phosphinothricin acetyltransferase	qval >= 0.05
K00912	0.166678	0.0816766	0.0484181	0.237498	77	77	lpxK	tetraacyldisaccharide 4'-kinase	qval >= 0.05
K01453	0.118376	0.0580597	0.048578	0.238067	77	8	nylB	6-aminohexanoate-oligomer exohydrolase	qval >= 0.05
K04756	0.201291	0.0987439	0.0486821	0.238362	77	57	ahpD	alkyl hydroperoxide reductase subunit D	qval >= 0.05
K03585	0.177516	0.0871382	0.0488842	0.239136	77	77	acrA, mexA, adeI, smeD, mtrC, cmeA	membrane fusion protein, multidrug efflux system	qval >= 0.05
K02196	0.220482	0.108358	0.0489979	0.239306	77	76	ccmD	heme exporter protein D	qval >= 0.05
K06425	-0.156022	0.0767021	0.0490071	0.239306	77	20	sspH	small acid-soluble spore protein H (minor)	qval >= 0.05
K02053	-0.0888831	0.0437051	0.049097	0.239379	77	77	ABC.SP.P	putative spermidine/putrescine transport system permease protein	qval >= 0.05
K00946	0.15888	0.0781281	0.0491102	0.239379	77	77	thiL	thiamine-monophosphate kinase	qval >= 0.05
K03760	0.195486	0.0961296	0.0492104	0.239652	77	77	eptA, pmrC	lipid A ethanolaminephosphotransferase	qval >= 0.05
K05565	0.21762	0.107028	0.0492694	0.239725	77	58	mnhA, mrpA	multicomponent Na+:H+ antiporter subunit A	qval >= 0.05
K03455	0.158423	0.0779834	0.0493618	0.239959	77	77	TC.KEF	monovalent cation:H+ antiporter-2, CPA2 family	qval >= 0.05
K18013	-0.100177	0.0493538	0.0494936	0.240265	77	77	kce	3-keto-5-aminohexanoate cleavage enzyme	qval >= 0.05
K06113	0.114825	0.0565889	0.0495218	0.240265	77	77	abnA	arabinan endo-1,5-alpha-L-arabinosidase	qval >= 0.05
K00686	-0.190175	0.0936551	0.0495574	0.240265	77	75	tgl	protein-glutamine gamma-glutamyltransferase	qval >= 0.05
K07268	0.206571	0.101946	0.0499029	0.241508	77	26	oapA	opacity associated protein	qval >= 0.05
K18136	0.206571	0.101946	0.0499029	0.241508	77	26	acrR	TetR/AcrR family transcriptional regulator, multidrug resistance operon repressor	qval >= 0.05
K03431	-0.0116677	0.00576047	0.050021	0.241865	77	77	glmM	phosphoglucosamine mutase	qval >= 0.05
K00761	0.00924318	0.00456869	0.0502501	0.242756	77	77	upp, UPRT	uracil phosphoribosyltransferase	qval >= 0.05
K00147	0.00801724	0.00396994	0.0506452	0.244239	77	77	proA	glutamate-5-semialdehyde dehydrogenase	qval >= 0.05
K07277	0.165415	0.0818984	0.0506471	0.244239	77	77	SAM50, TOB55, bamA	outer membrane protein insertion porin family	qval >= 0.05
K00459	0.285637	0.143894	0.0507962	0.24425	77	75	ncd2, npd	nitronate monooxygenase	qval >= 0.05
K00100	0.0220256	0.0109158	0.0508124	0.24425	77	77	bdhAB	butanol dehydrogenase	qval >= 0.05
K03787	0.135724	0.0672918	0.0508275	0.24425	77	77	surE	5'-nucleotidase	qval >= 0.05
K06886	0.326955	0.162117	0.0508443	0.24425	77	56	glbN	hemoglobin	qval >= 0.05
K01991	0.181451	0.0899233	0.0508742	0.24425	77	77	ABC-2.OM, wza	polysaccharide biosynthesis/export protein	qval >= 0.05
K02650	-0.0448873	0.0222626	0.0510464	0.24486	77	77	pilA	type IV pilus assembly protein PilA	qval >= 0.05
K00208	0.164201	0.0814665	0.0511672	0.245223	77	77	fabI	enoyl-[acyl-carrier protein] reductase I	qval >= 0.05
K06885	0.0966562	0.0480023	0.0512614	0.245458	77	77	K06885	uncharacterized protein	qval >= 0.05
K16650	0.21274	0.105626	0.0513087	0.245468	77	61	glft2	galactofuranosylgalactofuranosylrhamnosyl-N-acetylglucosaminyl-diphospho-decaprenol beta-1,5/1,6-galactofuranosyltransferase	qval >= 0.05
K01569	-0.0618582	0.0307487	0.0515381	0.246348	77	20	oxdD	oxalate decarboxylase	qval >= 0.05
K07405	0.173649	0.0863401	0.051587	0.246365	77	77	E3.2.1.1A	alpha-amylase	qval >= 0.05
K02687	0.00923953	0.00459722	0.051682	0.246602	77	77	prmA	ribosomal protein L11 methyltransferase	qval >= 0.05
K00318	0.188167	0.0937214	0.0519416	0.247623	77	73	PRODH	proline dehydrogenase	qval >= 0.05
K00666	0.0924572	0.0461029	0.0521406	0.248354	77	77	K00666	fatty-acyl-CoA synthase	qval >= 0.05
K12988	0.178845	0.0892316	0.05229	0.248788	77	24	wapR	alpha-1,3-rhamnosyltransferase	qval >= 0.05
K00748	0.164604	0.0821261	0.0523496	0.248788	77	77	lpxB	lipid-A-disaccharide synthase	qval >= 0.05
K09692	0.0297016	0.0148191	0.0523693	0.248788	77	77	tagG	teichoic acid transport system permease protein	qval >= 0.05
K02429	0.182765	0.0912675	0.0525961	0.249624	77	77	fucP	MFS transporter, FHS family, L-fucose permease	qval >= 0.05
K01060	0.0762291	0.038091	0.0526372	0.249624	77	77	cah	cephalosporin-C deacetylase	qval >= 0.05
K01627	0.163957	0.0819467	0.0527427	0.249907	77	77	kdsA	2-dehydro-3-deoxyphosphooctonate aldolase (KDO 8-P synthase)	qval >= 0.05
K08191	0.188317	0.0941772	0.0528638	0.250262	77	77	exuT	MFS transporter, ACS family, hexuronate transporter	qval >= 0.05
K07816	-0.0240479	0.0120335	0.0530113	0.250742	77	77	E2.7.6.5X	putative GTP pyrophosphokinase	qval >= 0.05
K06861	0.163684	0.0819721	0.0531887	0.251362	77	77	lptB	lipopolysaccharide export system ATP-binding protein	qval >= 0.05
K00651	0.00716228	0.00358808	0.053255	0.251456	77	77	metA	homoserine O-succinyltransferase	qval >= 0.05
K02517	0.1599	0.0801221	0.0533145	0.251519	77	77	lpxL, htrB	Kdo2-lipid IVA lauroyltransferase	qval >= 0.05
K01433	0.19455	0.0974548	0.0533727	0.251575	77	77	purU	formyltetrahydrofolate deformylase	qval >= 0.05
K01515	-0.012037	0.00603524	0.0534484	0.251713	77	77	nudF	ADP-ribose pyrophosphatase	qval >= 0.05
K03473	0.192752	0.096668	0.0536275	0.252337	77	77	pdxB	erythronate-4-phosphate dehydrogenase	qval >= 0.05
K06971	0.0510444	0.0256329	0.0537827	0.252848	77	77	K06971	uncharacterized protein	qval >= 0.05
K00303	-0.24661	0.123854	0.0539005	0.253103	77	62	soxB	sarcosine oxidase, subunit beta	qval >= 0.05
K00763	-0.0100826	0.005066	0.05393	0.253103	77	77	pncB, NAPRT1	nicotinate phosphoribosyltransferase	qval >= 0.05
K02054	-0.0962318	0.0483762	0.0539989	0.253207	77	77	ABC.SP.P1	putative spermidine/putrescine transport system permease protein	qval >= 0.05
K15973	-0.155522	0.0781507	0.0542082	0.25397	77	77	mhqR	MarR family transcriptional regulator, 2-MHQ and catechol-resistance regulon repressor	qval >= 0.05
K15554	0.157183	0.0791331	0.0542692	0.254036	77	77	ssuC	sulfonate transport system permease protein	qval >= 0.05
K07248	0.19863	0.0999895	0.0543173	0.254042	77	77	aldA	lactaldehyde dehydrogenase / glycolaldehyde dehydrogenase	qval >= 0.05
K01887	0.00510939	0.00257193	0.0543681	0.254061	77	77	RARS, argS	arginyl-tRNA synthetase	qval >= 0.05
K10805	-0.156084	0.0785968	0.0544315	0.254139	77	77	tesB	acyl-CoA thioesterase II	qval >= 0.05
K00625	0.0151891	0.00765384	0.0545789	0.254608	77	77	E2.3.1.8, pta	phosphate acetyltransferase	qval >= 0.05
K13275	-0.253533	0.128066	0.0550745	0.256668	77	77	isp	major intracellular serine protease	qval >= 0.05
K01768	0.176043	0.0888662	0.055115	0.256668	77	76	E4.6.1.1	adenylate cyclase	qval >= 0.05
K02169	0.195485	0.0988228	0.0553645	0.257518	77	77	bioC	malonyl-CoA O-methyltransferase	qval >= 0.05
K02793	-0.0680265	0.0344079	0.0553924	0.257518	77	77	PTS-Man-EIIA, manX	PTS system, mannose-specific IIA component	qval >= 0.05
K01699	-0.103572	0.0524427	0.0556398	0.25815	77	77	pduC	propanediol dehydratase large subunit	qval >= 0.05
K18122	-0.103577	0.0524534	0.0556525	0.25815	77	77	cat2, abfT	4-hydroxybutyrate CoA-transferase	qval >= 0.05
K13012	0.0603646	0.0305593	0.0556709	0.25815	77	77	wbqP	O-antigen biosynthesis protein WbqP	qval >= 0.05
K18139	0.162636	0.0823178	0.0558193	0.25833	77	77	oprM, emhC, ttgC, cusC, adeK, smeF, mtrE, cmeC, gesC	outer membrane protein, multidrug efflux system	qval >= 0.05
K01032	0.142092	0.0719874	0.0558219	0.25833	77	17	pcaJ	3-oxoadipate CoA-transferase, beta subunit	qval >= 0.05
K12543	0.208896	0.105847	0.0558672	0.25833	77	64	lapE	outer membrane protein, adhesin transport system	qval >= 0.05
K01401	0.141369	0.0716498	0.0559002	0.25833	77	15	aur	aureolysin	qval >= 0.05
K18332	0.0341782	0.0173322	0.0560495	0.258487	77	77	hndD	NADP-reducing hydrogenase subunit HndD	qval >= 0.05
K01714	0.0100006	0.00507158	0.0560549	0.258487	77	77	dapA	4-hydroxy-tetrahydrodipicolinate synthase	qval >= 0.05
K11720	0.158448	0.0803601	0.056107	0.258487	77	77	lptG	lipopolysaccharide export system permease protein	qval >= 0.05
K01916	-0.105514	0.0535217	0.0561244	0.258487	77	77	nadE	NAD+ synthase	qval >= 0.05
K09007	0.200553	0.101637	0.0562372	0.258539	77	77	GCH4, folE	GTP cyclohydrolase I	qval >= 0.05
K05605	-0.194127	0.098568	0.0562511	0.258539	77	20	HIBCH	3-hydroxyisobutyryl-CoA hydrolase	qval >= 0.05
K06132	-0.192458	0.0977126	0.0562786	0.258539	77	77	clsC	cardiolipin synthase C	qval >= 0.05
K00975	-0.0166335	0.00844539	0.0563772	0.258616	77	77	glgC	glucose-1-phosphate adenylyltransferase	qval >= 0.05
K18234	0.068795	0.0349444	0.0564376	0.258616	77	77	vat	virginiamycin A acetyltransferase	qval >= 0.05
K06956	-0.0880437	0.0447244	0.0564384	0.258616	77	77	K06956	uncharacterized protein	qval >= 0.05
K01971	-0.0869137	0.0441736	0.0565804	0.259048	77	77	ligD	bifunctional non-homologous end joining protein LigD	qval >= 0.05
K00184	0.120688	0.0613534	0.0567727	0.259699	77	77	K00184	prokaryotic molybdopterin-containing oxidoreductase family, iron-sulfur binding subunit	qval >= 0.05
K08978	0.0256703	0.0130594	0.0568181	0.259699	77	77	TC.BAT1	bacterial/archaeal transporter family protein	qval >= 0.05
K14205	-0.150491	0.0766455	0.0570101	0.260357	77	77	mprF, fmtC	phosphatidylglycerol lysyltransferase	qval >= 0.05
K01241	0.198197	0.100967	0.0572399	0.261026	77	77	amn	AMP nucleosidase	qval >= 0.05
K05919	0.0268148	0.0136735	0.0572999	0.261026	77	77	dfx	superoxide reductase	qval >= 0.05
K00335	-0.0285874	0.0145709	0.0573008	0.261026	77	77	nuoF	NADH-quinone oxidoreductase subunit F	qval >= 0.05
K11939	-0.151985	0.0775142	0.0574135	0.261114	77	77	rhtA	inner membrane transporter RhtA	qval >= 0.05
K01910	0.118155	0.0602768	0.0574161	0.261114	77	77	citC	[citrate (pro-3S)-lyase] ligase	qval >= 0.05
K05346	-0.103912	0.0530194	0.0574689	0.261135	77	77	deoR	deoxyribonucleoside regulator	qval >= 0.05
K07667	-0.0206287	0.0105365	0.0577192	0.261665	77	77	kdpE	two-component system, OmpR family, KDP operon response regulator KdpE	qval >= 0.05
K02746	-0.069322	0.0354092	0.0577481	0.261665	77	77	PTS-Aga-EIIC, agaW	PTS system, N-acetylgalactosamine-specific IIC component	qval >= 0.05
K07165	0.124959	0.0638214	0.0577565	0.261665	77	23	fecR	transmembrane sensor	qval >= 0.05
K00274	-0.17093	0.0873209	0.0577783	0.261665	77	26	MAO, aofH	monoamine oxidase	qval >= 0.05
K03270	0.157527	0.0805315	0.0578428	0.261739	77	77	kdsC	3-deoxy-D-manno-octulosonate 8-phosphate phosphatase (KDO 8-P phosphatase)	qval >= 0.05
K00554	0.00816295	0.00417467	0.0580566	0.262487	77	77	trmD	tRNA (guanine37-N1)-methyltransferase	qval >= 0.05
K05739	-0.253844	0.129953	0.0582291	0.263	77	77	seaA	uncharacterized protein	qval >= 0.05
K07445	-0.115474	0.0600466	0.0582669	0.263	77	8	K07445	putative DNA methylase	qval >= 0.05
K19505	-0.0777596	0.0398327	0.0583943	0.263357	77	77	gfrR	sigma-54 dependent transcriptional regulator, gfr operon transcriptional activator	qval >= 0.05
K00955	-0.200001	0.102684	0.0589805	0.265407	77	34	cysNC	bifunctional enzyme CysN/CysC	qval >= 0.05
K00690	-0.0465274	0.0238916	0.0589912	0.265407	77	77	E2.4.1.7	sucrose phosphorylase	qval >= 0.05
K04764	0.155116	0.0796809	0.059037	0.265407	77	77	ihfA, himA	integration host factor subunit alpha	qval >= 0.05
K01779	0.0464899	0.0238769	0.0590658	0.265407	77	77	racD	aspartate racemase	qval >= 0.05
K07456	0.00925675	0.00475404	0.0590933	0.265407	77	77	mutS2	DNA mismatch repair protein MutS2	qval >= 0.05
K02193	0.155666	0.0800077	0.0593448	0.265724	77	77	ccmA	heme exporter protein A	qval >= 0.05
K02194	0.155569	0.079963	0.0593597	0.265724	77	77	ccmB	heme exporter protein B	qval >= 0.05
K02195	0.155569	0.079963	0.0593597	0.265724	77	77	ccmC	heme exporter protein C	qval >= 0.05
K02197	0.155569	0.079963	0.0593597	0.265724	77	77	ccmE	cytochrome c-type biogenesis protein CcmE	qval >= 0.05
K01615	0.189208	0.097461	0.0596461	0.266671	77	77	gcdA	glutaconyl-CoA decarboxylase	qval >= 0.05
K15725	0.197991	0.101975	0.0596955	0.266671	77	77	czcC	outer membrane protein, cobalt-zinc-cadmium efflux system	qval >= 0.05
K02481	0.194548	0.100112	0.0597185	0.266671	77	77	K02481	two-component system, NtrC family, response regulator	qval >= 0.05
K02510	0.0876779	0.0451823	0.0597785	0.266719	77	77	hpaI, hpcH	4-hydroxy-2-oxoheptanedioate aldolase	qval >= 0.05
K01689	-0.00732308	0.00377622	0.0600724	0.267811	77	77	ENO, eno	enolase	qval >= 0.05
K06960	-0.0125604	0.00648238	0.0602923	0.26857	77	77	K06960	uncharacterized protein	qval >= 0.05
K19271	0.0398024	0.0205544	0.0604107	0.268877	77	77	catA	chloramphenicol O-acetyltransferase type A	qval >= 0.05
K01840	0.180927	0.093489	0.0605604	0.269322	77	77	manB	phosphomannomutase	qval >= 0.05
K06996	0.18956	0.0980073	0.0606349	0.269433	77	77	K06996	uncharacterized protein	qval >= 0.05
K08363	0.205042	0.106035	0.0607362	0.269442	77	32	merT	mercuric ion transport protein	qval >= 0.05
K08364	0.205042	0.106035	0.0607362	0.269442	77	32	merP	periplasmic mercuric ion binding protein	qval >= 0.05
K03547	0.0116705	0.00604346	0.0610567	0.270505	77	77	sbcD	exonuclease SbcD	qval >= 0.05
K03169	0.0117211	0.00607052	0.0610753	0.270505	77	77	topB	DNA topoisomerase III	qval >= 0.05
K01011	-0.117711	0.0609933	0.0611994	0.270692	77	77	TST, MPST, sseA	thiosulfate/3-mercaptopyruvate sulfurtransferase	qval >= 0.05
K15016	-0.165258	0.0856514	0.0612379	0.270692	77	75	K15016	enoyl-CoA hydratase / 3-hydroxyacyl-CoA dehydrogenase	qval >= 0.05
K09775	0.0801216	0.0415444	0.0612672	0.270692	77	77	K09775	uncharacterized protein	qval >= 0.05
K08659	-0.079609	0.0412727	0.0613567	0.270867	77	77	pepDA, pepDB	dipeptidase	qval >= 0.05
K07813	-0.0553422	0.0287384	0.0617414	0.272139	77	77	agrB	accessory gene regulator B	qval >= 0.05
K03462	-0.162977	0.0846605	0.0617449	0.272139	77	21	NAMPT	nicotinamide phosphoribosyltransferase	qval >= 0.05
K02113	-0.00827281	0.00429788	0.0619085	0.272639	77	77	ATPF1D, atpH	F-type H+-transporting ATPase subunit delta	qval >= 0.05
K08358	0.184281	0.0959156	0.062291	0.2741	77	67	ttrB	tetrathionate reductase subunit B	qval >= 0.05
K09935	-0.0540903	0.0281472	0.0623517	0.274145	77	77	K09935	uncharacterized protein	qval >= 0.05
K07154	0.0500496	0.0260749	0.062562	0.274749	77	77	hipA	serine/threonine-protein kinase HipA	qval >= 0.05
K01963	-0.0158219	0.00824571	0.0626362	0.274749	77	77	accD	acetyl-CoA carboxylase carboxyl transferase subunit beta	qval >= 0.05
K06394	-0.027325	0.0142399	0.0626407	0.274749	77	77	spoIIIAE	stage III sporulation protein AE	qval >= 0.05
K01193	-0.0198988	0.0103761	0.0627919	0.275129	77	77	INV, sacA	beta-fructofuranosidase	qval >= 0.05
K03772	0.137321	0.0716095	0.0628286	0.275129	77	77	fkpA	FKBP-type peptidyl-prolyl cis-trans isomerase FkpA	qval >= 0.05
K19697	0.114101	0.0595233	0.0629129	0.275276	77	16	pduW	propionate kinase	qval >= 0.05
K19165	0.143032	0.0747019	0.0631825	0.276233	77	77	phd	antitoxin Phd	qval >= 0.05
K01761	-0.172944	0.0904201	0.0634025	0.276972	77	77	E4.4.1.11	methionine-gamma-lyase	qval >= 0.05
K00241	0.155016	0.0810646	0.0634975	0.277163	77	77	sdhC, frdC	succinate dehydrogenase / fumarate reductase, cytochrome b subunit	qval >= 0.05
K04651	0.0388273	0.0203339	0.0639012	0.278702	77	77	hypA, hybF	hydrogenase nickel incorporation protein HypA/HybF	qval >= 0.05
K12553	-0.143264	0.075167	0.0644329	0.280595	77	76	pbp3	penicillin-binding protein 3	qval >= 0.05
K01937	0.00575602	0.00302073	0.0644413	0.280595	77	77	pyrG, CTPS	CTP synthase	qval >= 0.05
K02527	0.157005	0.082412	0.0645131	0.280595	77	77	kdtA, waaA	3-deoxy-D-manno-octulosonic-acid transferase	qval >= 0.05
K02426	0.156687	0.0822494	0.064542	0.280595	77	77	sufE	cysteine desulfuration protein SufE	qval >= 0.05
K02536	0.157363	0.0826761	0.064742	0.281085	77	77	lpxD	UDP-3-O-[3-hydroxymyristoyl] glucosamine N-acyltransferase	qval >= 0.05
K12064	0.190153	0.0999244	0.0647582	0.281085	77	22	traV	conjugal transfer pilus assembly protein TraV	qval >= 0.05
K18230	0.214836	0.113165	0.0652799	0.28291	77	62	tylC, oleB, carA, srmB	macrolide transport system ATP-binding/permease protein	qval >= 0.05
K08217	-0.0672908	0.0354471	0.0652967	0.28291	77	77	mef	MFS transporter, DHA3 family, macrolide efflux protein	qval >= 0.05
K16845	0.217104	0.114309	0.0653349	0.28291	77	63	suyA	(2R)-sulfolactate sulfo-lyase subunit alpha	qval >= 0.05
K12541	0.213816	0.112659	0.06551	0.283216	77	61	lapB	ATP-binding cassette, subfamily C, bacterial LapB	qval >= 0.05
K12542	0.213816	0.112659	0.06551	0.283216	77	61	lapC	membrane fusion protein, adhesin transport system	qval >= 0.05
K03474	0.157	0.0828711	0.0661251	0.285648	77	77	pdxJ	pyridoxine 5-phosphate synthase	qval >= 0.05
K03724	-0.0932419	0.0492799	0.0662404	0.285918	77	77	lhr	ATP-dependent helicase Lhr and Lhr-like helicase	qval >= 0.05
K06075	-0.0876198	0.046325	0.0663524	0.285968	77	77	slyA	MarR family transcriptional regulator, transcriptional regulator for hemolysin	qval >= 0.05
K07007	-0.0156089	0.0082525	0.0663572	0.285968	77	77	K07007	uncharacterized protein	qval >= 0.05
K13019	-0.149259	0.079013	0.0665747	0.286678	77	77	wbpI, wlbD	UDP-GlcNAc3NAcA epimerase	qval >= 0.05
K00058	0.00907605	0.00480666	0.0667332	0.287133	77	77	serA, PHGDH	D-3-phosphoglycerate dehydrogenase / 2-oxoglutarate reductase	qval >= 0.05
K10038	-0.183395	0.0971683	0.0668464	0.287206	77	77	glnQ	glutamine transport system ATP-binding protein	qval >= 0.05
K19091	-0.0745713	0.039506	0.0668561	0.287206	77	77	cas6	CRISPR-associated endoribonuclease Cas6	qval >= 0.05
K16906	-0.202629	0.107391	0.0669626	0.287436	77	69	K16906	fluoroquinolone transport system permease protein	qval >= 0.05
K05814	0.120623	0.0639822	0.067106	0.287824	77	77	ugpA	sn-glycerol 3-phosphate transport system permease protein	qval >= 0.05
K19242	-0.220467	0.117057	0.0674491	0.289068	77	41	citR	LysR family transcriptional regulator, repressor for citA	qval >= 0.05
K00979	0.129194	0.0686565	0.0675694	0.289355	77	77	kdsB	3-deoxy-manno-octulosonate cytidylyltransferase (CMP-KDO synthetase)	qval >= 0.05
K18303	-0.0946384	0.0503134	0.0678137	0.290172	77	13	mexK	multidrug efflux pump	qval >= 0.05
K07552	0.159728	0.08495	0.0679212	0.290189	77	77	bcr, tcaB	MFS transporter, DHA1 family, multidrug resistance protein	qval >= 0.05
K18675	0.119266	0.0634674	0.0679244	0.290189	77	77	chbP	N,N'-diacetylchitobiose phosphorylase	qval >= 0.05
K09697	-0.0629172	0.0334791	0.067985	0.290219	77	77	natA	sodium transport system ATP-binding protein	qval >= 0.05
K03862	0.100889	0.0536949	0.0680926	0.29045	77	15	vanA	vanillate monooxygenase	qval >= 0.05
K06162	-0.115998	0.0618027	0.068362	0.291083	77	77	phnM	alpha-D-ribose 1-methylphosphonate 5-triphosphate diphosphatase	qval >= 0.05
K12292	0.157617	0.0839921	0.0683843	0.291083	77	74	comA	ATP-binding cassette, subfamily C, bacterial, competence factor transporting protein	qval >= 0.05
K07387	0.18277	0.0973605	0.0684093	0.291083	77	77	K07387	putative metalloprotease	qval >= 0.05
K02591	-0.095543	0.0509333	0.0684679	0.291083	77	77	nifK	nitrogenase molybdenum-iron protein beta chain	qval >= 0.05
K11936	-0.268675	0.143278	0.0685331	0.291083	77	75	pgaC, icaA	poly-beta-1,6-N-acetyl-D-glucosamine synthase	qval >= 0.05
K17202	0.13417	0.0715709	0.0686491	0.291083	77	14	K17202, eryG	erythritol transport system substrate-binding protein	qval >= 0.05
K17204	0.13417	0.0715709	0.0686491	0.291083	77	14	eryE	erythritol transport system ATP-binding protein	qval >= 0.05
K10195	0.135046	0.0720438	0.0686699	0.291083	77	14	togA	oligogalacturonide transport system ATP-binding protein	qval >= 0.05
K16363	0.155727	0.0831441	0.0689175	0.291724	77	77	lpxC-fabZ	UDP-3-O-[3-hydroxymyristoyl] N-acetylglucosamine deacetylase / 3-hydroxyacyl-[acyl-carrier-protein] dehydratase	qval >= 0.05
K11537	0.184488	0.0984125	0.0689704	0.291724	77	77	xapB	MFS transporter, NHS family, xanthosine permease	qval >= 0.05
K06178	0.0401321	0.021433	0.0689823	0.291724	77	77	rluB	23S rRNA pseudouridine2605 synthase	qval >= 0.05
K15538	0.183286	0.0979492	0.0692006	0.292256	77	69	MANEA	glycoprotein endo-alpha-1,2-mannosidase	qval >= 0.05
K00257	0.193529	0.10337	0.0692195	0.292256	77	77	E1.3.99.-		qval >= 0.05
K00013	0.00569858	0.00304637	0.0692695	0.292256	77	77	hisD	histidinol dehydrogenase	qval >= 0.05
K16925	-0.130026	0.0695878	0.0695667	0.293187	77	77	ykoE	energy-coupling factor transport system substrate-specific component	qval >= 0.05
K07574	-0.0118963	0.00636756	0.0695982	0.293187	77	77	yhbY	RNA-binding protein	qval >= 0.05
K16651	-0.16406	0.0879316	0.0699142	0.29429	77	77	pduX	L-threonine kinase	qval >= 0.05
K01664	-0.0548093	0.0293878	0.0700113	0.29447	77	77	pabA	para-aminobenzoate synthetase component II	qval >= 0.05
K03404	0.210754	0.112929	0.0701658	0.294892	77	77	chlD, bchD	magnesium chelatase subunit D	qval >= 0.05
K03756	0.201674	0.108301	0.070405	0.295668	77	77	potE	putrescine:ornithine antiporter	qval >= 0.05
K00210	0.198982	0.106835	0.0707514	0.296893	77	77	E1.3.1.12	prephenate dehydrogenase	qval >= 0.05
K15873	-0.238248	0.128181	0.0709565	0.297524	77	68	baiH	NAD+-dependent 7beta-hydroxy-3-oxo bile acid-CoA-ester 4-dehydrogenase	qval >= 0.05
K00805	-0.0161341	0.00868663	0.0711789	0.298226	77	77	hepST	heptaprenyl diphosphate synthase	qval >= 0.05
K12343	0.191336	0.103079	0.071576	0.299046	77	77	SRD5A1	3-oxo-5-alpha-steroid 4-dehydrogenase 1	qval >= 0.05
K01042	-0.0486032	0.0262248	0.0717166	0.299046	77	77	selA	L-seryl-tRNA(Ser) seleniumtransferase	qval >= 0.05
K19055	-0.0185184	0.00999233	0.0717462	0.299046	77	77	prdX, proX	Ala-tRNA(Pro) deacylase	qval >= 0.05
K04079	0.00913996	0.0049345	0.0718858	0.299046	77	77	HSP90A, htpG	molecular chaperone HtpG	qval >= 0.05
K01144	0.193041	0.104235	0.0720334	0.299046	77	77	E3.1.11.5	exodeoxyribonuclease V	qval >= 0.05
K00076	-0.0375537	0.0202835	0.072063	0.299046	77	77	hdhA	7-alpha-hydroxysteroid dehydrogenase	qval >= 0.05
K00311	0.218473	0.118031	0.0720689	0.299046	77	33	ETFDH	electron-transferring-flavoprotein dehydrogenase	qval >= 0.05
K00983	0.180325	0.0974352	0.0721227	0.299046	77	77	neuA	N-acylneuraminate cytidylyltransferase	qval >= 0.05
K05780	-0.115608	0.0624659	0.0721301	0.299046	77	77	phnL	alpha-D-ribose 1-methylphosphonate 5-triphosphate synthase subunit PhnL	qval >= 0.05
K05781	-0.115608	0.0624659	0.0721301	0.299046	77	77	phnK	putative phosphonate transport system ATP-binding protein	qval >= 0.05
K06163	-0.115608	0.0624659	0.0721301	0.299046	77	77	phnJ	alpha-D-ribose 1-methylphosphonate 5-phosphate C-P lyase	qval >= 0.05
K06164	-0.115608	0.0624659	0.0721301	0.299046	77	77	phnI	alpha-D-ribose 1-methylphosphonate 5-triphosphate synthase subunit PhnI	qval >= 0.05
K06166	-0.115608	0.0624659	0.0721301	0.299046	77	77	phnG	alpha-D-ribose 1-methylphosphonate 5-triphosphate synthase subunit PhnG	qval >= 0.05
K06442	-0.011894	0.00642867	0.0722518	0.299046	77	77	tlyA	23S rRNA (cytidine1920-2'-O)/16S rRNA (cytidine1409-2'-O)-methyltransferase	qval >= 0.05
K00325	-0.151445	0.0818697	0.0722615	0.299046	77	77	pntB	NAD(P) transhydrogenase subunit beta	qval >= 0.05
K03556	0.115289	0.0623362	0.0722956	0.299046	77	77	malT	LuxR family transcriptional regulator, maltose regulon positive regulatory protein	qval >= 0.05
K02217	0.0385007	0.0208103	0.0723109	0.299046	77	77	ftnA, ftn	ferritin	qval >= 0.05
K02003	-0.0105194	0.00568828	0.0723686	0.299057	77	77	ABC.CD.A	putative ABC transport system ATP-binding protein	qval >= 0.05
K00850	0.0106566	0.00576601	0.0725201	0.299382	77	77	pfkA, PFK	6-phosphofructokinase 1	qval >= 0.05
K00066	0.21025	0.113746	0.0725574	0.299382	77	65	algD	GDP-mannose 6-dehydrogenase	qval >= 0.05
K03769	-0.0659348	0.0357214	0.0727966	0.300141	77	77	ppiC	peptidyl-prolyl cis-trans isomerase C	qval >= 0.05
K19049	0.184081	0.0998529	0.0731837	0.301508	77	77	cslA	chondroitin AC lyase	qval >= 0.05
K11755	0.0105957	0.00576491	0.0740329	0.304775	77	77	hisIE	phosphoribosyl-ATP pyrophosphohydrolase / phosphoribosyl-AMP cyclohydrolase	qval >= 0.05
K03561	0.153833	0.0836894	0.0740906	0.304782	77	77	exbB	biopolymer transport protein ExbB	qval >= 0.05
K09800	0.160797	0.0876129	0.0743613	0.305531	77	77	tamB	translocation and assembly module TamB	qval >= 0.05
K01821	0.120068	0.0654365	0.0744935	0.305531	77	77	praC, xylH	4-oxalocrotonate tautomerase	qval >= 0.05
K14261	0.22115	0.120544	0.0745023	0.305531	77	76	alaC	alanine-synthesizing transaminase	qval >= 0.05
K11922	0.132608	0.0722843	0.0745847	0.305531	77	76	mngR, farR	GntR family transcriptional regulator, mannosyl-D-glycerate transport/metabolism system repressor	qval >= 0.05
K02796	-0.0470385	0.0256555	0.0746577	0.305531	77	77	PTS-Man-EIID, manZ	PTS system, mannose-specific IID component	qval >= 0.05
K07068	0.250385	0.136588	0.0746763	0.305531	77	42	K07068	uncharacterized protein	qval >= 0.05
K07448	0.0375701	0.0204866	0.0746779	0.305531	77	77	mrr	restriction system protein	qval >= 0.05
K03183	0.113668	0.0619911	0.0747228	0.305531	77	77	ubiE	demethylmenaquinone methyltransferase / 2-methoxy-6-polyprenyl-1,4-benzoquinol methylase	qval >= 0.05
K03495	0.00663632	0.00362229	0.0749155	0.306088	77	77	gidA, mnmG, MTO1	tRNA uridine 5-carboxymethylaminomethyl modification enzyme	qval >= 0.05
K18707	0.0106951	0.00584013	0.0750578	0.306322	77	77	mtaB	threonylcarbamoyladenosine tRNA methylthiotransferase MtaB	qval >= 0.05
K01958	-0.0517862	0.0282861	0.0750855	0.306322	77	77	PC, pyc	pyruvate carboxylase	qval >= 0.05
K02573	0.115768	0.0632406	0.0753387	0.306776	77	77	napG	ferredoxin-type protein NapG	qval >= 0.05
K00574	-0.0347845	0.0190193	0.0753486	0.306776	77	77	cfa	cyclopropane-fatty-acyl-phospholipid synthase	qval >= 0.05
K05712	0.1314	0.0718459	0.075397	0.306776	77	18	mhpA	3-(3-hydroxy-phenyl)propionate hydroxylase	qval >= 0.05
K19710	-0.164492	0.0899591	0.0754696	0.306776	77	76	E2.7.7.53	ATP adenylyltransferase	qval >= 0.05
K07004	0.177197	0.0968951	0.0755072	0.306776	77	76	K07004	uncharacterized protein	qval >= 0.05
K01950	0.00952023	0.00520739	0.0755359	0.306776	77	77	E6.3.5.1, NADSYN1, QNS1, nadE	NAD+ synthase (glutamine-hydrolysing)	qval >= 0.05
K12293	0.157395	0.0861358	0.0756287	0.306924	77	74	comB	competence factor transport accessory protein ComB	qval >= 0.05
K05366	0.00795473	0.00435533	0.0757702	0.307268	77	77	mrcA	penicillin-binding protein 1A	qval >= 0.05
K13693	-0.0708572	0.0388006	0.0758397	0.307321	77	12	gpgS	glucosyl-3-phosphoglycerate synthase	qval >= 0.05
K03113	0.18068	0.0989141	0.0758993	0.307333	77	77	EIF1, SUI1	translation initiation factor 1	qval >= 0.05
K16698	-0.0459615	0.0251774	0.0759777	0.307421	77	77	tuaG	teichuronic acid biosynthesis glycosyltransferase TuaG	qval >= 0.05
K02589	-0.259103	0.142266	0.0766245	0.309577	77	61	nifHD1, nifI1	nitrogen regulatory protein PII 1	qval >= 0.05
K02590	-0.259103	0.142266	0.0766245	0.309577	77	61	nifHD2, nifI2	nitrogen regulatory protein PII 2	qval >= 0.05
K08744	-0.0507365	0.0278859	0.0768408	0.31022	77	77	CRLS	cardiolipin synthase (CMP-forming)	qval >= 0.05
K01082	0.179733	0.0987551	0.0769203	0.310242	77	77	cysQ, MET22, BPNT1	3'(2'), 5'-bisphosphate nucleotidase	qval >= 0.05
K03803	0.101603	0.0558685	0.0769606	0.310242	77	77	rseC	sigma-E factor negative regulatory protein RseC	qval >= 0.05
K11753	0.00508979	0.00280316	0.0774631	0.312036	77	77	ribF	riboflavin kinase / FMN adenylyltransferase	qval >= 0.05
K09688	-0.143577	0.0802497	0.0776309	0.312249	77	14	ABC-2.CPSE.P	capsular polysaccharide transport system permease protein	qval >= 0.05
K10107	-0.143577	0.0802497	0.0776309	0.312249	77	14	ABC-2.CPSE.P1	capsular polysaccharide transport system permease protein	qval >= 0.05
K09696	-0.0609188	0.0336094	0.0779036	0.313103	77	77	natB	sodium transport system permease protein	qval >= 0.05
K16306	-0.182516	0.100697	0.0779656	0.313103	77	41	K16306	fructose-bisphosphate aldolase / 2-amino-3,7-dideoxy-D-threo-hept-6-ulosonate synthase	qval >= 0.05
K15372	-0.0844421	0.0466089	0.0780603	0.313103	77	77	toa	taurine---2-oxoglutarate transaminase	qval >= 0.05
K06334	-0.0273307	0.0150853	0.0780738	0.313103	77	77	cotJC	spore coat protein JC	qval >= 0.05
K06194	0.176485	0.0974599	0.0782165	0.313246	77	77	nlpD	lipoprotein NlpD	qval >= 0.05
K16787	-0.0139095	0.00768181	0.078225	0.313246	77	77	ecfA2	energy-coupling factor transport system ATP-binding protein	qval >= 0.05
K16937	0.158507	0.0875846	0.0783379	0.313467	77	77	doxD	thiosulfate dehydrogenase [quinone] large subunit	qval >= 0.05
K01567	-0.0275226	0.0152141	0.0785044	0.313902	77	77	pdaA	peptidoglycan-N-acetylmuramic acid deacetylase	qval >= 0.05
K03652	-0.118132	0.06535	0.0787162	0.314391	77	77	MPG	DNA-3-methyladenine glycosylase	qval >= 0.05
K07494	0.219201	0.121275	0.0787424	0.314391	77	47	K07494	putative transposase	qval >= 0.05
K18151	0.218959	0.121246	0.0789936	0.315162	77	47	UAH	ureidoglycolate amidohydrolase	qval >= 0.05
K01807	-0.0537815	0.0298022	0.079213	0.315367	77	77	rpiA	ribose 5-phosphate isomerase A	qval >= 0.05
K01966	0.167317	0.0926803	0.0792661	0.315367	77	77	PCCB, pccB	propionyl-CoA carboxylase beta chain	qval >= 0.05
K11931	0.194158	0.107664	0.079386	0.315367	77	37	pgaB	poly-beta-1,6-N-acetyl-D-glucosamine N-deacetylase	qval >= 0.05
K03779	-0.0487721	0.0270415	0.0794118	0.315367	77	77	ttdA	L(+)-tartrate dehydratase alpha subunit	qval >= 0.05
K09015	0.0765397	0.0424498	0.079425	0.315367	77	77	sufD	Fe-S cluster assembly protein SufD	qval >= 0.05
K16011	0.205547	0.114013	0.0794761	0.315367	77	63	algA, xanB, rfbA, wbpW, pslB	mannose-1-phosphate guanylyltransferase / mannose-6-phosphate isomerase	qval >= 0.05
K07741	-0.114401	0.0634693	0.0794863	0.315367	77	77	antB	anti-repressor protein	qval >= 0.05
K06296	-0.121994	0.0676676	0.0795097	0.315367	77	77	gerKB	spore germination protein KB	qval >= 0.05
K03517	-0.0150775	0.00836837	0.0796912	0.315758	77	77	nadA	quinolinate synthase	qval >= 0.05
K07386	0.108965	0.0604963	0.0797343	0.315758	77	77	pepO	putative endopeptidase	qval >= 0.05
K03646	0.134206	0.0745394	0.0797827	0.315758	77	77	tolA	colicin import membrane protein	qval >= 0.05
K19333	-0.157842	0.0877246	0.0800335	0.316366	77	77	kdgR	IclR family transcriptional regulator, KDG regulon repressor	qval >= 0.05
K02237	-0.0128734	0.00715586	0.0800528	0.316366	77	77	comEA	competence protein ComEA	qval >= 0.05
K08963	0.0675323	0.0375661	0.080238	0.316867	77	77	mtnA	methylthioribose-1-phosphate isomerase	qval >= 0.05
K03780	-0.0461701	0.0257017	0.0805748	0.317782	77	77	ttdB	L(+)-tartrate dehydratase beta subunit	qval >= 0.05
K16898	-0.0163559	0.0091079	0.080623	0.317782	77	77	addA	ATP-dependent helicase/nuclease subunit A	qval >= 0.05
K03671	0.00942217	0.00524734	0.0806451	0.317782	77	77	trxA	thioredoxin 1	qval >= 0.05
K07735	0.157536	0.0877076	0.0807573	0.317993	77	77	algH	putative transcriptional regulator	qval >= 0.05
K07706	-0.132761	0.0740365	0.081008	0.318749	77	77	agrC, blpH, fsrC	two-component system, LytTR family, sensor histidine kinase AgrC	qval >= 0.05
K03146	0.14403	0.0803765	0.0812708	0.319199	77	71	THI4, THI1	thiamine thiazole synthase	qval >= 0.05
K15984	-0.0500061	0.0279053	0.0812898	0.319199	77	77	rsmJ	16S rRNA (guanine1516-N2)-methyltransferase	qval >= 0.05
K17218	0.185408	0.103515	0.0813502	0.319199	77	72	sqr	sulfide:quinone oxidoreductase	qval >= 0.05
K09772	-0.0122873	0.00685915	0.0813709	0.319199	77	77	sepF	cell division inhibitor SepF	qval >= 0.05
K03976	0.00495658	0.00276738	0.0814163	0.319199	77	77	ybaK, ebsC	Cys-tRNA(Pro)/Cys-tRNA(Cys) deacylase	qval >= 0.05
K03702	0.00390325	0.00218058	0.0816022	0.319697	77	77	uvrB	excinuclease ABC subunit B	qval >= 0.05
K06426	0.109324	0.0611095	0.0817124	0.319702	77	77	sspI	small acid-soluble spore protein I (minor)	qval >= 0.05
K01633	0.109077	0.0609715	0.0817211	0.319702	77	77	folB	dihydroneopterin aldolase / 7,8-dihydroneopterin epimerase	qval >= 0.05
K01809	0.0397827	0.0222505	0.0817965	0.319766	77	77	manA, MPI	mannose-6-phosphate isomerase	qval >= 0.05
K06986	-0.0872631	0.048828	0.0820246	0.320427	77	16	K06986	uncharacterized protein	qval >= 0.05
K14415	0.155845	0.0872535	0.0822399	0.321037	77	77	RTCB, rtcB	tRNA-splicing ligase RtcB	qval >= 0.05
K10112	-0.0141712	0.00793915	0.0823997	0.32143	77	77	msmX, msmK, malK, sugC, ggtA, msiK	multiple sugar transport system ATP-binding protein	qval >= 0.05
K01192	0.0352169	0.0197479	0.0826249	0.322077	77	77	E3.2.1.25, MANBA, manB	beta-mannosidase	qval >= 0.05
K07504	0.220631	0.123762	0.0827508	0.322336	77	68	K07504	predicted type IV restriction endonuclease	qval >= 0.05
K03281	0.140482	0.0788173	0.0828846	0.322602	77	77	TC.CIC	chloride channel protein, CIC family	qval >= 0.05
K01551	0.133152	0.0747462	0.0829379	0.322602	77	77	arsA, ASNA1	arsenite-transporting ATPase	qval >= 0.05
K00833	0.0721967	0.0405569	0.0830567	0.322637	77	77	bioA	adenosylmethionine---8-amino-7-oxononanoate aminotransferase	qval >= 0.05
K01278	0.146476	0.082255	0.0830657	0.322637	77	77	DPP4, CD26	dipeptidyl-peptidase 4	qval >= 0.05
K03705	-0.012123	0.00680891	0.0831699	0.322805	77	77	hrcA	heat-inducible transcriptional repressor	qval >= 0.05
K07776	-0.0986163	0.0554006	0.0832301	0.322805	77	77	regX3	two-component system, OmpR family, response regulator RegX3	qval >= 0.05
K03623	-0.210029	0.118042	0.0832871	0.322805	77	75	yhcO	ribonuclease inhibitor	qval >= 0.05
K00364	0.145597	0.0818522	0.0834338	0.323142	77	77	E1.7.1.7, guaC	GMP reductase	qval >= 0.05
K00879	-0.0441342	0.0248447	0.0837974	0.324319	77	77	fucK	L-fuculokinase	qval >= 0.05
K00620	-0.0139249	0.00784067	0.0839195	0.32456	77	77	argJ	glutamate N-acetyltransferase / amino-acid N-acetyltransferase	qval >= 0.05
K01465	0.00568998	0.00320837	0.0843079	0.325831	77	77	URA4, pyrC	dihydroorotase	qval >= 0.05
K01483	-0.0447013	0.0252235	0.0845727	0.326621	77	77	allA	ureidoglycolate lyase	qval >= 0.05
K06909	0.112827	0.0637308	0.0847677	0.327007	77	77	xtmB	phage terminase large subunit	qval >= 0.05
K02744	-0.0554409	0.0313193	0.084793	0.327007	77	77	PTS-Aga-EIIA, agaF	PTS system, N-acetylgalactosamine-specific IIA component	qval >= 0.05
K02786	0.103698	0.0585781	0.0848869	0.327048	77	77	PTS-Lac-EIIA, lacF	PTS system, lactose-specific IIA component	qval >= 0.05
K11937	0.0823092	0.0465112	0.0849725	0.327048	77	11	pgaD	biofilm PGA synthesis protein PgaD	qval >= 0.05
K01455	-0.234603	0.132622	0.085026	0.327048	77	55	E3.5.1.49	formamidase	qval >= 0.05
K07586	0.0739955	0.0418411	0.0851118	0.327048	77	77	ygaC	uncharacterized protein	qval >= 0.05
K00605	0.0909117	0.0514077	0.085202	0.327048	77	77	gcvT, AMT	aminomethyltransferase	qval >= 0.05
K19172	-0.114615	0.0648038	0.0852143	0.327048	77	75	dndE	DNA sulfur modification protein DndE	qval >= 0.05
K19508	-0.0561002	0.0317372	0.0852253	0.327048	77	77	PTS-Gfr-EIIC, gfrC	PTS system, fructoselysine/glucoselysine-specific IIC component	qval >= 0.05
K09685	-0.116778	0.0661165	0.0854855	0.327815	77	77	purR	purine operon repressor	qval >= 0.05
K02401	0.0654766	0.0370947	0.0856036	0.328036	77	77	flhB	flagellar biosynthetic protein FlhB	qval >= 0.05
K01646	0.123673	0.0701056	0.0858371	0.328589	77	77	citD	citrate lyase subunit gamma (acyl carrier protein)	qval >= 0.05
K03723	-0.00577645	0.00327436	0.0858973	0.328589	77	77	mfd	transcription-repair coupling factor (superfamily II helicase)	qval >= 0.05
K07034	-0.164636	0.0933577	0.0859293	0.328589	77	77	K07034	uncharacterized protein	qval >= 0.05
K01866	0.00441785	0.00250641	0.0861831	0.329327	77	77	YARS, tyrS	tyrosyl-tRNA synthetase	qval >= 0.05
K11527	0.126477	0.0717354	0.0862759	0.329435	77	77	K11527	two-component system, sensor histidine kinase and response regulator	qval >= 0.05
K08321	0.123063	0.0698585	0.0863327	0.329435	77	76	lsrF	3-hydroxy-5-phosphonooxypentane-2,4-dione thiolase	qval >= 0.05
K03405	0.198523	0.112633	0.086453	0.329439	77	77	chlI, bchI	magnesium chelatase subunit I	qval >= 0.05
K02574	0.10579	0.0600473	0.086455	0.329439	77	77	napH	ferredoxin-type protein NapH	qval >= 0.05
K09790	0.0254501	0.014465	0.086693	0.330114	77	77	K09790	uncharacterized protein	qval >= 0.05
K11607	0.238917	0.135915	0.0869496	0.330859	77	43	sitB	manganese/iron transport system ATP-binding protein	qval >= 0.05
K09123	-0.240113	0.13681	0.0874336	0.332247	77	61	K09123	uncharacterized protein	qval >= 0.05
K01066	-0.156756	0.0893275	0.0874487	0.332247	77	77	aes	acetyl esterase	qval >= 0.05
K01709	0.0785039	0.0447507	0.0874978	0.332247	77	77	rfbG	CDP-glucose 4,6-dehydratase	qval >= 0.05
K01652	-0.0097688	0.00557644	0.0880166	0.333983	77	77	E2.2.1.6L, ilvB, ilvG, ilvI	acetolactate synthase I/II/III large subunit	qval >= 0.05
K06387	-0.0258426	0.0147667	0.0882487	0.33463	77	77	spoIIR	stage II sporulation protein R	qval >= 0.05
K04769	-0.0239592	0.0136928	0.0883629	0.334829	77	77	spoVT	AbrB family transcriptional regulator, stage V sporulation protein T	qval >= 0.05
K07444	0.00900211	0.00514891	0.0886452	0.335665	77	77	ypsC	putative N6-adenine-specific DNA methylase	qval >= 0.05
K03340	0.0166061	0.00950238	0.0887625	0.335875	77	77	dapdh	diaminopimelate dehydrogenase	qval >= 0.05
K09749	0.0628841	0.0360152	0.0889548	0.336262	77	77	K09749	uncharacterized protein	qval >= 0.05
K03763	-0.0189401	0.0108466	0.0889888	0.336262	77	77	DPO3A2, polC	DNA polymerase III subunit alpha, Gram-positive type	qval >= 0.05
K09128	-0.228659	0.130973	0.0890524	0.336269	77	61	K09128	uncharacterized protein	qval >= 0.05
K07213	0.124541	0.0715056	0.0897208	0.338557	77	77	ATOX1, ATX1, copZ, golB	copper chaperone	qval >= 0.05
K09706	-0.051714	0.0297167	0.0901012	0.339757	77	77	K09706	uncharacterized protein	qval >= 0.05
K01075	0.205141	0.118043	0.0904234	0.340735	77	27	E3.1.2.23	4-hydroxybenzoyl-CoA thioesterase	qval >= 0.05
K01710	0.00713213	0.00410448	0.0905208	0.340865	77	77	E4.2.1.46, rfbB, rffG	dTDP-glucose 4,6-dehydratase	qval >= 0.05
K05340	0.163206	0.09395	0.0907763	0.341591	77	77	glcU	glucose uptake protein	qval >= 0.05
K11811	0.129521	0.0748095	0.0916176	0.344235	77	20	arsH	arsenical resistance protein ArsH	qval >= 0.05
K03817	-0.119194	0.0688412	0.091627	0.344235	77	77	rimL	ribosomal-protein-serine acetyltransferase	qval >= 0.05
K01858	0.134239	0.0775545	0.0916691	0.344235	77	77	INO1, ISYNA1	myo-inositol-1-phosphate synthase	qval >= 0.05
K03201	0.10791	0.0624497	0.092243	0.34615	77	11	virB6, lvhB6	type IV secretion system protein VirB6	qval >= 0.05
K03716	-0.0627045	0.0363503	0.0927409	0.347183	77	77	splB	spore photoproduct lyase	qval >= 0.05
K07491	-0.0237548	0.0137722	0.0927862	0.347183	77	77	K07491	putative transposase	qval >= 0.05
K02160	-0.0218047	0.0126409	0.0928068	0.347183	77	77	accB, bccP	acetyl-CoA carboxylase biotin carboxyl carrier protein	qval >= 0.05
K13256	0.219723	0.127435	0.0928734	0.347183	77	77	psiE	protein PsiE	qval >= 0.05
K16951	-0.12158	0.070509	0.0929001	0.347183	77	77	asrB	anaerobic sulfite reductase subunit B	qval >= 0.05
K13409	0.109907	0.0637392	0.0929018	0.347183	77	15	raxB, cvaB	ATP-binding cassette, subfamily B, bacterial RaxB	qval >= 0.05
K16839	0.0783901	0.0455385	0.093479	0.348921	77	11	hpxO	FAD-dependent urate hydroxylase	qval >= 0.05
K01601	0.230778	0.134122	0.0935794	0.348921	77	59	rbcL	ribulose-bisphosphate carboxylase large chain	qval >= 0.05
K01838	-0.089197	0.0518442	0.0935867	0.348921	77	77	pgmB	beta-phosphoglucomutase	qval >= 0.05
K03695	-0.00673443	0.00391444	0.0936324	0.348921	77	77	clpB	ATP-dependent Clp protease ATP-binding subunit ClpB	qval >= 0.05
K11082	0.143668	0.0835322	0.0936882	0.348921	77	15	phnV	2-aminoethylphosphonate transport system permease protein	qval >= 0.05
K02472	0.14238	0.0828236	0.0938353	0.349012	77	77	wecC	UDP-N-acetyl-D-mannosaminuronic acid dehydrogenase	qval >= 0.05
K16958	0.159245	0.0926416	0.093841	0.349012	77	75	tcyL	L-cystine transport system permease protein	qval >= 0.05
K06416	-0.0640423	0.0372688	0.0939618	0.349222	77	77	spoVS	stage V sporulation protein S	qval >= 0.05
K07259	0.122178	0.0711468	0.0941511	0.349686	77	77	dacB	serine-type D-Ala-D-Ala carboxypeptidase/endopeptidase (penicillin-binding protein 4)	qval >= 0.05
K06012	-0.0226088	0.0131799	0.0945361	0.350876	77	77	gpr	spore protease	qval >= 0.05
K07076	-0.276606	0.161331	0.0947275	0.350907	77	64	K07076	uncharacterized protein	qval >= 0.05
K00432	0.0902566	0.0526447	0.0947284	0.350907	77	77	gpx	glutathione peroxidase	qval >= 0.05
K01079	0.101844	0.0594051	0.0947385	0.350907	77	77	serB, PSPH	phosphoserine phosphatase	qval >= 0.05
K01183	0.154727	0.0901902	0.0949017	0.351272	77	77	E3.2.1.14	chitinase	qval >= 0.05
K18149	-0.0316082	0.0184561	0.09503	0.351507	77	77	pbp5, pbp4, pbp3	penicillin-binding protein	qval >= 0.05
K02075	-0.129055	0.0753989	0.0952833	0.351941	77	77	ABC.ZM.P	zinc/manganese transport system permease protein	qval >= 0.05
K09458	0.00918075	0.00536406	0.0953379	0.351941	77	77	fabF	3-oxoacyl-[acyl-carrier-protein] synthase II	qval >= 0.05
K05884	-0.182686	0.106774	0.0953756	0.351941	77	55	comC	L-2-hydroxycarboxylate dehydrogenase (NAD+)	qval >= 0.05
K03483	-0.0738305	0.0431634	0.095438	0.351941	77	77	mtlR	mannitol operon transcriptional antiterminator	qval >= 0.05
K01889	0.00481922	0.00281727	0.0954712	0.351941	77	77	FARSA, pheS	phenylalanyl-tRNA synthetase alpha chain	qval >= 0.05
K02551	0.132239	0.0773602	0.0956392	0.352321	77	77	menD	2-succinyl-5-enolpyruvyl-6-hydroxy-3-cyclohexene-1-carboxylate synthase	qval >= 0.05
K02788	0.0812876	0.0475721	0.0958197	0.352747	77	77	PTS-Lac-EIIC, lacE	PTS system, lactose-specific IIC component	qval >= 0.05
K12996	-0.0789097	0.0462168	0.0960586	0.353386	77	77	rgpA	rhamnosyltransferase	qval >= 0.05
K07722	0.103219	0.0605012	0.0962508	0.353854	77	77	nikR	CopG family transcriptional regulator, nickel-responsive regulator	qval >= 0.05
K00428	0.136606	0.0801162	0.0964625	0.354119	77	77	E1.11.1.5	cytochrome c peroxidase	qval >= 0.05
K09762	-0.0113678	0.00666606	0.0964741	0.354119	77	77	K09762	uncharacterized protein	qval >= 0.05
K07214	0.161272	0.0946095	0.0965185	0.354119	77	77	fes	enterochelin esterase and related enzymes	qval >= 0.05
K00980	-0.0355336	0.0208614	0.0968772	0.355195	77	77	tagD	glycerol-3-phosphate cytidylyltransferase	qval >= 0.05
K01356	-0.0147087	0.00863985	0.0969754	0.355315	77	77	lexA	repressor LexA	qval >= 0.05
K01153	0.0136813	0.00804151	0.0971944	0.355877	77	77	hsdR	type I restriction enzyme, R subunit	qval >= 0.05
K02152	-0.1018	0.0599066	0.0974275	0.356382	77	11	ATPeV1G, ATP6G	V-type H+-transporting ATPase subunit G	qval >= 0.05
K12511	-0.0518066	0.030472	0.0974636	0.356382	77	77	tadC	tight adherence protein C	qval >= 0.05
K09789	0.178793	0.105218	0.0977143	0.357058	77	77	bioG	pimeloyl-[acyl-carrier protein] methyl ester esterase	qval >= 0.05
K08296	-0.110011	0.0647917	0.0978428	0.357287	77	77	sixA	phosphohistidine phosphatase	qval >= 0.05
K14153	0.100363	0.0592172	0.0984367	0.359215	77	77	thiDE	hydroxymethylpyrimidine kinase / phosphomethylpyrimidine kinase / thiamine-phosphate diphosphorylase	qval >= 0.05
K03399	-0.137743	0.0814618	0.0991711	0.361533	77	77	cbiE	cobalt-precorrin-7 (C5)-methyltransferase	qval >= 0.05
K08297	-0.188129	0.111293	0.0992277	0.361533	77	74	caiA	crotonobetainyl-CoA dehydrogenase	qval >= 0.05
K01387	0.105747	0.0625551	0.0992719	0.361533	77	18	colA	microbial collagenase	qval >= 0.05
K00254	0.123029	0.0728762	0.0997598	0.362951	77	77	DHODH, pyrD	dihydroorotate dehydrogenase	qval >= 0.05
K02338	0.00500716	0.00296686	0.0998194	0.362951	77	77	DPO3B, dnaN	DNA polymerase III subunit beta	qval >= 0.05
K11051	-0.0637909	0.0378076	0.0998822	0.362951	77	77	ABC-2.CYL.P, cylB	multidrug/hemolysin transport system permease protein	qval >= 0.05
K08717	0.181316	0.107344	0.0999285	0.362951	77	77	utp	urea transporter	qval >= 0.05
K00721	0.0213289	0.0126485	0.100082	0.363264	77	77	DPM1	dolichol-phosphate mannosyltransferase	qval >= 0.05
K14445	0.0997395	0.0591754	0.100171	0.363346	77	77	SLC13A2_3_5	solute carrier family 13 (sodium-dependent dicarboxylate transporter), member 2/3/5	qval >= 0.05
K11210	-0.0629341	0.0373508	0.100279	0.363495	77	10	fosB	metallothiol transferase	qval >= 0.05
K06204	0.148948	0.0884386	0.100435	0.363815	77	77	dksA	DnaK suppressor protein	qval >= 0.05
K03288	0.0903583	0.0537203	0.100929	0.365257	77	20	citA, tcuC	MFS transporter, MHS family, citrate/tricarballylate:H+ symporter	qval >= 0.05
K03218	0.00705827	0.00419694	0.100967	0.365257	77	77	rlmB	23S rRNA (guanosine2251-2'-O)-methyltransferase	qval >= 0.05
K16515	0.240986	0.143494	0.101359	0.36643	77	46	galB	4-oxalomesaconate hydratase	qval >= 0.05
K02424	-0.0924124	0.0550327	0.101446	0.366501	77	77	fliY	cystine transport system substrate-binding protein	qval >= 0.05
K02191	-0.136557	0.0813856	0.1017	0.366933	77	77	cbiT	cobalt-precorrin-6B (C15)-methyltransferase	qval >= 0.05
K00248	-0.0455519	0.0271508	0.101703	0.366933	77	77	ACADS, bcd	butyryl-CoA dehydrogenase	qval >= 0.05
K07646	-0.0161205	0.00961092	0.101768	0.366933	77	77	kdpD	two-component system, OmpR family, sensor histidine kinase KdpD	qval >= 0.05
K00765	0.0062193	0.0037084	0.101878	0.367086	77	77	hisG	ATP phosphoribosyltransferase	qval >= 0.05
K00528	-0.0111118	0.00663025	0.102129	0.367745	77	77	fpr	ferredoxin/flavodoxin---NADP+ reductase	qval >= 0.05
K15256	-0.129666	0.0774849	0.102565	0.369072	77	77	cmoA	tRNA (cmo5U34)-methyltransferase	qval >= 0.05
K05799	-0.0273275	0.0163493	0.102895	0.370012	77	77	pdhR	GntR family transcriptional regulator, transcriptional repressor for pyruvate dehydrogenase complex	qval >= 0.05
K07172	0.132549	0.0792905	0.102979	0.370068	77	76	mazE, chpAI	antitoxin MazE	qval >= 0.05
K13891	-0.0461928	0.0276537	0.103253	0.370706	77	77	gsiD	glutathione transport system permease protein	qval >= 0.05
K02352	0.103039	0.0617049	0.103293	0.370706	77	10	drp35	lactonase	qval >= 0.05
K00135	-0.144805	0.0867778	0.103464	0.370916	77	77	gabD	succinate-semialdehyde dehydrogenase / glutarate-semialdehyde dehydrogenase	qval >= 0.05
K01232	-0.0625188	0.0374747	0.10355	0.370916	77	77	glvA	maltose-6'-phosphate glucosidase	qval >= 0.05
K13677	0.0781911	0.0468611	0.103556	0.370916	77	77	dgs, bgsA	1,2-diacylglycerol-3-alpha-glucose alpha-1,2-glucosyltransferase	qval >= 0.05
K16788	-0.0700524	0.0420051	0.10373	0.371296	77	77	niaX	niacin transporter	qval >= 0.05
K03733	0.0645022	0.0387154	0.104024	0.372102	77	77	xerC	integrase/recombinase XerC	qval >= 0.05
K13015	-0.124314	0.0746758	0.104242	0.372637	77	77	wbpA	UDP-N-acetyl-D-glucosamine dehydrogenase	qval >= 0.05
K18480	0.165678	0.0995283	0.104341	0.372744	77	33	linN	cholesterol transport system auxiliary component	qval >= 0.05
K00263	-0.141111	0.0848133	0.104541	0.373212	77	41	E1.4.1.9	leucine dehydrogenase	qval >= 0.05
K18830	0.0970878	0.0583808	0.104679	0.373459	77	76	pezA	HTH-type transcriptional regulator / antitoxin PezA	qval >= 0.05
K04070	0.0233855	0.0140902	0.105306	0.375238	77	77	pflX	putative pyruvate formate lyase activating enzyme	qval >= 0.05
K07161	-0.159	0.0958394	0.105331	0.375238	77	11	K07161	uncharacterized protein	qval >= 0.05
K01486	-0.0256961	0.0155098	0.10579	0.375238	77	77	ade	adenine deaminase	qval >= 0.05
K02074	-0.125415	0.0756677	0.105833	0.375238	77	77	ABC.ZM.A	zinc/manganese transport system ATP-binding protein	qval >= 0.05
K13890	-0.0497169	0.0299949	0.105842	0.375238	77	77	gsiC	glutathione transport system permease protein	qval >= 0.05
K18851	-0.0692274	0.0417775	0.105896	0.375238	77	12	fbp	diacylglycerol O-acyltransferase / trehalose O-mycolyltransferase	qval >= 0.05
K00437	0.187331	0.11314	0.106192	0.375238	77	58	hydB	[NiFe] hydrogenase large subunit	qval >= 0.05
K00534	0.187331	0.11314	0.106192	0.375238	77	58	E1.12.7.2S	ferredoxin hydrogenase small subunit	qval >= 0.05
K03851	0.187331	0.11314	0.106192	0.375238	77	58	tpa	taurine-pyruvate aminotransferase	qval >= 0.05
K06951	0.187331	0.11314	0.106192	0.375238	77	58	K06951	uncharacterized protein	qval >= 0.05
K07096	0.187331	0.11314	0.106192	0.375238	77	58	K07096	uncharacterized protein	qval >= 0.05
K14091	0.187331	0.11314	0.106192	0.375238	77	58	echF	ech hydrogenase subunit F	qval >= 0.05
K16846	0.187331	0.11314	0.106192	0.375238	77	58	suyB	(2R)-sulfolactate sulfo-lyase subunit beta	qval >= 0.05
K18008	0.187331	0.11314	0.106192	0.375238	77	58	hydA	[NiFe] hydrogenase small subunit	qval >= 0.05
K09166	0.0617707	0.0373124	0.106214	0.375238	77	10	K09166	uncharacterized protein	qval >= 0.05
K10711	-0.129276	0.078164	0.106597	0.376347	77	72	frlR	GntR family transcriptional regulator, frlABCD operon transcriptional regulator	qval >= 0.05
K19090	-0.0747525	0.045241	0.106874	0.377081	77	77	cas5t	CRISPR-associated protein Cas5t	qval >= 0.05
K01006	0.0095685	0.00579673	0.107211	0.378023	77	77	ppdK	pyruvate, orthophosphate dikinase	qval >= 0.05
K13920	-0.0647367	0.0392317	0.107286	0.378043	77	77	pduE	propanediol dehydratase small subunit	qval >= 0.05
K00963	-0.0372964	0.0226144	0.107489	0.378277	77	77	UGP2, galU, galF	UTP--glucose-1-phosphate uridylyltransferase	qval >= 0.05
K11689	-0.243284	0.147543	0.107493	0.378277	77	64	dctQ	C4-dicarboxylate transporter, DctQ subunit	qval >= 0.05
K13919	-0.0647035	0.0392434	0.107562	0.378277	77	77	pduD	propanediol dehydratase medium subunit	qval >= 0.05
K03300	0.192228	0.116655	0.107695	0.378325	77	74	TC.CITMHS	citrate-Mg2+:H+ or citrate-Ca2+:H+ symporter, CitMHS family	qval >= 0.05
K01462	-0.0088484	0.00536955	0.107791	0.378325	77	77	PDF, def	peptide deformylase	qval >= 0.05
K02474	0.13777	0.0836214	0.107827	0.378325	77	77	wbpO	UDP-N-acetyl-D-galactosamine dehydrogenase	qval >= 0.05
K19714	0.184456	0.11195	0.107854	0.378325	77	58	kdnB	3-deoxy-alpha-D-manno-octulosonate 8-oxidase	qval >= 0.05
K00198	-0.0388216	0.0235789	0.107987	0.378546	77	77	cooS, acsA	anaerobic carbon-monoxide dehydrogenase catalytic subunit	qval >= 0.05
K01697	-0.129558	0.0786934	0.108105	0.378717	77	76	CBS	cystathionine beta-synthase	qval >= 0.05
K01581	0.117032	0.0711466	0.108341	0.379299	77	77	E4.1.1.17, ODC1, speC, speF	ornithine decarboxylase	qval >= 0.05
K18118	0.168546	0.102439	0.108566	0.379608	77	77	aarC, cat1	succinyl-CoA:acetate CoA-transferase	qval >= 0.05
K01000	-0.00415219	0.00252558	0.108591	0.379608	77	77	mraY	phospho-N-acetylmuramoyl-pentapeptide-transferase	qval >= 0.05
K03684	-0.0897732	0.0546191	0.108639	0.379608	77	77	rnd	ribonuclease D	qval >= 0.05
K07114	0.112965	0.0687537	0.108759	0.379782	77	77	yfbK	Ca-activated chloride channel homolog	qval >= 0.05
K11901	0.16466	0.100207	0.109024	0.380284	77	33	impB	type VI secretion system protein ImpB	qval >= 0.05
K06997	0.00424856	0.00258764	0.109043	0.380284	77	77	yggS, PROSC	PLP dependent protein	qval >= 0.05
K13655	0.186187	0.113504	0.109221	0.38066	77	63	mqsA	HTH-type transcriptional regulator / antitoxin MqsA	qval >= 0.05
K07483	-0.0304753	0.0185798	0.109349	0.380862	77	77	K07483	transposase	qval >= 0.05
K19304	0.142864	0.0871551	0.109581	0.381424	77	77	mepM	murein DD-endopeptidase	qval >= 0.05
K11900	0.163752	0.0998776	0.109791	0.381911	77	33	impC	type VI secretion system protein ImpC	qval >= 0.05
K12954	-0.168788	0.103047	0.109879	0.381919	77	58	ctpG	cation-transporting P-type ATPase G	qval >= 0.05
K02397	-0.047898	0.0292589	0.109996	0.381919	77	77	flgL	flagellar hook-associated protein 3 FlgL	qval >= 0.05
K11384	0.180684	0.110354	0.110004	0.381919	77	58	algB	two-component system, NtrC family, response regulator AlgB	qval >= 0.05
K01187	0.0259169	0.0158417	0.110145	0.381962	77	77	malZ	alpha-glucosidase	qval >= 0.05
K06878	-0.104066	0.0635945	0.110161	0.381962	77	77	K06878	tRNA-binding protein	qval >= 0.05
K12138	0.0821515	0.0502163	0.110283	0.381962	77	71	hyfC	hydrogenase-4 component C	qval >= 0.05
K06411	-0.0324538	0.0198455	0.110298	0.381962	77	77	spoVFB	dipicolinate synthase subunit B	qval >= 0.05
K09967	-0.186866	0.114297	0.110492	0.382391	77	50	K09967	uncharacterized protein	qval >= 0.05
K02445	-0.0877313	0.0536914	0.110645	0.382576	77	77	glpT	MFS transporter, OPA family, glycerol-3-phosphate transporter	qval >= 0.05
K12510	-0.0201567	0.0123425	0.110855	0.382576	77	77	tadB	tight adherence protein B	qval >= 0.05
K08641	0.105031	0.0642942	0.110872	0.382576	77	77	vanX	zinc D-Ala-D-Ala dipeptidase	qval >= 0.05
K06945	0.0726805	0.0445282	0.110944	0.382576	77	15	K06945	uncharacterized protein	qval >= 0.05
K05358	0.120055	0.0735522	0.111008	0.382576	77	17	quiA	quinate dehydrogenase (quinone)	qval >= 0.05
K11081	0.120088	0.0735961	0.111109	0.382576	77	15	phnS	2-aminoethylphosphonate transport system substrate-binding protein	qval >= 0.05
K11083	0.120088	0.0735961	0.111109	0.382576	77	15	phnU	2-aminoethylphosphonate transport system permease protein	qval >= 0.05
K11084	0.120088	0.0735961	0.111109	0.382576	77	15	phnT	2-aminoethylphosphonate transport system ATP-binding protein	qval >= 0.05
K14138	-0.0400955	0.024588	0.111313	0.382928	77	77	acsB	acetyl-CoA synthase	qval >= 0.05
K01305	-0.03191	0.0195708	0.111463	0.382928	77	77	iadA	beta-aspartyl-dipeptidase (metallo-type)	qval >= 0.05
K07321	-0.0370894	0.0227564	0.111533	0.382928	77	77	cooC	CO dehydrogenase maturation factor	qval >= 0.05
K03605	0.119259	0.0731977	0.111585	0.382928	77	77	hyaD, hybD	hydrogenase maturation protease	qval >= 0.05
K01805	0.108415	0.0665433	0.11159	0.382928	77	77	xylA	xylose isomerase	qval >= 0.05
K09155	-0.0639807	0.0392672	0.111634	0.382928	77	77	K09155	uncharacterized protein	qval >= 0.05
K08678	0.170955	0.104909	0.111744	0.383061	77	77	UXS1, uxs	UDP-glucuronate decarboxylase	qval >= 0.05
K03205	0.0219901	0.013506	0.111882	0.383294	77	77	virD4, lvhD4	type IV secretion system protein VirD4	qval >= 0.05
K11180	0.184599	0.113418	0.112057	0.383408	77	58	dsrA	dissimilatory sulfite reductase alpha subunit	qval >= 0.05
K11181	0.184599	0.113418	0.112057	0.383408	77	58	dsrB	dissimilatory sulfite reductase beta subunit	qval >= 0.05
K06139	0.121049	0.0745122	0.112654	0.38521	77	19	pqqE	pyrroloquinoline quinone biosynthesis protein E	qval >= 0.05
K03437	0.0073939	0.00455236	0.112782	0.385403	77	77	spoU	RNA methyltransferase, TrmH family	qval >= 0.05
K00385	-0.114134	0.0703162	0.112952	0.385498	77	77	asrC	anaerobic sulfite reductase subunit C	qval >= 0.05
K16950	-0.114134	0.0703162	0.112952	0.385498	77	77	asrA	anaerobic sulfite reductase subunit A	qval >= 0.05
K11907	0.162614	0.10014	0.113107	0.385713	77	33	vasG, clpV	type VI secretion system protein VasG	qval >= 0.05
K08299	-0.179114	0.110431	0.113173	0.385713	77	74	caiD	crotonobetainyl-CoA hydratase	qval >= 0.05
K06518	0.00865019	0.00533651	0.113537	0.385713	77	77	cidA	holin-like protein	qval >= 0.05
K15977	0.132663	0.0818388	0.113629	0.385713	77	77	K15977	putative oxidoreductase	qval >= 0.05
K00289	0.167858	0.103625	0.113659	0.385713	77	47	E1.5.1.6, FTHFD	formyltetrahydrofolate dehydrogenase	qval >= 0.05
K01565	0.167858	0.103625	0.113659	0.385713	77	47	SGSH	N-sulfoglucosamine sulfohydrolase	qval >= 0.05
K06974	0.167858	0.103625	0.113659	0.385713	77	47	amzA, AMZ2, AMZ1	archaemetzincin	qval >= 0.05
K12567	0.167858	0.103625	0.113659	0.385713	77	47	TTN	titin	qval >= 0.05
K18817	0.167858	0.103625	0.113659	0.385713	77	47	hph	hygromycin-B 4-O-kinase	qval >= 0.05
K02230	0.177188	0.109206	0.113725	0.385713	77	77	cobN	cobaltochelatase CobN	qval >= 0.05
K01487	-0.0294376	0.0181953	0.114054	0.385715	77	77	E3.5.4.3, guaD	guanine deaminase	qval >= 0.05
K10795	-0.0532902	0.0329437	0.114144	0.385715	77	77	prdD	D-proline reductase (dithiol)-stabilizing protein PrdD	qval >= 0.05
K10796	-0.0532902	0.0329437	0.114144	0.385715	77	77	prdE	D-proline reductase (dithiol)-stabilizing protein PrdE	qval >= 0.05
K05896	-0.0114497	0.00707783	0.114179	0.385715	77	77	scpA	segregation and condensation protein A	qval >= 0.05
K06024	-0.0114497	0.00707783	0.114179	0.385715	77	77	scpB	segregation and condensation protein B	qval >= 0.05
K03932	-0.153558	0.0949384	0.114217	0.385715	77	75	lpqC	polyhydroxybutyrate depolymerase	qval >= 0.05
K03491	-0.0505168	0.031242	0.114258	0.385715	77	77	licR	lichenan operon transcriptional antiterminator	qval >= 0.05
K03783	0.0103838	0.00642112	0.114309	0.385715	77	77	punA, PNP	purine-nucleoside phosphorylase	qval >= 0.05
K01476	0.163298	0.101035	0.114365	0.385715	77	77	E3.5.3.1, rocF, arg	arginase	qval >= 0.05
K14652	0.0199601	0.0123573	0.114636	0.386391	77	77	ribBA	3,4-dihydroxy 2-butanone 4-phosphate synthase / GTP cyclohydrolase II	qval >= 0.05
K05311	-0.102602	0.0635378	0.11472	0.386434	77	77	cggR	central glycolytic genes regulator	qval >= 0.05
K00808	0.143961	0.0892733	0.115233	0.38792	77	27	hss	homospermidine synthase	qval >= 0.05
K05847	-0.058709	0.0364446	0.115599	0.388912	77	77	opuA	osmoprotectant transport system ATP-binding protein	qval >= 0.05
K03980	-0.0734583	0.0456138	0.11571	0.38895	77	77	murJ, mviN	putative peptidoglycan lipid II flippase	qval >= 0.05
K04072	-0.0231517	0.0143813	0.115754	0.38895	77	77	adhE	acetaldehyde dehydrogenase / alcohol dehydrogenase	qval >= 0.05
K07482	-0.188224	0.116978	0.115936	0.389323	77	75	K07482	transposase, IS30 family	qval >= 0.05
K09001	0.151741	0.0943275	0.11609	0.389598	77	77	anmK	anhydro-N-acetylmuramic acid kinase	qval >= 0.05
K11070	0.00841352	0.00523578	0.116497	0.390721	77	77	potC	spermidine/putrescine transport system permease protein	qval >= 0.05
K00818	0.0909076	0.0565895	0.116582	0.390765	77	77	E2.6.1.11, argD	acetylornithine aminotransferase	qval >= 0.05
K09989	0.12332	0.0768977	0.117178	0.392521	77	76	K09989	uncharacterized protein	qval >= 0.05
K10206	0.0100335	0.00625983	0.117415	0.39264	77	77	E2.6.1.83	LL-diaminopimelate aminotransferase	qval >= 0.05
K03614	0.00976505	0.00609409	0.117466	0.39264	77	77	rnfD	electron transport complex protein RnfD	qval >= 0.05
K03784	0.0208104	0.0129896	0.117487	0.39264	77	77	deoD	purine-nucleoside phosphorylase	qval >= 0.05
K07862	-0.0290309	0.0181205	0.117531	0.39264	77	77	sstT	serine/threonine transporter	qval >= 0.05
K01776	0.0039247	0.00244971	0.117585	0.39264	77	77	murI	glutamate racemase	qval >= 0.05
K00048	0.0133079	0.00831034	0.117695	0.39264	77	77	fucO	lactaldehyde reductase	qval >= 0.05
K01951	0.00743622	0.00464372	0.11772	0.39264	77	77	guaA, GMPS	GMP synthase (glutamine-hydrolysing)	qval >= 0.05
K05305	-0.195461	0.122092	0.117801	0.392671	77	70	FUK	fucokinase	qval >= 0.05
K01684	-0.0733597	0.0458806	0.11825	0.393729	77	77	dgoD	galactonate dehydratase	qval >= 0.05
K06966	0.0535271	0.0335001	0.118355	0.393729	77	77	K06966	uncharacterized protein	qval >= 0.05
K00968	0.141711	0.0886535	0.118367	0.393729	77	73	PCYT1	choline-phosphate cytidylyltransferase	qval >= 0.05
K01729	0.168985	0.10571	0.118409	0.393729	77	52	algL	poly(beta-D-mannuronate) lyase	qval >= 0.05
K01740	0.00800278	0.00500878	0.118569	0.3938	77	77	metY	O-acetylhomoserine (thiol)-lyase	qval >= 0.05
K00675	-0.130262	0.081544	0.118599	0.3938	77	77	nhoA	N-hydroxyarylamine O-acetyltransferase	qval >= 0.05
K07131	0.0719102	0.0450172	0.118648	0.3938	77	15	K07131	uncharacterized protein	qval >= 0.05
K01580	0.123623	0.0775625	0.119606	0.396739	77	77	E4.1.1.15, gadB, gadA, GAD	glutamate decarboxylase	qval >= 0.05
K18640	-0.0256859	0.0161546	0.120271	0.398573	77	77	parM	plasmid segregation protein ParM	qval >= 0.05
K04094	0.03072	0.0193218	0.120306	0.398573	77	77	trmFO, gid	methylenetetrahydrofolate--tRNA-(uracil-5-)-methyltransferase	qval >= 0.05
K12068	0.15288	0.096253	0.120635	0.39942	77	23	traL	conjugal transfer pilus assembly protein TraL	qval >= 0.05
K11921	0.237951	0.149828	0.120813	0.399564	77	55	cynR	LysR family transcriptional regulator, cyn operon transcriptional activator	qval >= 0.05
K01533	0.0113194	0.00713135	0.120891	0.399564	77	77	copB	Cu2+-exporting ATPase	qval >= 0.05
K16842	0.0731401	0.046078	0.120899	0.399564	77	12	hpxB	allantoinase	qval >= 0.05
K07442	-0.122999	0.0775087	0.120973	0.399565	77	76	TRM61, GCD14	tRNA (adenine57-N1/adenine58-N1)-methyltransferase catalytic subunit	qval >= 0.05
K02954	0.00605257	0.00381631	0.121175	0.399894	77	77	RP-S14, MRPS14, rpsN	small subunit ribosomal protein S14	qval >= 0.05
K01639	0.0144378	0.00910756	0.121305	0.399894	77	77	E4.1.3.3, nanA, NPL	N-acetylneuraminate lyase	qval >= 0.05
K00259	0.0620836	0.0391611	0.121327	0.399894	77	77	ald	alanine dehydrogenase	qval >= 0.05
K03799	0.0732754	0.0462275	0.121367	0.399894	77	77	htpX	heat shock protein HtpX	qval >= 0.05
K03752	-0.0392186	0.0247602	0.121644	0.400561	77	77	mobA	molybdenum cofactor guanylyltransferase	qval >= 0.05
K01485	-0.142935	0.0903178	0.121893	0.401137	77	77	codA	cytosine deaminase	qval >= 0.05
K01654	0.150151	0.0948884	0.122121	0.401646	77	77	E2.5.1.56, neuB	N-acetylneuraminate synthase	qval >= 0.05
K09758	0.130554	0.0825443	0.122271	0.401896	77	77	asdA	aspartate 4-decarboxylase	qval >= 0.05
K09005	0.112166	0.0709933	0.122488	0.402366	77	77	K09005	uncharacterized protein	qval >= 0.05
K01790	0.00977349	0.00619186	0.122896	0.403462	77	77	rfbC, rmlC	dTDP-4-dehydrorhamnose 3,5-epimerase	qval >= 0.05
K00800	0.00483581	0.00306553	0.123128	0.40398	77	77	aroA	3-phosphoshikimate 1-carboxyvinyltransferase	qval >= 0.05
K18345	-0.0435104	0.0275919	0.123296	0.404286	77	77	vanSB, vanS, vanSD	two-component system, OmpR family, sensor histidine kinase VanS	qval >= 0.05
K16188	-0.106249	0.0674008	0.123397	0.404372	77	25	ytpB	tetraprenyl-beta-curcumene synthase	qval >= 0.05
K02488	-0.23377	0.148441	0.123674	0.404891	77	48	pleD	two-component system, cell cycle response regulator	qval >= 0.05
K01338	-0.00854124	0.00542242	0.123704	0.404891	77	77	lon	ATP-dependent Lon protease	qval >= 0.05
K01867	0.00413869	0.0026296	0.123976	0.405334	77	77	WARS, trpS	tryptophanyl-tRNA synthetase	qval >= 0.05
K11473	0.178767	0.113681	0.124196	0.405334	77	76	glcF	glycolate oxidase iron-sulfur subunit	qval >= 0.05
K09698	-0.0856754	0.0544827	0.124243	0.405334	77	77	gltX	nondiscriminating glutamyl-tRNA synthetase	qval >= 0.05
K19126	-0.158168	0.100588	0.124246	0.405334	77	47	casE, cse3	CRISPR system Cascade subunit CasE	qval >= 0.05
K00105	0.118133	0.0751255	0.124272	0.405334	77	77	E1.1.3.21	alpha-glycerophosphate oxidase	qval >= 0.05
K14441	0.00800754	0.00509396	0.124381	0.405334	77	77	rimO	ribosomal protein S12 methylthiotransferase	qval >= 0.05
K07078	0.113246	0.072038	0.124424	0.405334	77	77	K07078	uncharacterized protein	qval >= 0.05
K03224	0.182753	0.116284	0.124437	0.405334	77	72	yscN, sctN, hrcN	ATP synthase in type III secretion protein N	qval >= 0.05
K06173	-0.00767928	0.00488705	0.124557	0.405483	77	77	truA, PUS1	tRNA pseudouridine38-40 synthase	qval >= 0.05
K06348	0.191316	0.121817	0.124744	0.405731	77	54	kapD	sporulation inhibitor KapD	qval >= 0.05
K07014	0.162223	0.103271	0.124783	0.405731	77	77	K07014	uncharacterized protein	qval >= 0.05
K01222	-0.0634043	0.0404311	0.125187	0.406801	77	77	E3.2.1.86A, celF	6-phospho-beta-glucosidase	qval >= 0.05
K00281	0.133665	0.0851899	0.12528	0.40686	77	77	GLDC, gcvP	glycine dehydrogenase	qval >= 0.05
K12061	0.0714281	0.0455695	0.12547	0.407235	77	11	traW	conjugal transfer pilus assembly protein TraW	qval >= 0.05
K19286	0.062078	0.0396365	0.125606	0.407432	77	77	nfrA2	FMN reductase [NAD(P)H]	qval >= 0.05
K10947	-0.0128981	0.00823691	0.125802	0.407786	77	77	padR	PadR family transcriptional regulator, regulatory protein PadR	qval >= 0.05
K09974	-0.0706398	0.0451598	0.126161	0.407786	77	77	K09974	uncharacterized protein	qval >= 0.05
K10793	-0.0511505	0.0327012	0.126191	0.407786	77	77	prdA	D-proline reductase (dithiol) PrdA	qval >= 0.05
K03219	0.182041	0.116403	0.126237	0.407786	77	72	yscC, sctC	type III secretion protein C	qval >= 0.05
K03220	0.182041	0.116403	0.126237	0.407786	77	72	yscD, sctD	type III secretion protein D	qval >= 0.05
K03230	0.182041	0.116403	0.126237	0.407786	77	72	yscV, sctV, hrcV	type III secretion protein V	qval >= 0.05
K06136	0.116404	0.0744819	0.126481	0.407786	77	17	pqqB	pyrroloquinoline quinone biosynthesis protein B	qval >= 0.05
K06137	0.116404	0.0744819	0.126481	0.407786	77	17	pqqC	pyrroloquinoline-quinone synthase	qval >= 0.05
K06138	0.116404	0.0744819	0.126481	0.407786	77	17	pqqD	pyrroloquinoline quinone biosynthesis protein D	qval >= 0.05
K15023	-0.0359474	0.0230007	0.126483	0.407786	77	77	acsE	5-methyltetrahydrofolate corrinoid/iron sulfur protein methyltransferase	qval >= 0.05
K03499	0.00619437	0.00396425	0.126631	0.407786	77	77	trkA, ktrA	trk system potassium uptake protein	qval >= 0.05
K19355	0.189876	0.121578	0.126648	0.407786	77	77	MAN	mannan endo-1,4-beta-mannosidase	qval >= 0.05
K00194	-0.0359417	0.0230103	0.126692	0.407786	77	77	cdhD, acsD	acetyl-CoA decarbonylase/synthase complex subunit delta	qval >= 0.05
K06968	0.164551	0.10539	0.126841	0.408025	77	75	rlmM	23S rRNA (cytidine2498-2'-O)-methyltransferase	qval >= 0.05
K03918	0.106943	0.0685694	0.127264	0.409145	77	10	lat	L-lysine 6-transaminase	qval >= 0.05
K01209	0.031311	0.0200886	0.1275	0.409441	77	77	abfA	alpha-N-arabinofuranosidase	qval >= 0.05
K07012	0.015854	0.0101722	0.127507	0.409441	77	77	cas3	CRISPR-associated endonuclease/helicase Cas3	qval >= 0.05
K07024	-0.0102588	0.00659297	0.128126	0.410983	77	77	SPP	sucrose-6-phosphatase&#160	qval >= 0.05
K03711	0.0103735	0.00666837	0.128189	0.410983	77	77	fur	Fur family transcriptional regulator, ferric uptake regulator	qval >= 0.05
K00197	-0.0357392	0.0229751	0.128215	0.410983	77	77	cdhE, acsC	acetyl-CoA decarbonylase/synthase complex subunit gamma	qval >= 0.05
K08314	-0.114159	0.0734131	0.128402	0.41133	77	77	fsaB, talC	fructose-6-phosphate aldolase 2	qval >= 0.05
K07399	0.142315	0.0915239	0.128489	0.41133	77	63	resB, ccs1	cytochrome c biogenesis protein	qval >= 0.05
K15051	-0.0268639	0.0172843	0.12855	0.41133	77	77	endA	DNA-entry nuclease	qval >= 0.05
K00175	0.0726039	0.0467362	0.128708	0.411593	77	77	korB, oorB, oforB	2-oxoglutarate/2-oxoacid ferredoxin oxidoreductase subunit beta	qval >= 0.05
K00174	0.0722007	0.0464926	0.128837	0.41172	77	77	korA, oorA, oforA	2-oxoglutarate/2-oxoacid ferredoxin oxidoreductase subunit alpha	qval >= 0.05
K15358	-0.189979	0.12235	0.1289	0.41172	77	41	ena	enamidase	qval >= 0.05
K01849	-0.0881339	0.056822	0.12924	0.412488	77	77	E5.4.99.2B, mcmA2	methylmalonyl-CoA mutase, C-terminal domain	qval >= 0.05
K07089	0.0176975	0.0114091	0.129292	0.412488	77	77	K07089	uncharacterized protein	qval >= 0.05
K11381	0.155877	0.10058	0.129627	0.413305	77	77	bkdA	2-oxoisovalerate dehydrogenase E1 component	qval >= 0.05
K12255	0.114517	0.0739125	0.1297	0.413305	77	19	gbuA	guanidinobutyrase	qval >= 0.05
K00656	-0.00879984	0.00569237	0.130513	0.41565	77	77	E2.3.1.54, pflD	formate C-acetyltransferase	qval >= 0.05
K01489	0.0049117	0.00317784	0.130646	0.415832	77	77	cdd, CDA	cytidine deaminase	qval >= 0.05
K07406	-0.0861588	0.0557742	0.130827	0.416163	77	77	melA	alpha-galactosidase	qval >= 0.05
K16043	-0.132727	0.0859461	0.130966	0.416289	77	71	iolX	scyllo-inositol 2-dehydrogenase (NAD+)	qval >= 0.05
K07704	0.081908	0.0530641	0.13102	0.416289	77	77	lytS	two-component system, LytTR family, sensor histidine kinase LytS	qval >= 0.05
K12700	-0.159724	0.103558	0.131391	0.416894	77	77	rihC	non-specific riboncleoside hydrolase	qval >= 0.05
K08679	0.121802	0.0789638	0.131461	0.416894	77	77	E5.1.3.6	UDP-glucuronate 4-epimerase	qval >= 0.05
K02303	0.176921	0.114694	0.131514	0.416894	77	64	cobA	uroporphyrin-III C-methyltransferase	qval >= 0.05
K05808	0.00695437	0.00451037	0.131517	0.416894	77	77	yhbH	putative sigma-54 modulation protein	qval >= 0.05
K15125	0.232578	0.150895	0.131675	0.417149	77	39	fhaB	filamentous hemagglutinin	qval >= 0.05
K06191	-0.0815709	0.0529749	0.132058	0.417725	77	77	nrdH	glutaredoxin-like protein NrdH	qval >= 0.05
K02913	0.01091	0.00708713	0.132097	0.417725	77	77	RP-L33, MRPL33, rpmG	large subunit ribosomal protein L33	qval >= 0.05
K06281	0.115052	0.0747458	0.132098	0.417725	77	77	hyaB, hybC	hydrogenase large subunit	qval >= 0.05
K08298	-0.10015	0.0650686	0.132192	0.417725	77	77	caiB	L-carnitine CoA-transferase	qval >= 0.05
K05786	0.0803942	0.0522361	0.132241	0.417725	77	77	rarD	chloramphenicol-sensitive protein RarD	qval >= 0.05
K09740	0.131625	0.0855258	0.132345	0.41781	77	71	K09740	uncharacterized protein	qval >= 0.05
K08168	-0.134261	0.087347	0.132699	0.418683	77	76	tetB	MFS transporter, DHA2 family, metal-tetracycline-proton antiporter	qval >= 0.05
K07246	0.213099	0.138713	0.132848	0.418751	77	58	ttuC, dmlA	tartrate dehydrogenase/decarboxylase / D-malate dehydrogenase	qval >= 0.05
K06215	-0.0362545	0.0235994	0.132874	0.418751	77	77	pdxS, pdx1	pyridoxal 5'-phosphate synthase pdxS subunit	qval >= 0.05
K02221	-0.0530584	0.0345485	0.133039	0.419026	77	77	yggT	YggT family protein	qval >= 0.05
K00172	-0.048254	0.031421	0.133141	0.419104	77	77	porG	pyruvate ferredoxin oxidoreductase gamma subunit	qval >= 0.05
K01496	-0.0466381	0.0303882	0.133294	0.419119	77	77	hisI	phosphoribosyl-AMP cyclohydrolase	qval >= 0.05
K06434	-0.133366	0.0869002	0.1333	0.419119	77	67	tlp	small acid-soluble spore protein (thioredoxin-like protein)	qval >= 0.05
K01163	0.0122688	0.00799984	0.133543	0.419608	77	77	K01163	uncharacterized protein	qval >= 0.05
K12065	0.148545	0.0969302	0.133817	0.419608	77	23	traB	conjugal transfer pilus assembly protein TraB	qval >= 0.05
K12067	0.148545	0.0969302	0.133817	0.419608	77	23	traE	conjugal transfer pilus assembly protein TraE	qval >= 0.05
K07260	-0.0214418	0.0139939	0.13386	0.419608	77	77	vanY	zinc D-Ala-D-Ala carboxypeptidase	qval >= 0.05
K13049	0.0657136	0.0428984	0.133917	0.419608	77	77	PM20D1	carboxypeptidase PM20D1	qval >= 0.05
K15835	-0.086351	0.0563756	0.133919	0.419608	77	10	murR	RpiR family transcriptional regulator, murPQ operon repressor	qval >= 0.05
K07461	-0.0160088	0.0104639	0.134437	0.420771	77	77	K07461	putative endonuclease	qval >= 0.05
K08322	-0.140222	0.0916604	0.134467	0.420771	77	77	rspB	L-gulonate 5-dehydrogenase	qval >= 0.05
K16784	-0.121142	0.07919	0.134523	0.420771	77	76	bioM	biotin transport system ATP-binding protein	qval >= 0.05
K00786	0.0752481	0.0492341	0.134814	0.42144	77	77	E2.4.-.-		qval >= 0.05
K06131	0.00599581	0.00392435	0.134973	0.421693	77	77	clsA_B	cardiolipin synthase A/B	qval >= 0.05
K11903	0.185751	0.121546	0.135068	0.421748	77	33	hcp	type VI secretion system secreted protein Hcp	qval >= 0.05
K02015	0.0125856	0.00824371	0.135281	0.42217	77	77	ABC.FEV.P	iron complex transport system permease protein	qval >= 0.05
K00796	-0.0134566	0.00882058	0.13545	0.422454	77	77	folP	dihydropteroate synthase	qval >= 0.05
K01259	-0.0578748	0.037939	0.135535	0.422476	77	77	pip	proline iminopeptidase	qval >= 0.05
K06397	-0.021082	0.0138434	0.13619	0.424275	77	77	spoIIIAH	stage III sporulation protein AH	qval >= 0.05
K03553	0.00323505	0.00212525	0.136426	0.424767	77	77	recA	recombination protein RecA	qval >= 0.05
K15034	-0.160987	0.10592	0.136896	0.425986	77	77	yaeJ	ribosome-associated protein	qval >= 0.05
K01265	0.00651498	0.00429292	0.137536	0.427356	77	77	map	methionyl aminopeptidase	qval >= 0.05
K13640	-0.0866061	0.0570709	0.137567	0.427356	77	77	hspR	MerR family transcriptional regulator, heat shock protein HspR	qval >= 0.05
K03706	-0.0153713	0.0101292	0.137573	0.427356	77	77	codY	transcriptional pleiotropic repressor	qval >= 0.05
K18384	0.110016	0.0725185	0.13769	0.427475	77	76	L3HYPDH	trans-L-3-hydroxyproline dehydratase	qval >= 0.05
K13787	-0.0865862	0.0570912	0.137791	0.427545	77	77	idsA	geranylgeranyl diphosphate synthase, type I	qval >= 0.05
K10907	0.016698	0.0110183	0.138038	0.428066	77	77	K10907	aminotransferase	qval >= 0.05
K06297	-0.0890894	0.0588469	0.138422	0.429012	77	77	gerKC	spore germination protein KC	qval >= 0.05
K02473	0.129917	0.0858584	0.13863	0.429261	77	77	E5.1.3.7, wbpP	UDP-N-acetylglucosamine 4-epimerase	qval >= 0.05
K15633	0.00711425	0.00470165	0.13866	0.429261	77	77	gpmI	2,3-bisphosphoglycerate-independent phosphoglycerate mutase	qval >= 0.05
K17074	0.0528536	0.0349599	0.13899	0.430039	77	77	lysX2	putative lysine transport system permease protein	qval >= 0.05
K03707	0.0647269	0.0428368	0.139197	0.430432	77	77	tenA	thiaminase (transcriptional activator TenA)	qval >= 0.05
K02278	-0.0288402	0.0190963	0.139377	0.430744	77	77	cpaA, tadV	prepilin peptidase CpaA	qval >= 0.05
K07238	0.0123586	0.00818852	0.139606	0.431207	77	77	TC.ZIP, zupT, ZRT3, ZIP2	zinc transporter, ZIP family	qval >= 0.05
K07028	0.150543	0.0998461	0.140013	0.431979	77	30	K07028	uncharacterized protein	qval >= 0.05
K18143	0.0672255	0.044602	0.140192	0.431979	77	10	adeS	two-component system, OmpR family, sensor histidine kinase AdeS	qval >= 0.05
K18144	0.0672255	0.044602	0.140192	0.431979	77	10	adeR	two-component system, OmpR family, response regulator AdeR	qval >= 0.05
K18146	0.0672255	0.044602	0.140192	0.431979	77	10	adeB	multidrug efflux pump	qval >= 0.05
K01880	0.00881579	0.00585004	0.140254	0.431979	77	77	GARS, glyS1	glycyl-tRNA synthetase	qval >= 0.05
K00926	-0.0171661	0.0113953	0.140368	0.432085	77	77	arcC	carbamate kinase	qval >= 0.05
K01414	0.150807	0.100205	0.140699	0.432858	77	77	prlC	oligopeptidase A	qval >= 0.05
K03150	-0.0122254	0.00813454	0.141249	0.434087	77	77	thiH	2-iminoacetate synthase	qval >= 0.05
K06382	-0.0231021	0.0153739	0.141258	0.434087	77	77	spoIIE	stage II sporulation protein E	qval >= 0.05
K00567	0.00822388	0.00547428	0.141366	0.434174	77	77	ogt, MGMT	methylated-DNA-[protein]-cysteine S-methyltransferase	qval >= 0.05
K02001	0.160527	0.106864	0.141493	0.434316	77	77	proW	glycine betaine/proline transport system permease protein	qval >= 0.05
K09793	0.145283	0.096783	0.141659	0.43458	77	77	K09793	uncharacterized protein	qval >= 0.05
K13665	0.168097	0.112016	0.141824	0.434651	77	69	gumL	pyruvyltransferase	qval >= 0.05
K03225	0.176162	0.117504	0.142185	0.434651	77	72	yscQ, sctQ, hrcQ	type III secretion protein Q	qval >= 0.05
K03226	0.176162	0.117504	0.142185	0.434651	77	72	yscR, sctR, hrcR	type III secretion protein R	qval >= 0.05
K03227	0.176162	0.117504	0.142185	0.434651	77	72	yscS, sctS, hrcS	type III secretion protein S	qval >= 0.05
K03228	0.176162	0.117504	0.142185	0.434651	77	72	yscT, sctT, hrcT	type III secretion protein T	qval >= 0.05
K03229	0.176162	0.117504	0.142185	0.434651	77	72	yscU, sctU, hrcU	type III secretion protein U	qval >= 0.05
K07488	0.105932	0.0706851	0.142242	0.434651	77	9	K07488	transposase	qval >= 0.05
K03222	0.175997	0.117478	0.142462	0.43496	77	72	yscJ, sctJ, hrcJ	type III secretion protein J	qval >= 0.05
K05819	0.122484	0.081776	0.142547	0.43496	77	18	mhpT	MFS transporter, AAHS family, 3-hydroxyphenylpropionic acid transporter	qval >= 0.05
K07228	-0.0984784	0.065744	0.142584	0.43496	77	24	K07228	TrkA domain protein	qval >= 0.05
K00789	-0.00463792	0.00309836	0.142874	0.435407	77	77	metK	S-adenosylmethionine synthetase	qval >= 0.05
K18701	-0.0603907	0.0403483	0.142891	0.435407	77	13	arsC	arsenate-mycothiol transferase	qval >= 0.05
K00525	0.0233595	0.0156047	0.143133	0.435674	77	77	E1.17.4.1A, nrdA, nrdE	ribonucleoside-diphosphate reductase alpha chain	qval >= 0.05
K02077	-0.0980064	0.0655226	0.143138	0.435674	77	77	ABC.ZM.S	zinc/manganese transport system substrate-binding protein	qval >= 0.05
K10974	0.0752021	0.0503072	0.143307	0.435942	77	77	codB	cytosine permease	qval >= 0.05
K01885	0.00861614	0.00576541	0.143466	0.436181	77	77	EARS, gltX	glutamyl-tRNA synthetase	qval >= 0.05
K03091	-0.0174697	0.0116957	0.143647	0.436487	77	77	SIG3.4	RNA polymerase sporulation-specific sigma factor	qval >= 0.05
K02484	0.102583	0.0687459	0.144045	0.437452	77	77	K02484	two-component system, OmpR family, sensor kinase	qval >= 0.05
K16201	-0.0560785	0.0376103	0.144233	0.437711	77	8	dppC	dipeptide transport system permease protein	qval >= 0.05
K11963	-0.160321	0.107506	0.144291	0.437711	77	71	urtE	urea transport system ATP-binding protein	qval >= 0.05
K17103	0.0149953	0.0100586	0.14441	0.437827	77	77	CHO1, pssA	CDP-diacylglycerol---serine O-phosphatidyltransferase	qval >= 0.05
K07047	0.024419	0.0163901	0.144664	0.438351	77	77	nfdA	N-substituted formamide deformylase	qval >= 0.05
K07452	0.0708253	0.0475563	0.144776	0.438444	77	77	mcrB	5-methylcytosine-specific restriction enzyme B	qval >= 0.05
K06313	-0.0596419	0.0400671	0.144922	0.438643	77	13	ypeB	spore germination protein	qval >= 0.05
K02016	0.0091594	0.00615668	0.14522	0.439299	77	77	ABC.FEV.S	iron complex transport system substrate-binding protein	qval >= 0.05
K16212	0.0782196	0.0526153	0.145543	0.440034	77	77	mgp	4-O-beta-D-mannosyl-D-glucose phosphorylase	qval >= 0.05
K07710	-0.0948258	0.0638612	0.14596	0.440716	77	77	atoS	two-component system, NtrC family, sensor histidine kinase AtoS	qval >= 0.05
K06177	0.105119	0.0708168	0.146052	0.440716	77	77	rluA	tRNA pseudouridine32 synthase / 23S rRNA pseudouridine746 synthase	qval >= 0.05
K07305	-0.123215	0.0830446	0.146295	0.440716	77	77	msrB	peptide-methionine (R)-S-oxide reductase	qval >= 0.05
K04029	-0.0283886	0.0191381	0.146341	0.440716	77	77	eutP	ethanolamine utilization protein EutP	qval >= 0.05
K07584	-0.0138763	0.0093534	0.146348	0.440716	77	77	ysxB	uncharacterized protein	qval >= 0.05
K07311	0.0923827	0.0622799	0.146403	0.440716	77	77	ynfG	Tat-targeted selenate reductase subunit YnfG	qval >= 0.05
K07061	-0.142592	0.0961448	0.146418	0.440716	77	53	cmr1	CRISPR-associated protein Cmr1	qval >= 0.05
K09127	-0.142592	0.0961448	0.146418	0.440716	77	53	cmr3	CRISPR-associated protein Cmr3	qval >= 0.05
K03192	-0.155032	0.104609	0.14658	0.440836	77	13	ureJ	urease accessory protein	qval >= 0.05
K03316	-0.0748525	0.0504929	0.14662	0.440836	77	77	TC.CPA1	monovalent cation:H+ antiporter, CPA1 family	qval >= 0.05
K07002	0.18906	0.127589	0.146787	0.440856	77	43	K07002	uncharacterized protein	qval >= 0.05
K04019	-0.0608758	0.0410916	0.146806	0.440856	77	77	eutA	ethanolamine utilization protein EutA	qval >= 0.05
K12527	-0.0320199	0.0216134	0.146905	0.440856	77	77	ygfK	putative selenate reductase	qval >= 0.05
K01026	-0.044964	0.0303625	0.146952	0.440856	77	77	pct	propionate CoA-transferase	qval >= 0.05
K15921	0.202745	0.136944	0.14708	0.440996	77	72	xynD	arabinoxylan arabinofuranohydrolase	qval >= 0.05
K03332	0.0732352	0.049499	0.147399	0.441709	77	77	fruA	fructan beta-fructosidase	qval >= 0.05
K19125	-0.144229	0.0976482	0.148019	0.443322	77	47	casD, cse5	CRISPR system Cascade subunit CasD	qval >= 0.05
K18358	-0.15428	0.104588	0.148556	0.444584	77	48	padF	phenylglyoxylate dehydrogenase delta subunit	qval >= 0.05
K03179	-0.0874707	0.0593106	0.148627	0.444584	77	77	ubiA	4-hydroxybenzoate polyprenyltransferase	qval >= 0.05
K03501	0.00415347	0.00281699	0.148767	0.444584	77	77	gidB, rsmG	16S rRNA (guanine527-N7)-methyltransferase	qval >= 0.05
K11717	0.0437061	0.0296539	0.148849	0.444584	77	77	sufS	cysteine desulfurase / selenocysteine lyase	qval >= 0.05
K06952	-0.0422765	0.0286795	0.14885	0.444584	77	77	K06952	uncharacterized protein	qval >= 0.05
K04092	-0.088488	0.0600678	0.14911	0.445117	77	77	tyrA1	chorismate mutase	qval >= 0.05
K01524	-0.0220754	0.0149962	0.149339	0.445474	77	77	ppx-gppA	exopolyphosphatase / guanosine-5'-triphosphate,3'-diphosphate pyrophosphatase	qval >= 0.05
K03429	-0.0532789	0.0362089	0.149519	0.445474	77	77	ugtP	processive 1,2-diacylglycerol beta-glucosyltransferase	qval >= 0.05
K03478	-0.0771356	0.0524345	0.149577	0.445474	77	77	chbG	chitin disaccharide deacetylase	qval >= 0.05
K04564	0.0797255	0.0541985	0.149713	0.445474	77	77	SOD2	superoxide dismutase, Fe-Mn family	qval >= 0.05
K07130	-0.0799246	0.054343	0.149756	0.445474	77	77	kynB	arylformamidase	qval >= 0.05
K05337	-0.0408648	0.0277938	0.149844	0.445474	77	77	fer	ferredoxin	qval >= 0.05
K13599	0.166304	0.11314	0.149951	0.445474	77	65	ntrX	two-component system, NtrC family, nitrogen regulation response regulator NtrX	qval >= 0.05
K02021	-0.0636708	0.043315	0.149964	0.445474	77	22	ABC.MR	putative ABC transport system ATP-binding protein	qval >= 0.05
K01303	-0.116459	0.0792316	0.150048	0.445474	77	76	APEH	acylaminoacyl-peptidase	qval >= 0.05
K00891	-0.00827879	0.00563248	0.15005	0.445474	77	77	E2.7.1.71, aroK, aroL	shikimate kinase	qval >= 0.05
K03523	-0.00997993	0.00679547	0.150353	0.44571	77	77	bioY	biotin transport system substrate-specific component	qval >= 0.05
K10009	-0.0720152	0.0490407	0.150354	0.44571	77	77	ABC.CYST.P	cystine transport system permease protein	qval >= 0.05
K01847	0.132267	0.0900219	0.150376	0.44571	77	77	MUT	methylmalonyl-CoA mutase	qval >= 0.05
K01210	-0.102363	0.0697384	0.150533	0.445933	77	77	E3.2.1.58	glucan 1,3-beta-glucosidase	qval >= 0.05
K00969	0.00393684	0.00268353	0.150766	0.446378	77	77	nadD	nicotinate-nucleotide adenylyltransferase	qval >= 0.05
K03657	-0.0072184	0.00492147	0.150854	0.446398	77	77	uvrD, pcrA	DNA helicase II / ATP-dependent DNA helicase PcrA	qval >= 0.05
K02531	0.119125	0.0813101	0.151258	0.447184	77	76	lacT	transcriptional antiterminator	qval >= 0.05
K01810	0.00392049	0.00267618	0.151334	0.447184	77	77	GPI, pgi	glucose-6-phosphate isomerase	qval >= 0.05
K18954	0.129101	0.0881516	0.151367	0.447184	77	23	pobR	AraC family transcriptional regulator, transcriptional activator of pobA	qval >= 0.05
K10679	0.1593	0.10881	0.151568	0.447535	77	77	nfnB, nfsB	nitroreductase / dihydropteridine reductase	qval >= 0.05
K07315	-0.0303194	0.0207245	0.151895	0.448256	77	77	rsbU_P	phosphoserine phosphatase RsbU/P	qval >= 0.05
K11194	-0.197965	0.135455	0.152081	0.448561	77	18	PTS-Fru1-EIIA, levD	PTS system, fructose-specific IIA component	qval >= 0.05
K01846	-0.175737	0.12027	0.152317	0.449013	77	55	glmS, mutS, mamA	methylaspartate mutase sigma subunit	qval >= 0.05
K09946	-0.155453	0.106545	0.152879	0.450424	77	74	K09946	uncharacterized protein	qval >= 0.05
K01304	-0.0609755	0.0418417	0.153347	0.451558	77	77	pcp	pyroglutamyl-peptidase	qval >= 0.05
K17243	-0.156048	0.107132	0.15351	0.451669	77	73	aguG	alpha-1,4-digalacturonate transport system permease protein	qval >= 0.05
K03484	-0.0174984	0.012014	0.153551	0.451669	77	77	scrR	LacI family transcriptional regulator, sucrose operon repressor	qval >= 0.05
K12506	0.0416716	0.0286285	0.153871	0.452366	77	77	ispDF	2-C-methyl-D-erythritol 4-phosphate cytidylyltransferase / 2-C-methyl-D-erythritol 2,4-cyclodiphosphate synthase	qval >= 0.05
K06320	0.0836126	0.057495	0.154144	0.452925	77	77	cgeB	spore maturation protein CgeB	qval >= 0.05
K12111	-0.101015	0.0694906	0.154304	0.453061	77	77	ebgA	evolved beta-galactosidase subunit alpha	qval >= 0.05
K06180	0.00539888	0.00371331	0.154358	0.453061	77	77	rluD	23S rRNA pseudouridine1911/1915/1917 synthase	qval >= 0.05
K12942	0.113721	0.0782407	0.154456	0.453103	77	77	abgT	aminobenzoyl-glutamate transport protein	qval >= 0.05
K03305	0.115849	0.0797173	0.154607	0.453301	77	77	TC.POT	proton-dependent oligopeptide transporter, POT family	qval >= 0.05
K06610	0.0965153	0.0664845	0.154955	0.453982	77	61	iolF	MFS transporter, SP family, inositol transporter	qval >= 0.05
K00652	0.118073	0.0813216	0.155059	0.453982	77	77	bioF	8-amino-7-oxononanoate synthase	qval >= 0.05
K00265	0.100043	0.0689454	0.15509	0.453982	77	77	gltB	glutamate synthase (NADPH/NADH) large chain	qval >= 0.05
K01263	-0.212777	0.146862	0.155599	0.455228	77	25	E3.4.11.14	cytosol alanyl aminopeptidase	qval >= 0.05
K02477	0.0324103	0.0223921	0.156062	0.455713	77	77	K02477	two-component system, LytTR family, response regulator	qval >= 0.05
K01318	0.0691411	0.0477794	0.156152	0.455713	77	18	sspA	glutamyl endopeptidase	qval >= 0.05
K19159	-0.057583	0.039797	0.156224	0.455713	77	77	yefM	antitoxin YefM	qval >= 0.05
K00991	0.013145	0.00908317	0.15625	0.455713	77	77	ispD	2-C-methyl-D-erythritol 4-phosphate cytidylyltransferase	qval >= 0.05
K05570	0.124673	0.0861841	0.156264	0.455713	77	77	mnhF, mrpF	multicomponent Na+:H+ antiporter subunit F	qval >= 0.05
K08652	-0.0724359	0.0500718	0.156269	0.455713	77	12	C5AP, scpA, scpB	C5a peptidase	qval >= 0.05
K05571	0.116195	0.0803672	0.156481	0.456089	77	77	mnhG, mrpG	multicomponent Na+:H+ antiporter subunit G	qval >= 0.05
K02609	0.126674	0.0877113	0.156997	0.457348	77	25	paaA	ring-1,2-phenylacetyl-CoA epoxidase subunit PaaA	qval >= 0.05
K16179	-0.0568225	0.0393703	0.157145	0.457533	77	10	mtbC	dimethylamine corrinoid protein	qval >= 0.05
K02421	0.0521445	0.0361604	0.157504	0.458331	77	77	fliR	flagellar biosynthetic protein FliR	qval >= 0.05
K07401	0.127115	0.0881625	0.157625	0.458438	77	21	K07401	selenoprotein W-related protein	qval >= 0.05
K02626	0.118803	0.0824235	0.157842	0.458824	77	64	pdaD	arginine decarboxylase	qval >= 0.05
K06216	0.129884	0.0901955	0.158113	0.459366	77	26	rbsU	putative ribose uptake protein	qval >= 0.05
K00929	0.0700186	0.0486501	0.158825	0.461077	77	77	buk	butyrate kinase	qval >= 0.05
K07726	-0.0301449	0.0209744	0.158872	0.461077	77	77	K07726	putative transcriptional regulator	qval >= 0.05
K15629	0.098329	0.0684542	0.159081	0.461267	77	10	CYP152A	fatty-acid peroxygenase	qval >= 0.05
K00849	-0.00423786	0.00295087	0.159309	0.461267	77	77	galK	galactokinase	qval >= 0.05
K03816	0.00683164	0.00475738	0.159359	0.461267	77	77	xpt	xanthine phosphoribosyltransferase	qval >= 0.05
K02610	0.129812	0.0904313	0.159449	0.461267	77	23	paaB	ring-1,2-phenylacetyl-CoA epoxidase subunit PaaB	qval >= 0.05
K02611	0.129812	0.0904313	0.159449	0.461267	77	23	paaC	ring-1,2-phenylacetyl-CoA epoxidase subunit PaaC	qval >= 0.05
K02612	0.129812	0.0904313	0.159449	0.461267	77	23	paaD	ring-1,2-phenylacetyl-CoA epoxidase subunit PaaD	qval >= 0.05
K09798	0.129137	0.0899682	0.159532	0.461267	77	77	K09798	uncharacterized protein	qval >= 0.05
K11105	0.080851	0.0563175	0.159644	0.461344	77	77	cvrA, nhaP2	cell volume regulation protein A	qval >= 0.05
K18209	-0.185238	0.129305	0.160316	0.463041	77	51	tfrA	fumarate reductase (CoM/CoB) subunit A	qval >= 0.05
K00928	-0.00653164	0.00456209	0.160543	0.463449	77	77	lysC	aspartate kinase	qval >= 0.05
K02342	0.0659476	0.0461348	0.161167	0.465003	77	77	DPO3E, dnaQ	DNA polymerase III subunit epsilon	qval >= 0.05
K09747	-0.0103527	0.00724606	0.16137	0.465341	77	77	K09747	uncharacterized protein	qval >= 0.05
K01799	-0.186679	0.130815	0.161906	0.46664	77	58	nicE, maiA	maleate isomerase	qval >= 0.05
K00219	-0.134284	0.0942881	0.162644	0.468517	77	77	fadH	2,4-dienoyl-CoA reductase (NADPH2)"	qval >= 0.05
K06196	0.0515827	0.0362368	0.162804	0.46873	77	77	ccdA	cytochrome c-type biogenesis protein	qval >= 0.05
K03621	-0.0097516	0.00685226	0.162986	0.469006	77	77	plsX	glycerol-3-phosphate acyltransferase PlsX	qval >= 0.05
K01897	0.0394223	0.0277189	0.163209	0.469398	77	77	ACSL, fadD	long-chain acyl-CoA synthetase	qval >= 0.05
K07669	-0.056531	0.0397608	0.16343	0.469785	77	25	mprA	two-component system, OmpR family, response regulator MprA	qval >= 0.05
K01077	0.0847717	0.0596641	0.163944	0.471012	77	77	E3.1.3.1, phoA, phoB	alkaline phosphatase	qval >= 0.05
K01894	0.157738	0.11115	0.164073	0.471135	77	77	gluQ	glutamyl-Q tRNA(Asp) synthetase	qval >= 0.05
K09137	0.174649	0.123101	0.164273	0.471451	77	57	K09137	uncharacterized protein	qval >= 0.05
K00901	0.0227926	0.016071	0.164357	0.471451	77	77	dgkA, DGK	diacylglycerol kinase (ATP)	qval >= 0.05
K06282	0.104088	0.0734385	0.164599	0.471719	77	77	hyaA, hybO	hydrogenase small subunit	qval >= 0.05
K07653	-0.0550574	0.0388383	0.164624	0.471719	77	23	mprB	two-component system, OmpR family, sensor histidine kinase MprB	qval >= 0.05
K03824	0.136666	0.096485	0.164969	0.472333	77	77	yhbS	putative acetyltransferase	qval >= 0.05
K12574	-0.0115562	0.00815983	0.165012	0.472333	77	77	rnj	ribonuclease J	qval >= 0.05
K19075	-0.0633665	0.0447938	0.165477	0.473262	77	77	cst2, cas7	CRISPR-associated protein Cst2	qval >= 0.05
K18907	-0.124496	0.0880043	0.165511	0.473262	77	62	norG	GntR family transcriptional regulator, regulator for abcA and norABC	qval >= 0.05
K07058	-0.0084076	0.00595169	0.165999	0.474408	77	77	K07058	membrane protein	qval >= 0.05
K11694	-0.124027	0.0878367	0.166295	0.475003	77	65	femA	peptidoglycan pentaglycine glycine transferase (the second and third glycine)	qval >= 0.05
K04962	0.156611	0.110937	0.166422	0.475116	77	77	RYR2	ryanodine receptor 2	qval >= 0.05
K02103	-0.0269694	0.0191273	0.166781	0.475892	77	77	araR	GntR family transcriptional regulator, arabinose operon transcriptional repressor	qval >= 0.05
K03194	0.0899182	0.0638002	0.166989	0.476235	77	13	virB1	type IV secretion system protein VirB1	qval >= 0.05
K02431	-0.0282604	0.0200672	0.167287	0.476399	77	77	fucU, FUOM	L-fucose mutarotase	qval >= 0.05
K05567	0.110296	0.078353	0.167405	0.476399	77	77	mnhC, mrpC	multicomponent Na+:H+ antiporter subunit C	qval >= 0.05
K03791	0.11465	0.0814687	0.167557	0.476399	77	20	K03791	putative chitinase	qval >= 0.05
K08195	0.147969	0.105141	0.167559	0.476399	77	29	pcaK	MFS transporter, AAHS family, 4-hydroxybenzoate transporter	qval >= 0.05
K03292	-0.0184079	0.013081	0.167587	0.476399	77	77	TC.GPH	glycoside/pentoside/hexuronide:cation symporter, GPH family	qval >= 0.05
K12960	-0.0320163	0.0227531	0.167713	0.476399	77	77	mtaD	5-methylthioadenosine/S-adenosylhomocysteine deaminase	qval >= 0.05
K07118	0.121838	0.0866219	0.167821	0.476399	77	77	K07118	uncharacterized protein	qval >= 0.05
K02823	0.00526154	0.00374166	0.167975	0.476399	77	77	pyrDII	dihydroorotate dehydrogenase electron transfer subunit	qval >= 0.05
K13633	0.0942105	0.0670423	0.168201	0.476399	77	15	ftrA	AraC family transcriptional regulator, transcriptional activator FtrA	qval >= 0.05
K13936	0.0942105	0.0670423	0.168201	0.476399	77	15	mdcF	malonate transporter	qval >= 0.05
K19585	0.0942105	0.0670423	0.168201	0.476399	77	15	oqxB	multidrug efflux pump	qval >= 0.05
K19586	0.0942105	0.0670423	0.168201	0.476399	77	15	oqxA	membrane fusion protein, multidrug efflux system	qval >= 0.05
K19587	0.0942105	0.0670423	0.168201	0.476399	77	15	oqxR	Rrf2 family transcriptional regulator, repressor of oqxAB	qval >= 0.05
K02121	0.0316486	0.022533	0.168311	0.476399	77	77	ATPVE, ntpE, atpE	V/A-type H+/Na+-transporting ATPase subunit E	qval >= 0.05
K03975	0.0887811	0.0632003	0.168375	0.476399	77	77	dedA	membrane-associated protein	qval >= 0.05
K11312	-0.164152	0.116907	0.168577	0.476399	77	61	K11312	cupin 2 domain-containing protein	qval >= 0.05
K05979	0.130945	0.093279	0.168589	0.476399	77	77	comB	2-phosphosulfolactate phosphatase	qval >= 0.05
K01262	0.0117286	0.00835595	0.168626	0.476399	77	77	pepP	Xaa-Pro aminopeptidase	qval >= 0.05
K15771	-0.0299664	0.0213543	0.168736	0.476463	77	77	ganP	arabinogalactan oligomer / maltooligosaccharide transport system permease protein	qval >= 0.05
K12140	0.128919	0.0918973	0.168943	0.476551	77	74	hyfE	hydrogenase-4 component E	qval >= 0.05
K12141	0.128919	0.0918973	0.168943	0.476551	77	74	hyfF	hydrogenase-4 component F	qval >= 0.05
K03451	0.0695418	0.0495942	0.169053	0.476614	77	77	TC.BCT	betaine/carnitine transporter, BCCT family	qval >= 0.05
K00179	0.0340349	0.0242824	0.16919	0.476751	77	77	iorA	indolepyruvate ferredoxin oxidoreductase, alpha subunit	qval >= 0.05
K06351	0.176318	0.125824	0.169387	0.477059	77	54	kipI	inhibitor of KinA	qval >= 0.05
K05593	0.0429117	0.0306563	0.169806	0.477968	77	77	aadK	aminoglycoside 6-adenylyltransferase	qval >= 0.05
K06921	0.0555267	0.0396682	0.169886	0.477968	77	77	K06921	uncharacterized protein	qval >= 0.05
K05569	0.109048	0.0780487	0.170519	0.478826	77	77	mnhE, mrpE	multicomponent Na+:H+ antiporter subunit E	qval >= 0.05
K01760	-0.0594211	0.0425369	0.170702	0.478826	77	77	metC	cystathionine beta-lyase	qval >= 0.05
K02302	-0.0520358	0.0372554	0.170703	0.478826	77	77	cysG	uroporphyrin-III C-methyltransferase / precorrin-2 dehydrogenase / sirohydrochlorin ferrochelatase	qval >= 0.05
K14337	-0.0529792	0.0379263	0.170719	0.478826	77	23	mptA	alpha-1,6-mannosyltransferase	qval >= 0.05
K14339	-0.0529792	0.0379263	0.170719	0.478826	77	23	mptB	alpha-1,6-mannosyltransferase	qval >= 0.05
K16652	-0.0529792	0.0379263	0.170719	0.478826	77	23	dprE2	decaprenylphospho-beta-D-erythro-pentofuranosid-2-ulose 2-reductase	qval >= 0.05
K08372	-0.0789541	0.0565858	0.171177	0.4796	77	77	pepD	putative serine protease PepD	qval >= 0.05
K06385	-0.0189406	0.013578	0.171231	0.4796	77	77	spoIIP	stage II sporulation protein P	qval >= 0.05
K02548	0.0941869	0.067516	0.17126	0.4796	77	77	menA	1,4-dihydroxy-2-naphthoate octaprenyltransferase	qval >= 0.05
K06962	-0.0731709	0.0525354	0.171898	0.481136	77	77	K06962	uncharacterized protein	qval >= 0.05
K01640	-0.0722489	0.0519173	0.172192	0.481712	77	77	E4.1.3.4, HMGCL, hmgL	hydroxymethylglutaryl-CoA lyase	qval >= 0.05
K06148	-0.0218245	0.0156896	0.172394	0.482028	77	77	ABCC-BAC	ATP-binding cassette, subfamily C, bacterial	qval >= 0.05
K02914	0.00529847	0.00381009	0.172569	0.48227	77	77	RP-L34, MRPL34, rpmH	large subunit ribosomal protein L34	qval >= 0.05
K10254	-0.0262723	0.0189035	0.172791	0.482471	77	77	ohyA, sph	oleate hydratase	qval >= 0.05
K00373	0.139648	0.100486	0.172819	0.482471	77	77	narJ, narW	nitrate reductase molybdenum cofactor assembly chaperone NarJ/NarW	qval >= 0.05
K05367	0.136422	0.0982405	0.173101	0.483009	77	77	pbpC	penicillin-binding protein 1C	qval >= 0.05
K11959	-0.159313	0.114776	0.173356	0.483475	77	70	urtA	urea transport system substrate-binding protein	qval >= 0.05
K01788	-0.0205948	0.0148465	0.173571	0.483825	77	77	nanE	N-acylglucosamine-6-phosphate 2-epimerase	qval >= 0.05
K03568	0.0786343	0.056716	0.173746	0.484064	77	77	tldD	TldD protein	qval >= 0.05
K00374	0.130298	0.0940382	0.174088	0.484769	77	77	narI, narV	nitrate reductase gamma subunit	qval >= 0.05
K10026	-0.0300255	0.0216859	0.174424	0.48535	77	77	queE	7-carboxy-7-deazaguanine synthase	qval >= 0.05
K13954	-0.0272192	0.0196639	0.174476	0.48535	77	77	yiaY	alcohol dehydrogenase	qval >= 0.05
K09945	0.105568	0.076315	0.174776	0.485936	77	21	K09945	uncharacterized protein	qval >= 0.05
K00121	-0.140136	0.101376	0.175033	0.486401	77	76	frmA, ADH5, adhC	S-(hydroxymethyl)glutathione dehydrogenase / alcohol dehydrogenase	qval >= 0.05
K15772	-0.0285466	0.020668	0.175383	0.487125	77	77	ganQ	arabinogalactan oligomer / maltooligosaccharide transport system permease protein	qval >= 0.05
K03436	-0.0158934	0.0115184	0.175817	0.487871	77	77	fruR2, fruR	DeoR family transcriptional regulator, fructose operon transcriptional repressor	qval >= 0.05
K17737	0.101408	0.073509	0.175895	0.487871	77	16	dhcR	LysR family transcriptional regulator, carnitine catabolism transcriptional activator	qval >= 0.05
K02575	0.111475	0.0807969	0.175921	0.487871	77	77	NRT, narK, nrtP, nasA	MFS transporter, NNP family, nitrate/nitrite transporter	qval >= 0.05
K10037	0.15738	0.114146	0.176126	0.48819	77	74	glnP	glutamine transport system permease protein	qval >= 0.05
K06396	-0.0192659	0.0139775	0.176275	0.488193	77	77	spoIIIAG	stage III sporulation protein AG	qval >= 0.05
K02968	0.00461179	0.00334588	0.176307	0.488193	77	77	RP-S20, rpsT	small subunit ribosomal protein S20	qval >= 0.05
K17463	-0.146623	0.106478	0.176683	0.488984	77	45	dgaF	2-dehydro-3-deoxy-phosphogluconate aldolase	qval >= 0.05
K03593	0.0918921	0.0667776	0.176961	0.489353	77	77	mrp, NUBPL	ATP-binding protein involved in chromosome partitioning	qval >= 0.05
K01610	0.00916671	0.00666131	0.176996	0.489353	77	77	E4.1.1.49, pckA	phosphoenolpyruvate carboxykinase (ATP)	qval >= 0.05
K09014	0.0425062	0.0309006	0.17719	0.489639	77	77	sufB	Fe-S cluster assembly protein SufB	qval >= 0.05
K02507	0.0995935	0.0724276	0.177283	0.489649	77	77	hofQ	protein transport protein HofQ	qval >= 0.05
K07149	0.0704659	0.0512676	0.177458	0.489801	77	77	K07149	uncharacterized protein	qval >= 0.05
K07082	0.0111642	0.00812454	0.177519	0.489801	77	77	K07082	UPF0755 protein	qval >= 0.05
K02337	0.00423537	0.00308369	0.177814	0.490367	77	77	DPO3A1, dnaE	DNA polymerase III subunit alpha	qval >= 0.05
K03574	-0.00977186	0.0071171	0.177961	0.490521	77	77	mutT, NUDT15, MTH2	8-oxo-dGTP diphosphatase	qval >= 0.05
K01372	0.0856903	0.062479	0.178381	0.491431	77	77	BLMH, pepC	bleomycin hydrolase	qval >= 0.05
K17759	0.00762108	0.00556517	0.179051	0.492836	77	77	AIBP, nnrE	NAD(P)H-hydrate epimerase	qval >= 0.05
K04047	0.0798255	0.0582938	0.179073	0.492836	77	77	dps	starvation-inducible DNA-binding protein	qval >= 0.05
K06122	0.0943497	0.068931	0.179231	0.49302	77	22	dhbE	glycerol dehydratase small subunit	qval >= 0.05
K15770	-0.030664	0.022413	0.179401	0.493238	77	77	cycB, ganO	arabinogalactan oligomer / maltooligosaccharide transport system substrate-binding protein	qval >= 0.05
K05549	0.0974082	0.0712128	0.179515	0.493303	77	20	benA-xylX	benzoate/toluate 1,2-dioxygenase subunit alpha	qval >= 0.05
K07278	0.150299	0.109984	0.179854	0.493985	77	76	tamA	translocation and assembly module TamA	qval >= 0.05
K01919	-0.0581884	0.042585	0.179995	0.494121	77	77	gshA	glutamate--cysteine ligase	qval >= 0.05
K09000	-0.145815	0.106768	0.180195	0.494252	77	63	cmr4	CRISPR-associated protein Cmr4	qval >= 0.05
K00600	0.00297082	0.00217523	0.180225	0.494252	77	77	glyA, SHMT	glycine hydroxymethyltransferase	qval >= 0.05
K01048	-0.0326094	0.0239164	0.180889	0.495796	77	77	pldB	lysophospholipase	qval >= 0.05
K08982	-0.120456	0.0883572	0.18097	0.495796	77	66	K08982	putative membrane protein	qval >= 0.05
K00077	0.00876225	0.00643933	0.181735	0.497641	77	77	panE, apbA	2-dehydropantoate 2-reductase	qval >= 0.05
K06283	-0.0193256	0.014218	0.182174	0.498443	77	77	spoIIID	putative DeoR family transcriptional regulator, stage III sporulation protein D	qval >= 0.05
K01736	0.00359777	0.00264739	0.182323	0.498443	77	77	aroC	chorismate synthase	qval >= 0.05
K02618	0.114668	0.0843959	0.182379	0.498443	77	23	paaZ	oxepin-CoA hydrolase / 3-oxo-5,6-dehydrosuberyl-CoA semialdehyde dehydrogenase	qval >= 0.05
K10798	-0.103068	0.0758955	0.182472	0.498443	77	9	PARP	poly [ADP-ribose] polymerase	qval >= 0.05
K06390	-0.0196419	0.014462	0.182526	0.498443	77	77	spoIIIAA	stage III sporulation protein AA	qval >= 0.05
K01492	0.0938269	0.0691081	0.182609	0.498443	77	77	E2.1.2.3	phosphoribosylaminoimidazolecarboxamide formyltransferase	qval >= 0.05
K01028	-0.107695	0.0793177	0.182671	0.498443	77	76	E2.8.3.5A, scoA	3-oxoacid CoA-transferase subunit A	qval >= 0.05
K03703	-0.00390213	0.00287483	0.182839	0.498568	77	77	uvrC	excinuclease ABC subunit C	qval >= 0.05
K06410	-0.030781	0.0226862	0.1829	0.498568	77	77	spoVFA	dipicolinate synthase subunit A	qval >= 0.05
K01956	0.00365002	0.00269262	0.183409	0.499436	77	77	carA, CPA1	carbamoyl-phosphate synthase small subunit	qval >= 0.05
K08289	0.0955249	0.0704835	0.183423	0.499436	77	77	purT	phosphoribosylglycinamide formyltransferase 2	qval >= 0.05
K14155	0.0113964	0.00840752	0.183494	0.499436	77	77	patB, malY	cystathione beta-lyase	qval >= 0.05
K02806	0.126096	0.0931295	0.183783	0.499852	77	77	PTS-Ntr-EIIA, ptsN	PTS system, nitrogen regulatory IIA component	qval >= 0.05
K06016	-0.0470965	0.0347814	0.18385	0.499852	77	77	pydC	beta-ureidopropionase / N-carbamoyl-L-amino-acid hydrolase	qval >= 0.05
K19405	0.0740932	0.054744	0.183923	0.499852	77	77	mcsB	protein arginine kinase	qval >= 0.05
K01159	0.0381983	0.0282535	0.184481	0.500962	77	77	ruvC	crossover junction endodeoxyribonuclease RuvC	qval >= 0.05
[truncated: 3,431 more rows]
