# Supplementary material for: Correlation between intestinal microbiota and urolithin metabolism in a human walnut dietary intervention
Source: BMC Microbiol. 2024 Nov 15;24:476. doi: 10.1186/s12866-024-03626-5 (PMC11566485; doi:10.1186/s12866-024-03626-5)
Supplement: Supplementary file 3 — Supplementary Material 3. [file 12866_2024_3626_MOESM3_ESM.xlsx]

## Sheet: A
metabolite	rho	pvalue	FDR-pval	Family	Genus
UrolithinM7	0.60021	6.79523e-05	0.000679523	Selenomonadaceae	Megamonas
UrolithinD	0.520257	0.000813592	0.00813592	Anaerovoracaceae	Mogibacterium
UrolithinM6	0.502566	0.00130232	0.0130232	Ruminococcaceae	Angelakisella
UrolithinB	-0.497742	0.00147417	0.0147417	Lachnospiraceae	Lachnospiraceae UCG-004
UrolithinM7	-0.489146	0.00183046	0.0183046	Lachnospiraceae	Lactonifactor
UrolithinC	0.488658	0.00185282	0.0185282	Desulfovibrionaceae	Desulfovibrio
UrolithinM7	0.487142	0.00192369	0.0192369	Ruminococcaceae	Faecalibacterium
UrolithinM7	-0.482728	0.00214385	0.0214385	Actinomycetaceae	Actinomyces
UrolithinA	0.470197	0.00289375	0.0289375	Ruminococcaceae	Harryflintia
UrolithinA	0.467532	0.00307996	0.0307996	Marinifilaceae	Odoribacter
UrolithinM6	-0.461939	0.00350503	0.0350503	Streptococcaceae	Streptococcus
UrolithinA	-0.461772	0.00351848	0.0351848	Lachnospiraceae	Eubacterium ventriosum
UrolithinB	0.461701	0.00352424	0.0352424	Prevotellaceae	Prevotella
UrolithinD	0.428821	0.00722513	0.0361257	Actinomycetaceae	Actinomyces
IsourolithinA	0.449446	0.00464308	0.0464308	Lachnospiraceae	Shuttleworthia
all	-0.414478	0.00967619	0.0483809	Lachnospiraceae	Lactonifactor
UrolithinE	-0.447252	0.00487301	0.0487301	Ruminococcaceae	Phocea
UrolithinM7	0.446538	0.00494992	0.0494992	Atopobiaceae	Atopobium
all	0.410214	0.0105292	0.0526462	Desulfovibrionaceae	Desulfovibrio
UrolithinC	0.441919	0.00547324	0.0547324	Saccharimonadaceae	TM7x
UrolithinB	0.388406	0.0159624	0.0560135	Lachnospiraceae	Shuttleworthia
UrolithinM6	-0.385614	0.016804	0.0560135	Lachnospiraceae	Shuttleworthia
UrolithinC	0.436237	0.00618208	0.0618208	Acidaminococcaceae	Phascolarctobacterium
UrolithinB	-0.431425	0.00684277	0.0684277	Lachnospiraceae	Lachnospiraceae ND3007
all	0.430116	0.00703276	0.0703276	Lachnospiraceae	Marvinbryantia
UrolithinE	0.429674	0.00709789	0.0709789	Lachnospiraceae	Anaerosporobacter
UrolithinE	-0.425804	0.00769087	0.0769087	Bacteroidaceae	Bacteroides
all	0.388092	0.0160554	0.0802768	Ruminococcaceae	Harryflintia
all	0.38438	0.0171875	0.0859374	Marinifilaceae	Odoribacter
UrolithinD	0.417617	0.00908639	0.0908639	Family XI	Peptoniphilus
UrolithinB	0.401833	0.0123939	0.0929783	Erysipelotrichaceae	Solobacterium
UrolithinC	0.380041	0.0185957	0.0929783	Erysipelotrichaceae	Solobacterium
UrolithinD	0.415975	0.00939088	0.0939088	Lachnospiraceae	Ruminococcus gauvreauii
UrolithinA	0.414712	0.00963106	0.0963106	Oscillospiraceae	Oscillibacter
UrolithinC	0.414387	0.00969363	0.0969363	Lachnospiraceae	FD2005
UrolithinB	0.412629	0.0100386	0.100386	Butyricicoccaceae	UCG-008
IsourolithinA	-0.37496	0.0203657	0.102611	Oscillospiraceae	UCG-003
UrolithinM6	0.374529	0.0205222	0.102611	Oscillospiraceae	UCG-003
IsourolithinA	0.411248	0.0103168	0.103168	Lachnospiraceae	CHKCI001
UrolithinM5	0.350196	0.0311293	0.103764	Desulfovibrionaceae	Desulfovibrio
UrolithinM7	-0.409742	0.0106276	0.106276	Ruminococcaceae	Incertae Sedis
UrolithinM5	-0.369536	0.0224086	0.112043	Acidaminococcaceae	Phascolarctobacterium
all	0.36785	0.0230773	0.115387	Ruminococcaceae	Ruminococcus
UrolithinA	0.39425	0.0143153	0.115387	Ruminococcaceae	Ruminococcus
IsourolithinA	0.405411	0.0115662	0.115662	Eggerthellaceae	Asaccharobacter
all	0.405399	0.0115688	0.115688	Family XI	Fenollaria
UrolithinM7	-0.402469	0.0122433	0.122433	Lachnospiraceae	Eubacterium fissicatena
all	0.362478	0.0253195	0.126597	Oscillospiraceae	UCG-002
UrolithinC	0.373258	0.0209893	0.126597	Oscillospiraceae	UCG-002
UrolithinB	0.376806	0.0197069	0.129764	Lachnospiraceae	Bacteroides pectinophilus
UrolithinM5	0.361032	0.0259528	0.129764	Lachnospiraceae	Bacteroides pectinophilus
UrolithinM7	-0.398812	0.0131314	0.131314	Erysipelatoclostridiaceae	Erysipelatoclostridium
all	0.398379	0.0132401	0.132401	Lactobacillaceae	Lacticaseibacillus
UrolithinC	0.357395	0.0276045	0.138023	Ruminococcaceae	Phocea
IsourolithinA	0.338116	0.0378707	0.13932	Eubacteriaceae	Eubacterium
UrolithinD	-0.392154	0.0148888	0.13932	Eubacteriaceae	Eubacterium
UrolithinM5	0.331871	0.0417959	0.13932	Eubacteriaceae	Eubacterium
UrolithinC	0.393461	0.014529	0.14529	Campylobacteraceae	Campylobacter
UrolithinC	0.392121	0.0148978	0.148978	Sutterellaceae	Sutterella
UrolithinB	0.327091	0.0450181	0.15006	Actinomycetaceae	Actinomyces
UrolithinB	0.390638	0.0153153	0.153153	Peptostreptococcaceae	Terrisporobacter
UrolithinM7	0.390559	0.015338	0.15338	Eggerthellaceae	Slackia
UrolithinM7	-0.390536	0.0153445	0.153445	Erysipelatoclostridiaceae	Coprobacillus
UrolithinM6	-0.350693	0.0308746	0.154373	Lactobacillaceae	Lacticaseibacillus
UrolithinE	0.389854	0.01554	0.1554	Leptotrichiaceae	Sneathia
UrolithinE	0.389854	0.01554	0.1554	Bifidobacteriaceae	Gardnerella
UrolithinC	0.348412	0.0320577	0.160289	Family XI	Peptoniphilus
UrolithinM7	0.321733	0.048865	0.162883	Marinifilaceae	Odoribacter
all	-0.347388	0.0326011	0.163006	Erysipelatoclostridiaceae	Erysipelatoclostridium
UrolithinD	-0.386689	0.0164756	0.164756	Lachnospiraceae	Sellimonas
UrolithinM6	0.356161	0.0281839	0.165663	Oxalobacteraceae	Oxalobacter
UrolithinM7	-0.346399	0.0331327	0.165663	Oxalobacteraceae	Oxalobacter
UrolithinM6	-0.38574	0.0167652	0.167652	Acidaminococcaceae	Acidaminococcus
all	0.356339	0.0281001	0.171761	Lachnospiraceae	Eubacterium oxidoreducens
UrolithinC	0.32085	0.0495235	0.171761	Lachnospiraceae	Eubacterium oxidoreducens
UrolithinM7	0.318219	0.0515282	0.171761	Lachnospiraceae	Eubacterium oxidoreducens
all	0.317515	0.0520754	0.173585	Selenomonadaceae	Mitsuokella
UrolithinB	0.361492	0.0257499	0.173585	Selenomonadaceae	Mitsuokella
UrolithinM5	0.337491	0.0382495	0.173585	Selenomonadaceae	Mitsuokella
UrolithinE	-0.383238	0.0175492	0.175492	Erysipelatoclostridiaceae	Erysipelotrichaceae UCG-003
IsourolithinA	0.382907	0.0176553	0.176553	Lachnospiraceae	Cuneatibacter
all	0.341536	0.0358514	0.179257	Campylobacteraceae	Campylobacter
UrolithinB	0.339959	0.0367716	0.183858	Lachnospiraceae	FD2005
UrolithinA	0.379647	0.0187278	0.187278	Family XI	Parvimonas
UrolithinB	0.377451	0.0194811	0.194811	Anaerovoracaceae	Family XIII AD3011
all	0.334268	0.0402523	0.201262	Acidaminococcaceae	Acidaminococcus
UrolithinB	0.3752	0.0202791	0.202791	Family XI	Murdochiella
UrolithinD	0.375015	0.0203457	0.203457	Family XI	Ezakiella
UrolithinC	0.36061	0.0261402	0.204159	Marinifilaceae	Butyricimonas
UrolithinE	-0.333359	0.0408317	0.204159	Marinifilaceae	Butyricimonas
UrolithinD	0.374534	0.0205205	0.205205	Bifidobacteriaceae	Alloscardovia
UrolithinM6	0.332581	0.0413339	0.20667	Bacteroidaceae	Bacteroides
all	-0.32982	0.0431547	0.20679	Lachnospiraceae	Sellimonas
UrolithinC	-0.305631	0.0620369	0.20679	Lachnospiraceae	Sellimonas
UrolithinM5	-0.37368	0.0208333	0.208333	Lachnospiraceae	GCA-900066575
UrolithinM6	0.332063	0.0416704	0.208352	Ruminococcaceae	Subdoligranulum
UrolithinM7	0.364403	0.0244961	0.208352	Ruminococcaceae	Subdoligranulum
IsourolithinA	0.284259	0.0836948	0.209237	Lachnospiraceae	Sellimonas
UrolithinM5	0.373407	0.020934	0.20934	Lachnospiraceae	Howardella
IsourolithinA	0.372454	0.0212892	0.212892	Eggerthellaceae	Adlercreutzia
UrolithinE	-0.372286	0.0213523	0.213523	Tannerellaceae	Parabacteroides
UrolithinM5	0.372039	0.0214456	0.214456	Lachnospiraceae	Anaerostignum
IsourolithinA	-0.2816	0.0867551	0.21925	Acidaminococcaceae	Phascolarctobacterium
UrolithinM6	0.280794	0.0876999	0.21925	Acidaminococcaceae	Phascolarctobacterium
IsourolithinA	0.309146	0.058945	0.220182	Lachnospiraceae	Eubacterium ventriosum
UrolithinB	-0.301266	0.0660545	0.220182	Lachnospiraceae	Eubacterium ventriosum
UrolithinM6	0.370324	0.0221014	0.221014	Lactobacillaceae	Pediococcus
UrolithinA	0.278866	0.0899917	0.224979	Lactobacillaceae	Lacticaseibacillus
UrolithinM7	0.287563	0.0800091	0.224979	Lactobacillaceae	Lacticaseibacillus
all	-0.368471	0.0228291	0.228291	Lachnospiraceae	Lachnoclostridium
UrolithinA	0.326143	0.0456806	0.228403	Tannerellaceae	Parabacteroides
IsourolithinA	0.25932	0.115907	0.231815	Lactobacillaceae	Lacticaseibacillus
all	0.366819	0.0234943	0.234943	Muribaculaceae	CAG-873
all	0.279101	0.0897107	0.238584	Lachnospiraceae	Lachnospira
UrolithinC	0.311476	0.0569641	0.238584	Lachnospiraceae	Lachnospira
UrolithinM6	0.274435	0.0954334	0.238584	Lachnospiraceae	Lachnospira
UrolithinM7	0.320047	0.050129	0.238584	Lachnospiraceae	Lachnospira
IsourolithinA	0.365354	0.0240977	0.240977	Anaerovoracaceae	Family XIII UCG-001
UrolithinM7	0.364827	0.0243179	0.243179	Butyricicoccaceae	Butyricicoccus
UrolithinC	0.294179	0.0730099	0.243366	Oscillospiraceae	UCG-003
UrolithinC	0.293854	0.0733426	0.244475	Bacteroidaceae	Bacteroides
UrolithinA	0.293853	0.0733428	0.244476	Acidaminococcaceae	Acidaminococcus
UrolithinA	0.251491	0.127732	0.245872	Acidaminococcaceae	Phascolarctobacterium
UrolithinE	-0.239517	0.147523	0.245872	Acidaminococcaceae	Phascolarctobacterium
all	0.319679	0.0504079	0.25204	Oscillospiraceae	Colidextribacter
UrolithinA	0.323448	0.047606	0.25204	Oscillospiraceae	Colidextribacter
UrolithinD	-0.362482	0.0253179	0.253179	Ruminococcaceae	Anaerotruncus
IsourolithinA	-0.319218	0.0507598	0.253799	Butyricicoccaceae	UCG-008
UrolithinC	0.362137	0.0254678	0.254678	Lachnospiraceae	Eubacterium xylanophilum
all	-0.318431	0.0513641	0.256821	Lachnospiraceae	GCA-900066575
UrolithinM6	0.361575	0.0257136	0.257136	Lachnospiraceae	CAG-56
all	0.31825	0.0515046	0.257523	Family XI	Parvimonas
UrolithinD	0.361473	0.0257586	0.257586	Actinomycetaceae	Mobiluncus
UrolithinD	0.361473	0.0257586	0.257586	Anaerovoracaceae	S5-A14a
UrolithinC	0.289939	0.077438	0.258127	Butyricicoccaceae	UCG-008
UrolithinM5	0.360909	0.0260076	0.260076	Staphylococcaceae	Staphylococcus
UrolithinC	0.317514	0.0520763	0.260382	Family XI	Murdochiella
UrolithinC	0.316878	0.0525747	0.262874	Lachnospiraceae	Marvinbryantia
UrolithinC	0.360161	0.0263408	0.263408	Lactobacillaceae	Limosilactobacillus
UrolithinA	0.359471	0.0266514	0.266514	Streptococcaceae	Lactococcus
UrolithinM7	-0.24761	0.133917	0.267835	Lachnospiraceae	Sellimonas
UrolithinB	0.286272	0.081434	0.271447	Family XI	Parvimonas
UrolithinM7	0.358005	0.0273214	0.273214	Lactobacillaceae	Lactiplantibacillus
UrolithinC	0.357242	0.0276758	0.276758	Lachnospiraceae	Roseburia
all	-0.274471	0.0953883	0.279808	Lachnospiraceae	Cuneatibacter
UrolithinC	-0.242972	0.141595	0.279808	Lachnospiraceae	Cuneatibacter
UrolithinD	-0.242993	0.14156	0.279808	Lachnospiraceae	Cuneatibacter
UrolithinM6	-0.271902	0.0986567	0.279808	Lachnospiraceae	Cuneatibacter
UrolithinM7	-0.228368	0.167885	0.279808	Lachnospiraceae	Cuneatibacter
UrolithinM5	-0.213588	0.197892	0.282702	Lachnospiraceae	Cuneatibacter
UrolithinM7	-0.354631	0.0289167	0.289167	Erysipelotrichaceae	Clostridium innocuum
all	0.353958	0.029244	0.29244	Atopobiaceae	Olsenella
all	-0.353547	0.0294451	0.293612	Eggerthellaceae	Eggerthella
IsourolithinA	0.258269	0.117445	0.293612	Eggerthellaceae	Eggerthella
UrolithinM6	-0.268121	0.10362	0.293612	Eggerthellaceae	Eggerthella
UrolithinM7	-0.304714	0.0628643	0.293612	Eggerthellaceae	Eggerthella
all	0.265309	0.107433	0.294292	Streptococcaceae	Lactococcus
IsourolithinA	0.266737	0.105484	0.294292	Streptococcaceae	Lactococcus
UrolithinE	-0.258084	0.117717	0.294292	Streptococcaceae	Lactococcus
UrolithinC	0.353257	0.0295879	0.295879	Lachnospiraceae	Lachnospiraceae UCG-010
all	-0.298195	0.0690015	0.296975	Lachnospiraceae	Ruminococcus gnavus
IsourolithinA	0.264282	0.108852	0.296975	Lachnospiraceae	Ruminococcus gnavus
UrolithinB	-0.257358	0.11879	0.296975	Lachnospiraceae	Ruminococcus gnavus
UrolithinC	-0.336025	0.03915	0.296975	Lachnospiraceae	Ruminococcus gnavus
UrolithinM6	0.308479	0.0595222	0.297611	Lachnospiraceae	Lachnospiraceae UCG-004
UrolithinM7	0.30777	0.0601406	0.300703	Sutterellaceae	Sutterella
UrolithinA	0.307653	0.0602434	0.301217	Rikenellaceae	Alistipes
UrolithinC	0.341035	0.0361417	0.301217	Rikenellaceae	Alistipes
all	0.278443	0.0905015	0.301672	Lachnospiraceae	Bacteroides pectinophilus
IsourolithinA	0.307177	0.0606615	0.303308	Erysipelotrichaceae	Clostridium innocuum
UrolithinB	0.306956	0.0608569	0.304285	Actinomycetaceae	F0332
UrolithinC	0.333204	0.0409315	0.304285	Actinomycetaceae	F0332
UrolithinE	0.193603	0.244163	0.305204	Lachnospiraceae	Cuneatibacter
UrolithinD	0.25416	0.123604	0.309009	Lachnospiraceae	Eubacterium oxidoreducens
UrolithinM6	0.276612	0.0927297	0.309099	Ruminococcaceae	Phocea
UrolithinC	0.275796	0.0937366	0.312455	Ruminococcaceae	Harryflintia
IsourolithinA	-0.30497	0.0626327	0.313164	Ruminococcaceae	Angelakisella
UrolithinM7	-0.25268	0.125882	0.314704	Lachnospiraceae	Shuttleworthia
UrolithinD	0.349327	0.0315789	0.315789	Erysipelotrichaceae	Turicibacter
UrolithinC	0.230119	0.164559	0.322552	Streptococcaceae	Lactococcus
UrolithinD	-0.215633	0.193531	0.322552	Streptococcaceae	Lactococcus
all	0.273179	0.0970211	0.323404	Anaerovoracaceae	Mogibacterium
UrolithinC	0.287481	0.0800997	0.323404	Anaerovoracaceae	Mogibacterium
all	0.249404	0.131031	0.327577	Oscillospiraceae	UCG-003
UrolithinC	0.34697	0.032825	0.32825	Family XI	Gallicola
UrolithinA	0.301284	0.0660375	0.330188	Lactobacillaceae	Pediococcus
all	-0.274495	0.0953586	0.333462	Eggerthellaceae	Asaccharobacter
UrolithinA	-0.270835	0.100038	0.333462	Eggerthellaceae	Asaccharobacter
UrolithinM7	-0.270785	0.100104	0.333679	Lachnospiraceae	GCA-900066575
all	-0.289427	0.0779871	0.337427	Lachnospiraceae	Blautia
UrolithinC	-0.274728	0.0950665	0.337427	Lachnospiraceae	Blautia
UrolithinE	0.269925	0.101228	0.337427	Lachnospiraceae	Blautia
IsourolithinA	0.345038	0.033876	0.33876	Lactobacillaceae	Lactobacillus
all	0.299342	0.0678882	0.339441	Lactobacillaceae	Limosilactobacillus
UrolithinD	-0.344728	0.0340472	0.340472	Erysipelatoclostridiaceae	Candidatus Stoquefichus
all	-0.344442	0.034206	0.34206	Listeriaceae	Listeria
UrolithinM6	0.343966	0.034471	0.34471	Hungateiclostridiaceae	Ruminiclostridium
UrolithinB	0.269034	0.102405	0.348543	Fusobacteriaceae	Fusobacterium
UrolithinC	0.274551	0.095288	0.348543	Fusobacteriaceae	Fusobacterium
UrolithinD	0.244268	0.139417	0.348543	Fusobacteriaceae	Fusobacterium
UrolithinE	-0.259818	0.115184	0.348543	Fusobacteriaceae	Fusobacterium
IsourolithinA	-0.2663	0.106078	0.353592	Rikenellaceae	Alistipes
UrolithinM5	0.242371	0.142614	0.356536	Acidaminococcaceae	Acidaminococcus
IsourolithinA	0.242207	0.142892	0.357229	Erysipelatoclostridiaceae	Erysipelatoclostridium
UrolithinD	-0.25404	0.123788	0.357229	Erysipelatoclostridiaceae	Erysipelatoclostridium
all	0.222272	0.179837	0.359675	Fusobacteriaceae	Fusobacterium
IsourolithinA	0.263778	0.109552	0.365175	Oscillospiraceae	Colidextribacter
UrolithinM6	-0.239892	0.14687	0.367175	Selenomonadaceae	Mitsuokella
UrolithinA	0.263334	0.110174	0.367247	Erysipelotrichaceae	Holdemanella
UrolithinE	-0.32063	0.0496888	0.367247	Erysipelotrichaceae	Holdemanella
UrolithinM6	0.273772	0.0962699	0.367247	Erysipelotrichaceae	Holdemanella
UrolithinA	-0.219814	0.184825	0.36965	Erysipelatoclostridiaceae	Erysipelatoclostridium
UrolithinE	-0.339476	0.0370569	0.370569	Lachnospiraceae	Hungatella
UrolithinC	0.238591	0.149142	0.372854	Family XI	Parvimonas
all	0.238396	0.149485	0.373711	Lachnospiraceae	Oribacterium
IsourolithinA	0.308618	0.0594018	0.373711	Lachnospiraceae	Oribacterium
UrolithinB	0.250045	0.130012	0.373711	Lachnospiraceae	Oribacterium
UrolithinM5	0.272097	0.0984052	0.373711	Lachnospiraceae	Oribacterium
IsourolithinA	0.291887	0.0753782	0.376982	Anaerofustaceae	Anaerofustis
UrolithinB	0.28004	0.0885913	0.376982	Anaerofustaceae	Anaerofustis
UrolithinD	-0.237654	0.150793	0.376982	Anaerofustaceae	Anaerofustis
UrolithinM6	-0.247382	0.134288	0.376982	Anaerofustaceae	Anaerofustis
UrolithinA	-0.201038	0.226168	0.377952	Lachnospiraceae	Ruminococcus gnavus
UrolithinM7	-0.200783	0.226771	0.377952	Lachnospiraceae	Ruminococcus gnavus
UrolithinE	-0.237223	0.151556	0.378891	Family XI	Ezakiella
UrolithinM5	-0.237223	0.151556	0.378891	Family XI	Ezakiella
UrolithinM7	-0.253639	0.124402	0.378891	Family XI	Ezakiella
UrolithinB	0.217424	0.189767	0.379534	Family XI	Ezakiella
UrolithinC	0.216055	0.192638	0.385277	Acidaminococcaceae	Acidaminococcus
UrolithinB	0.289974	0.0774005	0.387002	Saccharimonadaceae	TM7x
all	0.289645	0.0777526	0.388763	Oscillospiraceae	NK4A214
UrolithinB	0.294624	0.0725574	0.388763	Oscillospiraceae	NK4A214
UrolithinA	-0.215206	0.194436	0.388871	Eggerthellaceae	Eggerthella
all	0.291326	0.0759671	0.401688	Lachnospiraceae	Eubacterium ruminantium
UrolithinA	0.287264	0.0803376	0.401688	Lachnospiraceae	Eubacterium ruminantium
IsourolithinA	-0.201169	0.22586	0.402254	Family XI	Parvimonas
UrolithinM6	-0.179245	0.281578	0.402254	Family XI	Parvimonas
UrolithinM7	0.185476	0.264908	0.402254	Family XI	Parvimonas
UrolithinA	0.323981	0.0472198	0.402454	Sutterellaceae	Parasutterella
UrolithinE	-0.287125	0.0804907	0.402454	Sutterellaceae	Parasutterella
UrolithinA	-0.25592	0.120938	0.403125	Lachnospiraceae	Coprococcus
UrolithinB	0.328525	0.0440308	0.403125	Lachnospiraceae	Coprococcus
UrolithinE	0.263481	0.109968	0.403125	Lachnospiraceae	Coprococcus
UrolithinB	0.246369	0.13594	0.406013	Enterobacteriaceae	Enterobacter
UrolithinB	0.246369	0.13594	0.406013	Erysipelatoclostridiaceae	Asteroleplasma
UrolithinB	0.246369	0.13594	0.406013	Lactobacillaceae	Dellaglioa
UrolithinE	0.231268	0.162405	0.406013	Enterobacteriaceae	Enterobacter
UrolithinE	0.231268	0.162405	0.406013	Erysipelatoclostridiaceae	Asteroleplasma
UrolithinE	0.231268	0.162405	0.406013	Lactobacillaceae	Dellaglioa
UrolithinM5	0.271488	0.0991905	0.406013	Enterobacteriaceae	Enterobacter
UrolithinM5	0.271488	0.0991905	0.406013	Erysipelatoclostridiaceae	Asteroleplasma
UrolithinM5	0.271488	0.0991905	0.406013	Lactobacillaceae	Dellaglioa
UrolithinM7	0.319302	0.0506955	0.406013	Enterobacteriaceae	Enterobacter
UrolithinM7	0.319302	0.0506955	0.406013	Erysipelatoclostridiaceae	Asteroleplasma
UrolithinM7	0.319302	0.0506955	0.406013	Lactobacillaceae	Dellaglioa
UrolithinM7	0.255151	0.122097	0.40699	Ruminococcaceae	Ruminococcus
UrolithinD	0.163856	0.325608	0.407011	Family XI	Parvimonas
all	0.239533	0.147494	0.407227	Prevotellaceae	Alloprevotella
UrolithinB	0.254861	0.122536	0.407227	Prevotellaceae	Alloprevotella
UrolithinM5	0.280647	0.0878732	0.407227	Prevotellaceae	Alloprevotella
UrolithinM6	-0.231008	0.162891	0.407227	Prevotellaceae	Alloprevotella
UrolithinM7	-0.210609	0.204369	0.408737	Anaerofustaceae	Anaerofustis
IsourolithinA	-0.19881	0.231464	0.410233	Barnesiellaceae	Coprobacter
UrolithinC	0.215791	0.193197	0.410233	Barnesiellaceae	Coprobacter
UrolithinD	0.19281	0.24614	0.410233	Barnesiellaceae	Coprobacter
UrolithinE	-0.281677	0.0866662	0.410233	Barnesiellaceae	Coprobacter
UrolithinM5	-0.281677	0.0866662	0.410233	Barnesiellaceae	Coprobacter
UrolithinM7	0.233207	0.158812	0.410233	Barnesiellaceae	Coprobacter
UrolithinA	0.317145	0.0523655	0.411413	Akkermansiaceae	Akkermansia
UrolithinM7	-0.285512	0.0822827	0.411413	Akkermansiaceae	Akkermansia
all	0.284949	0.0829149	0.414574	Atopobiaceae	Atopobium
all	0.283562	0.0844891	0.414729	Staphylococcaceae	Staphylococcus
IsourolithinA	0.253628	0.124419	0.414729	Staphylococcaceae	Staphylococcus
UrolithinA	0.331998	0.0417127	0.417127	Lactobacillaceae	Weissella
UrolithinB	0.253019	0.125357	0.417857	Lachnospiraceae	Eubacterium ruminantium
UrolithinE	0.331819	0.0418302	0.418302	Lachnospiraceae	Murimonas
all	0.224298	0.1758	0.41848	Selenomonadaceae	Megamonas
UrolithinA	0.176723	0.288515	0.41848	Selenomonadaceae	Megamonas
UrolithinB	0.216476	0.191752	0.41848	Selenomonadaceae	Megamonas
UrolithinC	0.175136	0.292936	0.41848	Selenomonadaceae	Megamonas
UrolithinM5	-0.188444	0.257202	0.41848	Selenomonadaceae	Megamonas
UrolithinM6	-0.239892	0.14687	0.41848	Selenomonadaceae	Megamonas
UrolithinA	-0.331703	0.0419062	0.419062	Coriobacteriaceae	Collinsella
all	0.329598	0.0433038	0.419476	Peptococcaceae	Peptococcus
IsourolithinA	0.228418	0.16779	0.419476	Peptococcaceae	Peptococcus
UrolithinA	0.246122	0.136346	0.419476	Peptococcaceae	Peptococcus
UrolithinB	0.229421	0.165879	0.419476	Peptococcaceae	Peptococcus
IsourolithinA	-0.245681	0.137073	0.420739	Bifidobacteriaceae	Alloscardovia
UrolithinA	0.228154	0.168296	0.420739	Bifidobacteriaceae	Alloscardovia
UrolithinB	0.266264	0.106127	0.420739	Bifidobacteriaceae	Alloscardovia
all	0.252126	0.126742	0.422473	Tannerellaceae	Parabacteroides
UrolithinB	0.283256	0.0848392	0.424196	Lactobacillaceae	Latilactobacillus
UrolithinM6	-0.301989	0.0653747	0.424196	Lactobacillaceae	Latilactobacillus
all	0.251533	0.127666	0.425555	Family XI	Gallicola
UrolithinD	0.280282	0.0883039	0.425555	Family XI	Gallicola
UrolithinA	0.31044	0.0578387	0.426545	Lachnospiraceae	Eubacterium eligens
UrolithinE	-0.282848	0.0853089	0.426545	Lachnospiraceae	Eubacterium eligens
all	0.294792	0.0723862	0.427552	Christensenellaceae	Christensenellaceae R-7
UrolithinA	0.271525	0.0991431	0.427552	Christensenellaceae	Christensenellaceae R-7
UrolithinB	0.251151	0.128266	0.427552	Christensenellaceae	Christensenellaceae R-7
all	-0.226253	0.171966	0.428671	Lactobacillaceae	HT002
IsourolithinA	0.248077	0.13316	0.428671	Lactobacillaceae	HT002
UrolithinB	0.208097	0.209943	0.428671	Staphylococcaceae	Staphylococcus
UrolithinC	0.225908	0.172639	0.428671	Lactobacillaceae	HT002
UrolithinD	-0.214387	0.19618	0.428671	Lactobacillaceae	HT002
UrolithinE	-0.188444	0.257202	0.428671	Lactobacillaceae	HT002
UrolithinE	-0.188444	0.257202	0.428671	Staphylococcaceae	Staphylococcus
UrolithinM5	-0.188444	0.257202	0.428671	Lactobacillaceae	HT002
UrolithinM7	-0.201484	0.225119	0.428671	Staphylococcaceae	Staphylococcus
UrolithinC	0.188431	0.257235	0.428725	Lactobacillaceae	Lacticaseibacillus
UrolithinM6	0.329982	0.0430461	0.430461	Ruminococcaceae	CAG-352
all	0.157306	0.34558	0.431975	Acidaminococcaceae	Phascolarctobacterium
UrolithinD	0.171358	0.303634	0.431975	Acidaminococcaceae	Phascolarctobacterium
UrolithinA	0.205285	0.216307	0.432614	Oscillospiraceae	UCG-003
UrolithinA	0.237824	0.150492	0.43413	Lactobacillaceae	Limosilactobacillus
UrolithinM5	0.208074	0.209994	0.43413	Lactobacillaceae	Limosilactobacillus
UrolithinM6	-0.204954	0.217065	0.43413	Lactobacillaceae	Limosilactobacillus
UrolithinA	0.228063	0.168469	0.435109	Desulfovibrionaceae	Bilophila
UrolithinB	-0.206369	0.213838	0.435109	Desulfovibrionaceae	Bilophila
UrolithinM5	-0.204741	0.217554	0.435109	Desulfovibrionaceae	Bilophila
UrolithinM6	0.244444	0.139125	0.435109	Desulfovibrionaceae	Bilophila
UrolithinM7	0.248401	0.132639	0.435109	Desulfovibrionaceae	Bilophila
all	0.225141	0.174139	0.435348	Prevotellaceae	Prevotella
UrolithinD	0.231334	0.16228	0.435348	Prevotellaceae	Prevotella
UrolithinM6	-0.253485	0.124639	0.435348	Prevotellaceae	Prevotella
UrolithinA	0.298257	0.0689402	0.439106	Christensenellaceae	Christensenella
UrolithinB	0.280691	0.0878212	0.439106	Christensenellaceae	Christensenella
UrolithinA	-0.24896	0.131741	0.439137	Family XI	Finegoldia
UrolithinC	0.324954	0.0465222	0.439137	Family XI	Finegoldia
UrolithinE	-0.257384	0.118752	0.439137	Family XI	Finegoldia
UrolithinE	0.280173	0.0884332	0.442166	Erysipelatoclostridiaceae	Candidatus Stoquefichus
UrolithinE	-0.202959	0.221672	0.443344	Rikenellaceae	Alistipes
UrolithinM6	0.221454	0.181487	0.443344	Rikenellaceae	Alistipes
UrolithinD	0.248015	0.133261	0.444203	Family XI	Murdochiella
all	-0.159413	0.339075	0.444275	Eggerthellaceae	DNF00809
IsourolithinA	0.319945	0.0502059	0.444275	Eggerthellaceae	DNF00809
UrolithinA	-0.204113	0.218999	0.444275	Eggerthellaceae	DNF00809
UrolithinB	0.163522	0.326608	0.444275	Eggerthellaceae	DNF00809
UrolithinC	-0.167676	0.314297	0.444275	Eggerthellaceae	DNF00809
UrolithinE	-0.183304	0.270644	0.444275	Eggerthellaceae	DNF00809
UrolithinM5	-0.154164	0.35542	0.444275	Eggerthellaceae	DNF00809
UrolithinM7	-0.168811	0.310987	0.444275	Eggerthellaceae	DNF00809
UrolithinA	0.223234	0.177912	0.444779	Oscillospiraceae	UCG-002
UrolithinE	-0.242355	0.142641	0.444779	Oscillospiraceae	UCG-002
UrolithinE	0.20261	0.222484	0.444969	Prevotellaceae	Alloprevotella
UrolithinB	0.279635	0.0890728	0.445364	Rikenellaceae	Rikenellaceae RC9 gut
UrolithinC	0.282026	0.0862593	0.445364	Rikenellaceae	Rikenellaceae RC9 gut
UrolithinC	0.327555	0.0446968	0.446968	Peptostreptococcaceae	Criibacterium
UrolithinM7	-0.32755	0.0447004	0.447004	Lachnospiraceae	Eisenbergiella
UrolithinC	0.208995	0.207938	0.448847	Lachnospiraceae	Eubacterium ventriosum
UrolithinM6	0.20178	0.224423	0.448847	Lachnospiraceae	Eubacterium ventriosum
all	0.221655	0.181081	0.452701	Sutterellaceae	Sutterella
UrolithinM5	-0.245009	0.138184	0.452701	Sutterellaceae	Sutterella
UrolithinD	0.278362	0.0905987	0.452994	Family XI	Anaerococcus
UrolithinM5	-0.307788	0.060125	0.452994	Family XI	Anaerococcus
UrolithinD	0.221483	0.181429	0.453572	Lachnospiraceae	GCA-900066575
IsourolithinA	-0.245681	0.137073	0.45691	Lactobacillaceae	Pediococcus
all	0.195228	0.240153	0.457334	Peptostreptococcaceae	Terrisporobacter
UrolithinA	-0.181898	0.2744	0.457334	Peptostreptococcaceae	Terrisporobacter
UrolithinD	0.26228	0.111658	0.457334	Peptostreptococcaceae	Terrisporobacter
UrolithinE	0.200034	0.228545	0.457334	Peptostreptococcaceae	Terrisporobacter
UrolithinM6	-0.194269	0.242515	0.457334	Peptostreptococcaceae	Terrisporobacter
UrolithinC	0.277606	0.0915145	0.457572	Lactobacillaceae	Weissella
all	0.268973	0.102485	0.458253	Prevotellaceae	Paraprevotella
UrolithinA	0.195955	0.238372	0.458253	Prevotellaceae	Paraprevotella
UrolithinC	0.165477	0.320777	0.458253	Prevotellaceae	Paraprevotella
UrolithinE	0.187635	0.259287	0.458253	Prevotellaceae	Paraprevotella
UrolithinM5	0.178185	0.284482	0.458253	Prevotellaceae	Paraprevotella
UrolithinM6	-0.318066	0.0516467	0.458253	Prevotellaceae	Paraprevotella
UrolithinM7	0.244406	0.139187	0.458253	Prevotellaceae	Paraprevotella
UrolithinB	0.320836	0.0495339	0.458368	Ruminococcaceae	UBA1819
UrolithinC	-0.277475	0.0916735	0.458368	Ruminococcaceae	UBA1819
IsourolithinA	0.325459	0.0461627	0.461627	Gemellaceae	Gemella
all	0.21967	0.18512	0.462801	Erysipelotrichaceae	Solobacterium
UrolithinE	-0.237223	0.151556	0.462801	Erysipelotrichaceae	Solobacterium
IsourolithinA	0.234262	0.156882	0.464829	Monoglobaceae	Monoglobus
UrolithinB	-0.283383	0.0846945	0.464829	Monoglobaceae	Monoglobus
UrolithinE	-0.251004	0.128496	0.464829	Monoglobaceae	Monoglobus
UrolithinM6	0.219275	0.185932	0.464829	Monoglobaceae	Monoglobus
UrolithinB	0.19793	0.233577	0.467154	Oscillospiraceae	UCG-002
UrolithinB	0.133603	0.423903	0.471004	Lachnospiraceae	Cuneatibacter
all	0.2178	0.188983	0.473841	Prevotellaceae	Prevotellaceae UCG-001
UrolithinB	0.212387	0.200485	0.473841	Prevotellaceae	Prevotellaceae UCG-001
UrolithinC	0.252685	0.125873	0.473841	Prevotellaceae	Prevotellaceae UCG-001
UrolithinD	0.19655	0.236921	0.473841	Prevotellaceae	Prevotellaceae UCG-001
UrolithinM7	0.241895	0.143423	0.473841	Prevotellaceae	Prevotellaceae UCG-001
UrolithinD	-0.146798	0.379145	0.473931	Prevotellaceae	Paraprevotella
UrolithinA	0.298689	0.0685205	0.475951	Oscillospiraceae	UCG-005
UrolithinE	-0.274629	0.0951903	0.475951	Oscillospiraceae	UCG-005
UrolithinA	0.196109	0.237994	0.475987	Eubacteriaceae	Eubacterium
UrolithinC	-0.19768	0.23418	0.475987	Eubacteriaceae	Eubacterium
UrolithinB	0.22389	0.176607	0.477312	Akkermansiaceae	Akkermansia
UrolithinD	-0.21687	0.190925	0.477312	Akkermansiaceae	Akkermansia
all	-0.308953	0.0591117	0.477473	Enterococcaceae	Enterococcus
all	-0.227144	0.170238	0.477473	Lachnospiraceae	CHKCI001
IsourolithinA	0.175102	0.29303	0.477473	Enterococcaceae	Enterococcus
UrolithinA	-0.270835	0.100038	0.477473	Enterococcaceae	Enterococcus
UrolithinA	0.1613	0.333313	0.477473	Ruminococcaceae	Angelakisella
UrolithinB	-0.226711	0.171076	0.477473	Ruminococcaceae	Angelakisella
UrolithinC	-0.183148	0.27106	0.477473	Lachnospiraceae	CHKCI001
UrolithinC	-0.183148	0.27106	0.477473	Enterococcaceae	Enterococcus
UrolithinD	-0.183163	0.271018	0.477473	Lachnospiraceae	CHKCI001
UrolithinD	-0.183163	0.271018	0.477473	Enterococcaceae	Enterococcus
UrolithinD	-0.183163	0.271018	0.477473	Ruminococcaceae	Angelakisella
UrolithinD	-0.183163	0.271018	0.477473	Eggerthellaceae	Asaccharobacter
UrolithinE	-0.160999	0.334231	0.477473	Enterococcaceae	Enterococcus
UrolithinE	-0.160999	0.334231	0.477473	Family XI	Murdochiella
UrolithinE	-0.160999	0.334231	0.477473	Ruminococcaceae	Angelakisella
UrolithinE	-0.160999	0.334231	0.477473	Eggerthellaceae	Asaccharobacter
UrolithinM5	-0.160999	0.334231	0.477473	Lachnospiraceae	CHKCI001
UrolithinM5	-0.160999	0.334231	0.477473	Family XI	Murdochiella
UrolithinM5	-0.160999	0.334231	0.477473	Ruminococcaceae	Angelakisella
UrolithinM5	-0.160999	0.334231	0.477473	Eggerthellaceae	Asaccharobacter
UrolithinM6	-0.204954	0.217065	0.477473	Lachnospiraceae	CHKCI001
UrolithinM6	-0.204954	0.217065	0.477473	Family XI	Murdochiella
UrolithinM7	-0.172139	0.301403	0.477473	Lachnospiraceae	CHKCI001
UrolithinM7	-0.172139	0.301403	0.477473	Enterococcaceae	Enterococcus
UrolithinM7	-0.172139	0.301403	0.477473	Family XI	Murdochiella
UrolithinM7	-0.172139	0.301403	0.477473	Eggerthellaceae	Asaccharobacter
UrolithinD	0.242371	0.142613	0.478333	Erysipelatoclostridiaceae	Erysipelotrichaceae UCG-003
UrolithinM6	0.216675	0.191333	0.478333	Erysipelatoclostridiaceae	Erysipelotrichaceae UCG-003
UrolithinM7	0.220619	0.18318	0.478333	Erysipelatoclostridiaceae	Erysipelotrichaceae UCG-003
IsourolithinA	0.252851	0.125616	0.485998	Defluviitaleaceae	Defluviitaleaceae UCG-011
UrolithinD	-0.240511	0.145799	0.485998	Defluviitaleaceae	Defluviitaleaceae UCG-011
UrolithinM6	0.308537	0.0594721	0.485998	Defluviitaleaceae	Defluviitaleaceae UCG-011
UrolithinM5	0.2152	0.194449	0.486121	Lachnospiraceae	Eubacterium ruminantium
UrolithinB	-0.182636	0.272425	0.486326	Lactobacillaceae	Pediococcus
UrolithinC	-0.147542	0.376708	0.486326	Lactobacillaceae	Pediococcus
UrolithinC	0.141541	0.396632	0.486326	Bifidobacteriaceae	Alloscardovia
UrolithinD	-0.147554	0.376667	0.486326	Lactobacillaceae	Pediococcus
UrolithinE	-0.129699	0.437693	0.486326	Bifidobacteriaceae	Alloscardovia
UrolithinE	-0.129699	0.437693	0.486326	Lactobacillaceae	Pediococcus
UrolithinM5	-0.129699	0.437693	0.486326	Bifidobacteriaceae	Alloscardovia
UrolithinM5	-0.129699	0.437693	0.486326	Lactobacillaceae	Pediococcus
UrolithinM6	-0.165109	0.321872	0.486326	Bifidobacteriaceae	Alloscardovia
UrolithinM7	0.178633	0.283251	0.486326	Lactobacillaceae	Pediococcus
UrolithinM7	-0.138674	0.406365	0.486326	Bifidobacteriaceae	Alloscardovia
UrolithinM5	0.158945	0.340514	0.486448	Lactobacillaceae	Lacticaseibacillus
UrolithinD	0.193695	0.243936	0.487871	Erysipelotrichaceae	Solobacterium
UrolithinM5	-0.174876	0.293663	0.489439	Lachnospiraceae	Sellimonas
UrolithinE	0.321555	0.0489972	0.489972	Lachnospiraceae	Tyzzerella
all	0.239357	0.147801	0.492671	Lactobacillaceae	Weissella
UrolithinM5	0.271544	0.0991176	0.495588	Atopobiaceae	Olsenella
UrolithinB	0.238713	0.148928	0.496427	Atopobiaceae	Olsenella
all	-0.263611	0.109786	0.498859	Lachnospiraceae	Ruminococcus gauvreauii
UrolithinA	-0.238297	0.149658	0.498859	Lachnospiraceae	Ruminococcus gauvreauii
IsourolithinA	-0.294134	0.0730559	0.50038	Lachnospiraceae	Agathobacter
UrolithinE	0.270806	0.100076	0.50038	Lachnospiraceae	Agathobacter
UrolithinA	-0.218181	0.18819	0.502692	Listeriaceae	Listeria
UrolithinB	0.125602	0.452423	0.502692	Listeriaceae	Listeria
UrolithinC	-0.147542	0.376708	0.502692	Listeriaceae	Listeria
UrolithinD	-0.147554	0.376667	0.502692	Listeriaceae	Listeria
UrolithinE	-0.129699	0.437693	0.502692	Listeriaceae	Listeria
UrolithinM5	-0.129699	0.437693	0.502692	Listeriaceae	Listeria
UrolithinM6	-0.165109	0.321872	0.502692	Listeriaceae	Listeria
UrolithinM7	-0.138674	0.406365	0.502692	Listeriaceae	Listeria
IsourolithinA	-0.211832	0.201692	0.50423	Lachnospiraceae	Ruminococcus gauvreauii
UrolithinA	0.237322	0.15138	0.504602	Ruminococcaceae	UBA1819
UrolithinC	-0.269859	0.101315	0.506576	Hungateiclostridiaceae	Ruminiclostridium
UrolithinM5	0.161649	0.332255	0.508161	Oscillospiraceae	UCG-003
UrolithinM7	0.154072	0.355713	0.508161	Oscillospiraceae	UCG-003
IsourolithinA	0.269225	0.102151	0.510757	Lachnospiraceae	Lachnoclostridium
UrolithinB	0.153436	0.357726	0.511037	Eubacteriaceae	Eubacterium
UrolithinM7	-0.170168	0.307055	0.511037	Eubacteriaceae	Eubacterium
UrolithinM6	-0.268936	0.102534	0.512668	Lachnospiraceae	Roseburia
UrolithinM6	-0.210254	0.205151	0.512876	Actinomycetaceae	Actinomyces
all	0.197994	0.233423	0.513424	Ruminococcaceae	Subdoligranulum
UrolithinD	-0.184443	0.267627	0.513424	Ruminococcaceae	Subdoligranulum
UrolithinE	0.169822	0.308054	0.513424	Ruminococcaceae	Subdoligranulum
UrolithinM5	-0.212388	0.200483	0.513424	Ruminococcaceae	Subdoligranulum
UrolithinC	0.268611	0.102967	0.514833	Muribaculaceae	CAG-873
all	-0.235446	0.154737	0.51579	Erysipelotrichaceae	Clostridium innocuum
all	0.157717	0.344305	0.516498	Enterobacteriaceae	Enterobacter
all	0.157717	0.344305	0.516498	Erysipelatoclostridiaceae	Asteroleplasma
all	0.157717	0.344305	0.516498	Lactobacillaceae	Dellaglioa
IsourolithinA	-0.171421	0.303454	0.516498	Enterobacteriaceae	Enterobacter
IsourolithinA	-0.171421	0.303454	0.516498	Erysipelatoclostridiaceae	Asteroleplasma
IsourolithinA	-0.171421	0.303454	0.516498	Lactobacillaceae	Dellaglioa
UrolithinA	-0.152234	0.361548	0.516498	Enterobacteriaceae	Enterobacter
UrolithinA	-0.152234	0.361548	0.516498	Erysipelatoclostridiaceae	Asteroleplasma
UrolithinA	-0.152234	0.361548	0.516498	Lactobacillaceae	Dellaglioa
UrolithinE	-0.235249	0.155092	0.516972	Lachnospiraceae	Lachnospiraceae UCG-010
UrolithinM7	0.251685	0.127428	0.516972	Lachnospiraceae	Lachnospiraceae UCG-010
IsourolithinA	-0.245681	0.137073	0.517182	Lachnospiraceae	Anaerosporobacter
UrolithinA	-0.218181	0.18819	0.517182	Lachnospiraceae	Anaerosporobacter
UrolithinC	-0.147542	0.376708	0.517182	Lachnospiraceae	Anaerosporobacter
UrolithinD	-0.147554	0.376667	0.517182	Lachnospiraceae	Anaerosporobacter
UrolithinM5	0.136525	0.413746	0.517182	Lachnospiraceae	Anaerosporobacter
UrolithinM6	-0.165109	0.321872	0.517182	Lachnospiraceae	Anaerosporobacter
UrolithinM7	0.167321	0.31534	0.517182	Lachnospiraceae	Anaerosporobacter
UrolithinM7	-0.20932	0.207216	0.51804	Lachnospiraceae	Blautia
all	-0.209268	0.207331	0.518327	Erysipelatoclostridiaceae	Coprobacillus
UrolithinB	0.223484	0.177415	0.518327	Erysipelatoclostridiaceae	Coprobacillus
UrolithinC	-0.236417	0.152994	0.518327	Erysipelatoclostridiaceae	Coprobacillus
all	0.173489	0.29757	0.51849	Marinifilaceae	Butyricimonas
UrolithinB	0.168774	0.311094	0.51849	Marinifilaceae	Butyricimonas
UrolithinM5	-0.17175	0.302513	0.51849	Marinifilaceae	Butyricimonas
UrolithinM6	0.223149	0.178082	0.51849	Marinifilaceae	Butyricimonas
IsourolithinA	0.302692	0.0647195	0.518568	Enterobacteriaceae	Salmonella
UrolithinM6	0.268051	0.103714	0.518568	Enterobacteriaceae	Salmonella
all	0.26734	0.104669	0.523344	Anaerovoracaceae	Family XIII AD3011
UrolithinC	-0.16744	0.31499	0.524983	Eggerthellaceae	Eggerthella
UrolithinE	-0.119599	0.474485	0.527205	Family XI	Parvimonas
all	0.160674	0.33522	0.53048	Family XI	Peptoniphilus
UrolithinB	0.189796	0.253742	0.53048	Family XI	Peptoniphilus
UrolithinE	-0.160558	0.335573	0.53048	Family XI	Peptoniphilus
UrolithinM5	-0.189216	0.255221	0.53048	Family XI	Peptoniphilus
UrolithinM7	-0.149192	0.371336	0.53048	Family XI	Peptoniphilus
UrolithinC	0.240803	0.145295	0.532527	Lactobacillaceae	Lactobacillus
UrolithinE	-0.232693	0.159758	0.532527	Lactobacillaceae	Lactobacillus
UrolithinD	-0.124124	0.457802	0.532689	Oscillospiraceae	UCG-003
UrolithinE	-0.118276	0.47942	0.532689	Oscillospiraceae	UCG-003
all	0.184329	0.267926	0.535852	Gemellaceae	Gemella
UrolithinC	0.18764	0.259275	0.535852	Gemellaceae	Gemella
UrolithinD	0.203574	0.220244	0.535852	Gemellaceae	Gemella
UrolithinM6	-0.26451	0.108536	0.535852	Gemellaceae	Gemella
UrolithinE	0.232137	0.160788	0.53596	Atopobiaceae	Atopobium
IsourolithinA	0.2654	0.107308	0.536541	Anaerovoracaceae	Eubacterium brachy
UrolithinA	0.311643	0.0568246	0.536541	Anaerovoracaceae	Eubacterium brachy
UrolithinM5	0.205779	0.21518	0.537951	Lactobacillaceae	Weissella
UrolithinC	-0.102946	0.538529	0.538529	Enterobacteriaceae	Enterobacter
UrolithinC	-0.102946	0.538529	0.538529	Erysipelatoclostridiaceae	Asteroleplasma
UrolithinC	-0.102946	0.538529	0.538529	Lactobacillaceae	Dellaglioa
UrolithinD	-0.102955	0.538494	0.538529	Enterobacteriaceae	Enterobacter
UrolithinD	-0.102955	0.538494	0.538529	Erysipelatoclostridiaceae	Asteroleplasma
UrolithinD	-0.102955	0.538494	0.538529	Lactobacillaceae	Dellaglioa
UrolithinM6	-0.115203	0.49099	0.538529	Enterobacteriaceae	Enterobacter
UrolithinM6	-0.115203	0.49099	0.538529	Erysipelatoclostridiaceae	Asteroleplasma
UrolithinM6	-0.115203	0.49099	0.538529	Lactobacillaceae	Dellaglioa
UrolithinC	0.205441	0.21595	0.539875	Ruminococcaceae	Ruminococcus
all	-0.298745	0.0684657	0.540145	Lachnospiraceae	Anaerostipes
UrolithinA	-0.231461	0.162043	0.540145	Lachnospiraceae	Anaerostipes
UrolithinM6	-0.236597	0.152672	0.540145	Lachnospiraceae	Anaerostipes
all	-0.131036	0.432944	0.54118	Ruminococcaceae	Angelakisella
all	0.232821	0.159523	0.54135	Acidaminococcaceae	Succiniclasticum
all	0.232821	0.159523	0.54135	Oscillospiraceae	V9D2013
UrolithinB	0.280351	0.0882226	0.54135	Acidaminococcaceae	Succiniclasticum
UrolithinB	0.280351	0.0882226	0.54135	Oscillospiraceae	V9D2013
UrolithinM5	0.231268	0.162405	0.54135	Acidaminococcaceae	Succiniclasticum
UrolithinM5	0.231268	0.162405	0.54135	Oscillospiraceae	V9D2013
all	0.130989	0.433108	0.541384	Eubacteriaceae	Eubacterium
UrolithinB	-0.132158	0.428979	0.541832	Lachnospiraceae	Sellimonas
UrolithinE	0.130888	0.433466	0.541832	Lachnospiraceae	Sellimonas
UrolithinB	-0.164324	0.324209	0.542625	Lachnospiraceae	Lachnospira
UrolithinE	-0.163867	0.325575	0.542625	Lachnospiraceae	Lachnospira
UrolithinA	0.277255	0.0919421	0.543093	Lactobacillaceae	Ligilactobacillus
UrolithinC	0.26445	0.108619	0.543093	Lactobacillaceae	Ligilactobacillus
IsourolithinA	0.233207	0.158812	0.543234	Ruminococcaceae	DTU089
UrolithinB	0.27682	0.0924743	0.543234	Ruminococcaceae	DTU089
UrolithinD	-0.165813	0.319783	0.543234	Ruminococcaceae	DTU089
UrolithinM5	-0.163745	0.32594	0.543234	Ruminococcaceae	DTU089
UrolithinM6	-0.180455	0.278288	0.543234	Ruminococcaceae	DTU089
UrolithinM7	-0.184117	0.268488	0.543234	Ruminococcaceae	DTU089
IsourolithinA	-0.145891	0.382128	0.545897	Peptostreptococcaceae	Terrisporobacter
UrolithinB	0.314333	0.0546077	0.546077	Lachnospiraceae	Lachnospiraceae UCG-003
UrolithinB	0.314333	0.0546077	0.546077	Lachnospiraceae	Butyrivibrio
UrolithinB	0.314333	0.0546077	0.546077	Clostridiaceae	Clostridium sensu stricto 3
UrolithinA	-0.218181	0.18819	0.547116	Enterobacteriaceae	Salmonella
UrolithinC	-0.147542	0.376708	0.547116	Enterobacteriaceae	Salmonella
UrolithinD	-0.147554	0.376667	0.547116	Enterobacteriaceae	Salmonella
UrolithinE	-0.129699	0.437693	0.547116	Enterobacteriaceae	Salmonella
UrolithinM5	0.164968	0.322291	0.547116	Enterobacteriaceae	Salmonella
UrolithinM7	-0.138674	0.406365	0.547116	Enterobacteriaceae	Salmonella
all	0.162398	0.32999	0.549984	Rikenellaceae	Alistipes
IsourolithinA	0.244202	0.139529	0.550231	Carnobacteriaceae	Granulicatella
UrolithinM5	0.229849	0.165069	0.550231	Carnobacteriaceae	Granulicatella
UrolithinM6	-0.24552	0.137337	0.550231	Carnobacteriaceae	Granulicatella
UrolithinB	0.26336	0.110137	0.550686	Peptostreptococcaceae	Criibacterium
all	-0.229561	0.165615	0.55205	Erysipelatoclostridiaceae	Candidatus Stoquefichus
UrolithinB	-0.161623	0.332335	0.553892	Lachnospiraceae	Ruminococcus gauvreauii
UrolithinM7	-0.169951	0.307683	0.553892	Lachnospiraceae	Ruminococcus gauvreauii
all	0.214647	0.195625	0.55477	Anaerovoracaceae	Eubacterium brachy
UrolithinD	-0.202857	0.221908	0.55477	Anaerovoracaceae	Eubacterium brachy
UrolithinA	0.143907	0.388706	0.555294	Ruminococcaceae	DTU089
UrolithinM5	0.127732	0.444732	0.555915	Enterococcaceae	Enterococcus
UrolithinC	0.14358	0.389796	0.556851	Ruminococcaceae	Subdoligranulum
all	0.198077	0.233224	0.557051	Coriobacteriales Incertae Sedis	Raoultibacter
UrolithinA	0.179806	0.28005	0.557051	Campylobacteraceae	Campylobacter
UrolithinB	0.189058	0.255626	0.557051	Campylobacteraceae	Campylobacter
UrolithinC	0.208268	0.209559	0.557051	Coriobacteriales Incertae Sedis	Raoultibacter
UrolithinD	0.163883	0.325527	0.557051	Campylobacteraceae	Campylobacter
UrolithinE	-0.160999	0.334231	0.557051	Campylobacteraceae	Campylobacter
UrolithinE	-0.160999	0.334231	0.557051	Coriobacteriales Incertae Sedis	Raoultibacter
UrolithinE	-0.160999	0.334231	0.557051	Lactobacillaceae	Limosilactobacillus
UrolithinM5	0.28465	0.0832518	0.557051	Coriobacteriales Incertae Sedis	Raoultibacter
UrolithinM6	0.212698	0.199811	0.557051	Coriobacteriales Incertae Sedis	Raoultibacter
UrolithinM7	-0.172139	0.301403	0.557051	Coriobacteriales Incertae Sedis	Raoultibacter
UrolithinA	0.160704	0.335128	0.558546	Erysipelatoclostridiaceae	Coprobacillus
UrolithinD	-0.173973	0.296205	0.558546	Erysipelatoclostridiaceae	Coprobacillus
IsourolithinA	-0.175114	0.292999	0.563029	Lachnospiraceae	Coprococcus
UrolithinD	-0.190738	0.251349	0.563029	Lachnospiraceae	Coprococcus
UrolithinM7	0.159824	0.337817	0.563029	Lachnospiraceae	Coprococcus
UrolithinE	-0.159188	0.339766	0.566276	Anaerofustaceae	Anaerofustis
UrolithinB	-0.18389	0.269088	0.566565	Erysipelotrichaceae	Clostridium innocuum
UrolithinC	-0.178622	0.283282	0.566565	Erysipelotrichaceae	Clostridium innocuum
all	0.218392	0.187754	0.566726	Actinomycetaceae	F0332
IsourolithinA	-0.125338	0.453381	0.566726	Actinomycetaceae	F0332
UrolithinA	0.195819	0.238702	0.566726	Actinomycetaceae	F0332
UrolithinE	-0.129699	0.437693	0.566726	Actinomycetaceae	F0332
UrolithinM6	-0.165109	0.321872	0.566726	Actinomycetaceae	F0332
UrolithinM7	-0.138674	0.406365	0.566726	Actinomycetaceae	F0332
UrolithinE	0.311708	0.0567696	0.567696	Pasteurellaceae	Conservatibacter
UrolithinM5	0.311708	0.0567696	0.567696	Anaerovoracaceae	Eubacterium saphenum
UrolithinE	0.311621	0.0568427	0.568427	Erysipelotrichaceae	Faecalitalea
UrolithinM7	0.141107	0.398098	0.568711	Rikenellaceae	Alistipes
UrolithinM6	-0.178098	0.284721	0.569442	Peptococcaceae	Peptococcus
UrolithinB	0.235396	0.154827	0.569557	Erysipelotrichaceae	Catenisphaera
UrolithinE	0.271443	0.0992491	0.569557	Erysipelotrichaceae	Catenisphaera
UrolithinM5	0.226819	0.170867	0.569557	Erysipelotrichaceae	Catenisphaera
UrolithinB	0.180345	0.278586	0.573065	Marinifilaceae	Odoribacter
UrolithinM6	0.17744	0.286533	0.573065	Marinifilaceae	Odoribacter
UrolithinA	-0.169239	0.309743	0.573226	Lachnospiraceae	Lachnoclostridium
UrolithinB	-0.181181	0.276327	0.573226	Lachnospiraceae	Lachnoclostridium
UrolithinD	-0.140313	0.400784	0.573226	Lachnospiraceae	Lachnoclostridium
UrolithinE	-0.140173	0.401258	0.573226	Lachnospiraceae	Lachnoclostridium
UrolithinM7	-0.165394	0.321025	0.573226	Lachnospiraceae	Lachnoclostridium
IsourolithinA	0.15862	0.341514	0.575482	Ruminococcaceae	UBA1819
UrolithinD	-0.1574	0.345289	0.575482	Ruminococcaceae	UBA1819
UrolithinM7	-0.198879	0.231299	0.575482	Ruminococcaceae	UBA1819
UrolithinE	0.107888	0.519099	0.576777	Ruminococcaceae	UBA1819
UrolithinM5	-0.117576	0.482044	0.576777	Ruminococcaceae	UBA1819
UrolithinM6	-0.138421	0.407228	0.576777	Ruminococcaceae	UBA1819
UrolithinD	-0.157134	0.346116	0.57686	Desulfovibrionaceae	Bilophila
all	0.234587	0.156292	0.577407	Veillonellaceae	Allisonella
UrolithinD	0.266958	0.105184	0.577407	Veillonellaceae	Allisonella
UrolithinM7	0.225609	0.173222	0.577407	Veillonellaceae	Allisonella
UrolithinM7	0.107529	0.520497	0.57833	Acidaminococcaceae	Phascolarctobacterium
all	-0.277561	0.0915692	0.579576	Ruminococcaceae	Candidatus Soleaferrea
UrolithinB	0.225277	0.173873	0.579576	Ruminococcaceae	Candidatus Soleaferrea
UrolithinM7	-0.256434	0.120167	0.579576	Ruminococcaceae	Candidatus Soleaferrea
UrolithinA	0.259221	0.116052	0.580258	Lachnospiraceae	Hungatella
UrolithinM5	0.106944	0.522781	0.580868	Actinomycetaceae	F0332
UrolithinE	-0.138533	0.406845	0.581207	Gemellaceae	Gemella
UrolithinM5	0.138847	0.405772	0.581207	Gemellaceae	Gemella
all	0.138225	0.407901	0.582716	Desulfovibrionaceae	Bilophila
UrolithinM5	-0.309849	0.0583422	0.583422	Bifidobacteriaceae	Bifidobacterium
UrolithinD	0.197695	0.234144	0.58536	Lachnospiraceae	Anaerostipes
all	0.105733	0.527528	0.586142	Barnesiellaceae	Coprobacter
UrolithinA	0.129945	0.436814	0.586142	Barnesiellaceae	Coprobacter
UrolithinM6	0.111602	0.504727	0.586142	Barnesiellaceae	Coprobacter
all	0.304795	0.0627914	0.588062	Butyricicoccaceae	UCG-009
UrolithinA	0.122124	0.465138	0.588062	Butyricicoccaceae	UCG-009
UrolithinB	0.254765	0.122682	0.588062	Butyricicoccaceae	UCG-009
UrolithinC	0.182573	0.272593	0.588062	Butyricicoccaceae	UCG-009
UrolithinD	0.127911	0.444087	0.588062	Butyricicoccaceae	UCG-009
UrolithinE	-0.120685	0.47045	0.588062	Butyricicoccaceae	UCG-009
UrolithinM6	0.171623	0.302876	0.588062	Butyricicoccaceae	UCG-009
UrolithinM7	-0.127438	0.445789	0.588062	Butyricicoccaceae	UCG-009
UrolithinM6	0.174659	0.294274	0.588547	Sutterellaceae	Sutterella
all	-0.240331	0.14611	0.588969	Lachnospiraceae	Lachnospiraceae UCG-003
all	-0.240331	0.14611	0.588969	Lachnospiraceae	Butyrivibrio
all	-0.240331	0.14611	0.588969	Clostridiaceae	Clostridium sensu stricto 3
all	-0.240331	0.14611	0.588969	Nocardiaceae	Rhodococcus
all	-0.187759	0.258968	0.588969	Succinivibrionaceae	Succinivibrio
all	-0.187759	0.258968	0.588969	Oscillospiraceae	Pseudoflavonifractor
all	-0.187759	0.258968	0.588969	Lachnospiraceae	Lachnospiraceae UCG-008
all	-0.142697	0.392749	0.588969	Lachnospiraceae	Lachnospiraceae UCG-002
all	0.0976345	0.559792	0.588969	Lachnospiraceae	Murimonas
all	-0.0976345	0.559792	0.588969	Lachnospiraceae	Anaerostignum
IsourolithinA	0.280508	0.0880379	0.588969	Nocardiaceae	Rhodococcus
IsourolithinA	0.241548	0.144016	0.588969	Succinivibrionaceae	Succinivibrio
IsourolithinA	0.241548	0.144016	0.588969	Oscillospiraceae	Pseudoflavonifractor
IsourolithinA	0.241548	0.144016	0.588969	Lachnospiraceae	Lachnospiraceae UCG-008
IsourolithinA	0.225964	0.172528	0.588969	Lachnospiraceae	Anaerostignum
IsourolithinA	0.194797	0.241212	0.588969	Lachnospiraceae	Lachnospiraceae UCG-002
IsourolithinA	-0.171421	0.303454	0.588969	Lachnospiraceae	Lachnospiraceae UCG-003
IsourolithinA	-0.171421	0.303454	0.588969	Lachnospiraceae	Butyrivibrio
IsourolithinA	-0.171421	0.303454	0.588969	Clostridiaceae	Clostridium sensu stricto 3
IsourolithinA	0.132462	0.427908	0.588969	Lachnospiraceae	Murimonas
UrolithinA	0.184283	0.268048	0.588969	Lachnospiraceae	Murimonas
UrolithinA	-0.152234	0.361548	0.588969	Succinivibrionaceae	Succinivibrio
UrolithinA	-0.152234	0.361548	0.588969	Lachnospiraceae	Lachnospiraceae UCG-003
UrolithinA	-0.152234	0.361548	0.588969	Lachnospiraceae	Butyrivibrio
UrolithinA	-0.152234	0.361548	0.588969	Lachnospiraceae	Anaerostignum
UrolithinA	-0.152234	0.361548	0.588969	Oscillospiraceae	Pseudoflavonifractor
UrolithinA	-0.152234	0.361548	0.588969	Lachnospiraceae	Lachnospiraceae UCG-002
UrolithinA	-0.152234	0.361548	0.588969	Clostridiaceae	Clostridium sensu stricto 3
UrolithinA	-0.152234	0.361548	0.588969	Lachnospiraceae	Lachnospiraceae UCG-008
UrolithinA	-0.152234	0.361548	0.588969	Nocardiaceae	Rhodococcus
UrolithinB	0.161414	0.332967	0.588969	Lachnospiraceae	Murimonas
UrolithinB	-0.127432	0.445809	0.588969	Succinivibrionaceae	Succinivibrio
UrolithinB	-0.127432	0.445809	0.588969	Lachnospiraceae	Anaerostignum
UrolithinB	-0.127432	0.445809	0.588969	Oscillospiraceae	Pseudoflavonifractor
UrolithinB	-0.127432	0.445809	0.588969	Lachnospiraceae	Lachnospiraceae UCG-002
UrolithinB	-0.127432	0.445809	0.588969	Lachnospiraceae	Lachnospiraceae UCG-008
UrolithinB	-0.127432	0.445809	0.588969	Nocardiaceae	Rhodococcus
UrolithinC	-0.102946	0.538529	0.588969	Succinivibrionaceae	Succinivibrio
UrolithinC	-0.102946	0.538529	0.588969	Lachnospiraceae	Lachnospiraceae UCG-003
UrolithinC	-0.102946	0.538529	0.588969	Lachnospiraceae	Murimonas
UrolithinC	-0.102946	0.538529	0.588969	Lachnospiraceae	Butyrivibrio
UrolithinC	-0.102946	0.538529	0.588969	Lachnospiraceae	Anaerostignum
UrolithinC	-0.102946	0.538529	0.588969	Oscillospiraceae	Pseudoflavonifractor
UrolithinC	-0.102946	0.538529	0.588969	Lachnospiraceae	Lachnospiraceae UCG-002
UrolithinC	-0.102946	0.538529	0.588969	Clostridiaceae	Clostridium sensu stricto 3
UrolithinC	-0.102946	0.538529	0.588969	Lachnospiraceae	Lachnospiraceae UCG-008
UrolithinC	-0.102946	0.538529	0.588969	Nocardiaceae	Rhodococcus
UrolithinD	0.308864	0.0591891	0.588969	Lachnospiraceae	Lachnospiraceae UCG-002
UrolithinD	-0.102955	0.538494	0.588969	Succinivibrionaceae	Succinivibrio
UrolithinD	-0.102955	0.538494	0.588969	Lachnospiraceae	Lachnospiraceae UCG-003
UrolithinD	-0.102955	0.538494	0.588969	Lachnospiraceae	Murimonas
UrolithinD	-0.102955	0.538494	0.588969	Lachnospiraceae	Butyrivibrio
UrolithinD	-0.102955	0.538494	0.588969	Lachnospiraceae	Anaerostignum
UrolithinD	-0.102955	0.538494	0.588969	Oscillospiraceae	Pseudoflavonifractor
UrolithinD	-0.102955	0.538494	0.588969	Clostridiaceae	Clostridium sensu stricto 3
UrolithinD	-0.102955	0.538494	0.588969	Lachnospiraceae	Lachnospiraceae UCG-008
UrolithinD	-0.102955	0.538494	0.588969	Nocardiaceae	Rhodococcus
UrolithinE	-0.090496	0.588969	0.588969	Succinivibrionaceae	Succinivibrio
UrolithinE	-0.090496	0.588969	0.588969	Lachnospiraceae	Lachnospiraceae UCG-003
UrolithinE	-0.090496	0.588969	0.588969	Lachnospiraceae	Butyrivibrio
UrolithinE	-0.090496	0.588969	0.588969	Lachnospiraceae	Anaerostignum
UrolithinE	-0.090496	0.588969	0.588969	Oscillospiraceae	Pseudoflavonifractor
UrolithinE	-0.090496	0.588969	0.588969	Lachnospiraceae	Lachnospiraceae UCG-002
UrolithinE	-0.090496	0.588969	0.588969	Clostridiaceae	Clostridium sensu stricto 3
UrolithinE	-0.090496	0.588969	0.588969	Lachnospiraceae	Lachnospiraceae UCG-008
UrolithinE	-0.090496	0.588969	0.588969	Nocardiaceae	Rhodococcus
UrolithinM5	-0.090496	0.588969	0.588969	Succinivibrionaceae	Succinivibrio
UrolithinM5	-0.090496	0.588969	0.588969	Lachnospiraceae	Lachnospiraceae UCG-003
UrolithinM5	-0.090496	0.588969	0.588969	Lachnospiraceae	Murimonas
UrolithinM5	-0.090496	0.588969	0.588969	Lachnospiraceae	Butyrivibrio
UrolithinM5	-0.090496	0.588969	0.588969	Oscillospiraceae	Pseudoflavonifractor
UrolithinM5	-0.090496	0.588969	0.588969	Lachnospiraceae	Lachnospiraceae UCG-002
UrolithinM5	-0.090496	0.588969	0.588969	Clostridiaceae	Clostridium sensu stricto 3
UrolithinM5	-0.090496	0.588969	0.588969	Lachnospiraceae	Lachnospiraceae UCG-008
UrolithinM5	-0.090496	0.588969	0.588969	Nocardiaceae	Rhodococcus
UrolithinM6	0.221544	0.181304	0.588969	Succinivibrionaceae	Succinivibrio
UrolithinM6	0.221544	0.181304	0.588969	Oscillospiraceae	Pseudoflavonifractor
UrolithinM6	0.221544	0.181304	0.588969	Lachnospiraceae	Lachnospiraceae UCG-008
UrolithinM6	-0.115203	0.49099	0.588969	Lachnospiraceae	Lachnospiraceae UCG-003
UrolithinM6	-0.115203	0.49099	0.588969	Lachnospiraceae	Murimonas
UrolithinM6	-0.115203	0.49099	0.588969	Lachnospiraceae	Butyrivibrio
UrolithinM6	-0.115203	0.49099	0.588969	Lachnospiraceae	Anaerostignum
UrolithinM6	-0.115203	0.49099	0.588969	Lachnospiraceae	Lachnospiraceae UCG-002
UrolithinM6	-0.115203	0.49099	0.588969	Clostridiaceae	Clostridium sensu stricto 3
UrolithinM6	-0.115203	0.49099	0.588969	Nocardiaceae	Rhodococcus
UrolithinM7	-0.0967582	0.563337	0.588969	Succinivibrionaceae	Succinivibrio
UrolithinM7	-0.0967582	0.563337	0.588969	Lachnospiraceae	Lachnospiraceae UCG-003
UrolithinM7	-0.0967582	0.563337	0.588969	Lachnospiraceae	Murimonas
UrolithinM7	-0.0967582	0.563337	0.588969	Lachnospiraceae	Butyrivibrio
UrolithinM7	-0.0967582	0.563337	0.588969	Lachnospiraceae	Anaerostignum
UrolithinM7	-0.0967582	0.563337	0.588969	Oscillospiraceae	Pseudoflavonifractor
UrolithinM7	-0.0967582	0.563337	0.588969	Lachnospiraceae	Lachnospiraceae UCG-002
UrolithinM7	-0.0967582	0.563337	0.588969	Clostridiaceae	Clostridium sensu stricto 3
UrolithinM7	-0.0967582	0.563337	0.588969	Lachnospiraceae	Lachnospiraceae UCG-008
UrolithinM7	-0.0967582	0.563337	0.588969	Nocardiaceae	Rhodococcus
IsourolithinA	-0.219257	0.185968	0.589476	Ruminococcaceae	Anaerofilum
UrolithinD	-0.197015	0.23579	0.589476	Ruminococcaceae	Anaerofilum
UrolithinE	0.240978	0.144995	0.589476	Ruminococcaceae	Anaerofilum
UrolithinM6	0.275688	0.09387	0.589476	Ruminococcaceae	Anaerofilum
UrolithinA	-0.223739	0.176907	0.589691	Oxalobacteraceae	Oxalobacter
UrolithinE	-0.281677	0.0866662	0.590202	Oscillospiraceae	Oscillospira
UrolithinM6	-0.257865	0.11804	0.590202	Oscillospiraceae	Oscillospira
UrolithinC	-0.13022	0.435836	0.590764	Lachnospiraceae	Ruminococcus gauvreauii
UrolithinM5	-0.104676	0.531688	0.590764	Lachnospiraceae	Ruminococcus gauvreauii
UrolithinM6	-0.119942	0.47321	0.590764	Lachnospiraceae	Ruminococcus gauvreauii
IsourolithinA	0.154281	0.355051	0.591751	Ruminococcaceae	Anaerotruncus
UrolithinA	0.208016	0.210125	0.591751	Ruminococcaceae	Anaerotruncus
UrolithinE	-0.16923	0.309771	0.591751	Ruminococcaceae	Anaerotruncus
UrolithinM6	0.194452	0.242062	0.591751	Ruminococcaceae	Anaerotruncus
UrolithinM7	-0.225039	0.174339	0.591751	Ruminococcaceae	Anaerotruncus
UrolithinM6	-0.153994	0.355958	0.593263	Fusobacteriaceae	Fusobacterium
UrolithinD	0.271426	0.0992711	0.596676	Anaerovoracaceae	Anaerovorax
UrolithinD	0.271426	0.0992711	0.596676	Corynebacteriaceae	Lawsonella
UrolithinM6	0.256991	0.119335	0.596676	Anaerovoracaceae	Anaerovorax
UrolithinM6	0.256991	0.119335	0.596676	Corynebacteriaceae	Lawsonella
all	0.196913	0.236036	0.598419	Peptostreptococcaceae	Peptostreptococcus
UrolithinB	0.220747	0.182921	0.598419	Peptostreptococcaceae	Peptostreptococcus
UrolithinD	0.195548	0.239367	0.598419	Peptostreptococcaceae	Peptostreptococcus
UrolithinM7	-0.207461	0.21137	0.598419	Peptostreptococcaceae	Peptostreptococcus
all	0.123253	0.46099	0.599086	Actinomycetaceae	Actinomyces
IsourolithinA	0.118316	0.479269	0.599086	Actinomycetaceae	Actinomyces
UrolithinA	-0.141668	0.396205	0.599086	Actinomycetaceae	Actinomyces
UrolithinM5	0.150187	0.368116	0.599086	Actinomycetaceae	Actinomyces
UrolithinC	0.195433	0.239647	0.599119	Christensenellaceae	Christensenellaceae R-7
all	0.172452	0.300513	0.601026	Oscillospiraceae	Oscillibacter
UrolithinD	-0.188424	0.257252	0.601026	Oscillospiraceae	Oscillibacter
UrolithinE	-0.212943	0.199282	0.601026	Oscillospiraceae	Oscillibacter
UrolithinM7	0.201939	0.224052	0.601026	Oscillospiraceae	Oscillibacter
UrolithinD	0.0875441	0.601227	0.601227	Actinomycetaceae	F0332
all	-0.134391	0.421151	0.601644	Ruminococcaceae	Anaerotruncus
UrolithinA	-0.152234	0.361548	0.60258	Prevotellaceae	Prevotellaceae UCG-001
UrolithinA	-0.117544	0.482165	0.602706	Ruminococcaceae	Subdoligranulum
UrolithinM7	-0.172139	0.301403	0.602805	Lachnospiraceae	Oribacterium
all	0.172011	0.301767	0.603534	Erysipelatoclostridiaceae	Erysipelotrichaceae UCG-003
IsourolithinA	0.144792	0.385765	0.604033	Acidaminococcaceae	Acidaminococcus
UrolithinB	0.133912	0.422823	0.604033	Acidaminococcaceae	Acidaminococcus
IsourolithinA	0.0866935	0.60478	0.60478	Listeriaceae	Listeria
UrolithinE	-0.194491	0.241966	0.604916	Ruminococcaceae	Candidatus Soleaferrea
IsourolithinA	-0.205221	0.216454	0.605121	Lachnospiraceae	CAG-56
UrolithinB	-0.194458	0.242048	0.605121	Lachnospiraceae	CAG-56
UrolithinC	0.221809	0.180769	0.605121	Lachnospiraceae	CAG-56
all	-0.101406	0.544652	0.605169	Enterobacteriaceae	Salmonella
UrolithinD	0.133094	0.425687	0.608124	Staphylococcaceae	Staphylococcus
UrolithinE	-0.220915	0.182578	0.608595	Christensenellaceae	Christensenella
UrolithinC	0.170975	0.304734	0.609468	Peptostreptococcaceae	Peptostreptococcus
all	0.170893	0.304969	0.609938	Defluviitaleaceae	Defluviitaleaceae UCG-011
UrolithinA	0.190414	0.25217	0.609938	Defluviitaleaceae	Defluviitaleaceae UCG-011
UrolithinA	-0.0853964	0.610215	0.610215	Lachnospiraceae	Cuneatibacter
UrolithinA	-0.150698	0.366471	0.610784	Lachnospiraceae	GCA-900066575
UrolithinM6	-0.154103	0.355615	0.610784	Lachnospiraceae	GCA-900066575
UrolithinB	-0.150373	0.367516	0.612527	Defluviitaleaceae	Defluviitaleaceae UCG-011
IsourolithinA	0.115232	0.49088	0.613601	Christensenellaceae	Christensenellaceae R-7
UrolithinE	-0.117992	0.480483	0.613601	Christensenellaceae	Christensenellaceae R-7
UrolithinM6	0.135069	0.418791	0.613601	Christensenellaceae	Christensenellaceae R-7
UrolithinM7	-0.161757	0.331927	0.613601	Christensenellaceae	Christensenellaceae R-7
IsourolithinA	-0.13151	0.431267	0.616095	Lachnospiraceae	Bacteroides pectinophilus
UrolithinD	-0.147554	0.376667	0.616095	Lachnospiraceae	Bacteroides pectinophilus
UrolithinM6	-0.165109	0.321872	0.616095	Lachnospiraceae	Bacteroides pectinophilus
UrolithinM7	0.167321	0.31534	0.616095	Lachnospiraceae	Bacteroides pectinophilus
UrolithinA	0.219765	0.184925	0.616416	Lachnospiraceae	UC5-1-2E3
UrolithinC	-0.256012	0.120799	0.616416	Lachnospiraceae	UC5-1-2E3
UrolithinM7	-0.235943	0.153842	0.616416	Lachnospiraceae	UC5-1-2E3
all	0.187282	0.260201	0.617744	Eggerthellaceae	Slackia
UrolithinA	0.202288	0.223234	0.617744	Eggerthellaceae	Slackia
UrolithinB	-0.151739	0.36313	0.617744	Eggerthellaceae	Slackia
UrolithinD	0.149404	0.370646	0.617744	Eggerthellaceae	Slackia
UrolithinM5	-0.154955	0.352926	0.617744	Eggerthellaceae	Slackia
all	0.0826138	0.621943	0.621943	Victivallaceae	Victivallis
IsourolithinA	0.148046	0.375062	0.621943	Victivallaceae	Victivallis
UrolithinA	0.10416	0.533723	0.621943	Victivallaceae	Victivallis
UrolithinB	0.127432	0.445809	0.621943	Victivallaceae	Victivallis
UrolithinC	-0.102946	0.538529	0.621943	Victivallaceae	Victivallis
UrolithinD	-0.102955	0.538494	0.621943	Victivallaceae	Victivallis
UrolithinE	-0.090496	0.588969	0.621943	Victivallaceae	Victivallis
UrolithinM5	-0.090496	0.588969	0.621943	Victivallaceae	Victivallis
UrolithinM6	-0.115203	0.49099	0.621943	Victivallaceae	Victivallis
UrolithinM7	0.280599	0.0879304	0.621943	Victivallaceae	Victivallis
IsourolithinA	-0.106277	0.525392	0.623582	Family XI	Murdochiella
UrolithinA	0.0972804	0.561223	0.623582	Family XI	Murdochiella
UrolithinA	0.305264	0.0623678	0.623678	Lachnospiraceae	Lachnospiraceae UCG-009
UrolithinM5	0.191388	0.249707	0.624267	Lachnospiraceae	Hungatella
UrolithinM7	-0.21143	0.202569	0.624267	Lachnospiraceae	Hungatella
all	0.133981	0.422582	0.624936	Lachnospiraceae	FD2005
IsourolithinA	0.0969792	0.562442	0.624936	Lachnospiraceae	FD2005
UrolithinA	-0.218181	0.18819	0.624936	Lachnospiraceae	FD2005
UrolithinE	-0.129699	0.437693	0.624936	Lachnospiraceae	FD2005
UrolithinM5	-0.129699	0.437693	0.624936	Lachnospiraceae	FD2005
UrolithinM6	-0.165109	0.321872	0.624936	Lachnospiraceae	FD2005
UrolithinM7	0.110391	0.50939	0.624936	Lachnospiraceae	FD2005
UrolithinB	0.129663	0.437821	0.625459	Lactobacillaceae	Limosilactobacillus
UrolithinB	-0.129592	0.438072	0.625817	Lachnospiraceae	Blautia
UrolithinD	-0.141816	0.395707	0.625817	Lachnospiraceae	Blautia
UrolithinM5	-0.149567	0.370119	0.625817	Lachnospiraceae	Blautia
UrolithinA	0.153834	0.356463	0.626115	Anaerovoracaceae	Family XIII AD3011
UrolithinC	0.193896	0.243438	0.626115	Anaerovoracaceae	Family XIII AD3011
UrolithinD	-0.14786	0.375669	0.626115	Anaerovoracaceae	Family XIII AD3011
UrolithinE	-0.162813	0.32874	0.626115	Anaerovoracaceae	Family XIII AD3011
UrolithinM5	0.147382	0.377231	0.628718	Peptococcaceae	Peptococcus
UrolithinM6	-0.1675	0.314814	0.629627	Lactobacillaceae	Weissella
UrolithinC	0.146933	0.378703	0.631171	Prevotellaceae	Prevotella
UrolithinE	0.147885	0.375585	0.631171	Prevotellaceae	Prevotella
UrolithinB	-0.14691	0.378776	0.631293	Ruminococcaceae	Ruminococcus
UrolithinM6	0.158292	0.342527	0.631293	Ruminococcaceae	Ruminococcus
all	0.217579	0.189443	0.631478	Erysipelatoclostridiaceae	Catenibacterium
UrolithinM5	0.262859	0.110842	0.631478	Erysipelatoclostridiaceae	Catenibacterium
UrolithinM7	0.245707	0.137029	0.631478	Erysipelatoclostridiaceae	Catenibacterium
UrolithinC	0.11845	0.478771	0.63183	Lachnospiraceae	Coprococcus
UrolithinM5	0.111411	0.505464	0.63183	Lachnospiraceae	Coprococcus
IsourolithinA	-0.128408	0.442303	0.631862	Campylobacteraceae	Campylobacter
UrolithinE	-0.207341	0.21164	0.632735	Family XI	Anaerococcus
UrolithinM7	-0.19005	0.253094	0.632735	Family XI	Anaerococcus
UrolithinD	-0.112839	0.499989	0.635514	Lachnospiraceae	Ruminococcus gnavus
UrolithinE	0.110645	0.508412	0.635514	Lachnospiraceae	Ruminococcus gnavus
all	-0.135998	0.415566	0.63775	Family XI	Ezakiella
UrolithinC	0.110182	0.5102	0.63775	Family XI	Ezakiella
UrolithinM6	-0.126542	0.449019	0.63775	Family XI	Ezakiella
IsourolithinA	-0.164388	0.324016	0.640993	Atopobiaceae	Atopobium
UrolithinB	0.145144	0.384596	0.640993	Atopobiaceae	Atopobium
UrolithinD	0.188315	0.257535	0.640993	Atopobiaceae	Atopobium
IsourolithinA	-0.206311	0.213969	0.64231	Barnesiellaceae	Barnesiella
UrolithinC	0.215731	0.193322	0.64231	Barnesiellaceae	Barnesiella
UrolithinD	0.228778	0.167103	0.64231	Barnesiellaceae	Barnesiella
UrolithinM6	0.188552	0.256924	0.64231	Barnesiellaceae	Barnesiella
UrolithinE	-0.188444	0.257202	0.643006	Veillonellaceae	Allisonella
UrolithinC	0.0822239	0.623594	0.643782	Peptococcaceae	Peptococcus
UrolithinD	0.114962	0.491905	0.643782	Peptococcaceae	Peptococcus
UrolithinE	-0.0774895	0.643782	0.643782	Peptococcaceae	Peptococcus
UrolithinM7	-0.106732	0.52361	0.643782	Peptococcaceae	Peptococcus
IsourolithinA	-0.131959	0.429681	0.64395	Lactobacillaceae	Weissella
UrolithinB	0.117796	0.48122	0.64395	Lactobacillaceae	Weissella
UrolithinE	-0.108901	0.51516	0.64395	Lactobacillaceae	Weissella
IsourolithinA	0.10885	0.515357	0.644196	Lachnospiraceae	Blautia
all	0.169631	0.308607	0.644437	Christensenellaceae	Christensenella
UrolithinD	-0.141353	0.397268	0.644437	Christensenellaceae	Christensenella
UrolithinM5	0.14066	0.39961	0.644437	Christensenellaceae	Christensenella
UrolithinM7	-0.125965	0.451106	0.644437	Christensenellaceae	Christensenella
IsourolithinA	-0.2157	0.193388	0.644628	Prevotellaceae	Prevotella_9
UrolithinA	0.226737	0.171026	0.644628	Prevotellaceae	Prevotella_9
UrolithinM7	0.21934	0.185798	0.644628	Prevotellaceae	Prevotella_9
UrolithinB	0.24018	0.146371	0.645449	Ruminococcaceae	Caproiciproducens
UrolithinD	-0.253347	0.12485	0.645449	Ruminococcaceae	Caproiciproducens
UrolithinM7	0.215584	0.193635	0.645449	Ruminococcaceae	Caproiciproducens
all	-0.141053	0.398279	0.645482	Family XI	Anaerococcus
IsourolithinA	-0.125764	0.451837	0.645482	Family XI	Anaerococcus
UrolithinB	0.127014	0.447318	0.645482	Family XI	Anaerococcus
UrolithinB	0.0922791	0.581619	0.646243	Lachnospiraceae	Anaerosporobacter
all	0.144721	0.385998	0.646406	Oscillospiraceae	Papillibacter
IsourolithinA	0.106987	0.522615	0.646406	Oscillospiraceae	Papillibacter
UrolithinA	0.186648	0.261846	0.646406	Oscillospiraceae	Papillibacter
UrolithinB	0.152835	0.359632	0.646406	Oscillospiraceae	Papillibacter
UrolithinD	-0.112009	0.503164	0.646406	Oscillospiraceae	Papillibacter
UrolithinE	-0.19972	0.229291	0.646406	Oscillospiraceae	Papillibacter
UrolithinM5	0.109038	0.514627	0.646406	Oscillospiraceae	Papillibacter
UrolithinM6	0.120433	0.471386	0.646406	Oscillospiraceae	Papillibacter
UrolithinM7	-0.0922433	0.581765	0.646406	Oscillospiraceae	Papillibacter
UrolithinB	0.108334	0.517362	0.646702	Ruminococcaceae	Anaerotruncus
all	-0.0764797	0.648122	0.648122	Lactobacillaceae	Pediococcus
UrolithinD	0.159282	0.339476	0.648637	Atopobiaceae	Olsenella
UrolithinE	0.125155	0.454046	0.648637	Atopobiaceae	Olsenella
UrolithinM6	-0.163141	0.327753	0.648637	Atopobiaceae	Olsenella
UrolithinM7	0.131732	0.43048	0.648637	Atopobiaceae	Olsenella
all	0.173992	0.296152	0.64989	Erysipelotrichaceae	Catenisphaera
UrolithinA	0.124914	0.454923	0.64989	Erysipelotrichaceae	Catenisphaera
UrolithinD	-0.131067	0.432832	0.64989	Erysipelotrichaceae	Catenisphaera
UrolithinM6	-0.159349	0.339271	0.64989	Erysipelotrichaceae	Catenisphaera
UrolithinE	0.0759009	0.650614	0.650614	Lachnospiraceae	Ruminococcus gauvreauii
UrolithinC	-0.0848364	0.612568	0.650686	Lachnospiraceae	Lachnoclostridium
UrolithinM5	-0.0758843	0.650686	0.650686	Lachnospiraceae	Lachnoclostridium
UrolithinM6	-0.106203	0.525683	0.650686	Lachnospiraceae	Lachnoclostridium
UrolithinA	0.175455	0.292044	0.651684	Oscillospiraceae	UCG-007
UrolithinB	0.163778	0.325842	0.651684	Oscillospiraceae	UCG-007
UrolithinE	-0.241905	0.143407	0.651684	Oscillospiraceae	UCG-007
UrolithinM6	0.218216	0.188119	0.651684	Oscillospiraceae	UCG-007
UrolithinM7	-0.207087	0.212214	0.651684	Oscillospiraceae	UCG-007
IsourolithinA	0.107236	0.521643	0.652053	Oscillospiraceae	Oscillibacter
UrolithinB	0.110334	0.509612	0.652053	Oscillospiraceae	Oscillibacter
UrolithinC	0.116754	0.485132	0.652053	Oscillospiraceae	Oscillibacter
IsourolithinA	-0.145707	0.382736	0.652484	Lachnospiraceae	Eubacterium ruminantium
UrolithinM6	-0.124415	0.456739	0.652484	Lachnospiraceae	Eubacterium ruminantium
UrolithinM7	0.134708	0.420047	0.652484	Lachnospiraceae	Eubacterium ruminantium
UrolithinE	0.106944	0.522781	0.653476	Lachnospiraceae	Bacteroides pectinophilus
IsourolithinA	-0.171421	0.303454	0.65441	Lactobacillaceae	Lactiplantibacillus
IsourolithinA	-0.171421	0.303454	0.65441	Hungateiclostridiaceae	Fastidiosipila
IsourolithinA	-0.171421	0.303454	0.65441	Propionibacteriaceae	Propionibacterium
IsourolithinA	-0.171421	0.303454	0.65441	Lactobacillaceae	Levilactobacillus
IsourolithinA	-0.171421	0.303454	0.65441	Family XI	W5053
IsourolithinA	-0.171421	0.303454	0.65441	Eggerthellaceae	Paraeggerthella
IsourolithinA	-0.171421	0.303454	0.65441	Clostridiaceae	Clostridium sensu stricto 12
IsourolithinA	0.163629	0.326286	0.65441	Peptostreptococcaceae	Criibacterium
IsourolithinA	0.116878	0.484666	0.65441	Pasteurellaceae	Conservatibacter
IsourolithinA	0.101294	0.545098	0.65441	Anaerovoracaceae	Eubacterium saphenum
UrolithinA	0.232357	0.160379	0.65441	Pasteurellaceae	Conservatibacter
UrolithinA	0.216333	0.192054	0.65441	Anaerovoracaceae	Eubacterium saphenum
UrolithinA	0.152234	0.361548	0.65441	Acidaminococcaceae	Succiniclasticum
UrolithinA	0.152234	0.361548	0.65441	Oscillospiraceae	V9D2013
UrolithinA	-0.152234	0.361548	0.65441	Peptostreptococcaceae	Criibacterium
UrolithinA	0.136209	0.414836	0.65441	Lactobacillaceae	Lactiplantibacillus
UrolithinA	0.120185	0.472306	0.65441	Hungateiclostridiaceae	Fastidiosipila
UrolithinA	0.120185	0.472306	0.65441	Propionibacteriaceae	Propionibacterium
UrolithinA	0.120185	0.472306	0.65441	Lactobacillaceae	Levilactobacillus
UrolithinA	0.120185	0.472306	0.65441	Family XI	W5053
UrolithinA	0.120185	0.472306	0.65441	Eggerthellaceae	Paraeggerthella
UrolithinA	0.120185	0.472306	0.65441	Clostridiaceae	Clostridium sensu stricto 12
UrolithinB	0.144423	0.386987	0.65441	Hungateiclostridiaceae	Fastidiosipila
UrolithinB	0.144423	0.386987	0.65441	Propionibacteriaceae	Propionibacterium
UrolithinB	0.144423	0.386987	0.65441	Lactobacillaceae	Levilactobacillus
UrolithinB	0.144423	0.386987	0.65441	Family XI	W5053
UrolithinB	0.144423	0.386987	0.65441	Eggerthellaceae	Paraeggerthella
UrolithinB	0.144423	0.386987	0.65441	Clostridiaceae	Clostridium sensu stricto 12
UrolithinB	-0.127432	0.445809	0.65441	Lactobacillaceae	Lactiplantibacillus
UrolithinB	-0.127432	0.445809	0.65441	Pasteurellaceae	Conservatibacter
UrolithinB	-0.127432	0.445809	0.65441	Anaerovoracaceae	Eubacterium saphenum
UrolithinC	0.29012	0.0772449	0.65441	Hungateiclostridiaceae	Fastidiosipila
UrolithinC	0.29012	0.0772449	0.65441	Propionibacteriaceae	Propionibacterium
UrolithinC	0.29012	0.0772449	0.65441	Lactobacillaceae	Levilactobacillus
UrolithinC	0.29012	0.0772449	0.65441	Family XI	W5053
UrolithinC	0.29012	0.0772449	0.65441	Eggerthellaceae	Paraeggerthella
UrolithinC	0.29012	0.0772449	0.65441	Clostridiaceae	Clostridium sensu stricto 12
UrolithinC	0.177815	0.285497	0.65441	Acidaminococcaceae	Succiniclasticum
UrolithinC	0.177815	0.285497	0.65441	Oscillospiraceae	V9D2013
UrolithinC	-0.102946	0.538529	0.65441	Lactobacillaceae	Lactiplantibacillus
UrolithinC	-0.102946	0.538529	0.65441	Pasteurellaceae	Conservatibacter
UrolithinC	-0.102946	0.538529	0.65441	Anaerovoracaceae	Eubacterium saphenum
UrolithinD	0.233988	0.157383	0.65441	Hungateiclostridiaceae	Fastidiosipila
UrolithinD	0.233988	0.157383	0.65441	Propionibacteriaceae	Propionibacterium
UrolithinD	0.233988	0.157383	0.65441	Lactobacillaceae	Levilactobacillus
UrolithinD	0.233988	0.157383	0.65441	Family XI	W5053
UrolithinD	0.233988	0.157383	0.65441	Eggerthellaceae	Paraeggerthella
UrolithinD	0.233988	0.157383	0.65441	Clostridiaceae	Clostridium sensu stricto 12
UrolithinD	-0.102955	0.538494	0.65441	Lactobacillaceae	Lactiplantibacillus
UrolithinD	-0.102955	0.538494	0.65441	Acidaminococcaceae	Succiniclasticum
UrolithinD	-0.102955	0.538494	0.65441	Oscillospiraceae	V9D2013
UrolithinD	-0.102955	0.538494	0.65441	Peptostreptococcaceae	Criibacterium
UrolithinD	-0.102955	0.538494	0.65441	Pasteurellaceae	Conservatibacter
UrolithinD	-0.102955	0.538494	0.65441	Anaerovoracaceae	Eubacterium saphenum
UrolithinE	-0.090496	0.588969	0.65441	Lactobacillaceae	Lactiplantibacillus
UrolithinE	-0.090496	0.588969	0.65441	Acidaminococcaceae	Succiniclasticum
UrolithinE	-0.090496	0.588969	0.65441	Hungateiclostridiaceae	Fastidiosipila
UrolithinE	-0.090496	0.588969	0.65441	Propionibacteriaceae	Propionibacterium
UrolithinE	-0.090496	0.588969	0.65441	Oscillospiraceae	V9D2013
UrolithinE	-0.090496	0.588969	0.65441	Lactobacillaceae	Levilactobacillus
UrolithinE	-0.090496	0.588969	0.65441	Family XI	W5053
UrolithinE	-0.090496	0.588969	0.65441	Peptostreptococcaceae	Criibacterium
UrolithinE	-0.090496	0.588969	0.65441	Eggerthellaceae	Paraeggerthella
UrolithinE	-0.090496	0.588969	0.65441	Clostridiaceae	Clostridium sensu stricto 12
UrolithinE	-0.090496	0.588969	0.65441	Anaerovoracaceae	Eubacterium saphenum
UrolithinE	-0.090496	0.588969	0.65441	Prevotellaceae	Prevotellaceae UCG-001
UrolithinM5	-0.090496	0.588969	0.65441	Lactobacillaceae	Lactiplantibacillus
UrolithinM5	-0.090496	0.588969	0.65441	Hungateiclostridiaceae	Fastidiosipila
UrolithinM5	-0.090496	0.588969	0.65441	Propionibacteriaceae	Propionibacterium
UrolithinM5	-0.090496	0.588969	0.65441	Lactobacillaceae	Levilactobacillus
UrolithinM5	-0.090496	0.588969	0.65441	Family XI	W5053
UrolithinM5	-0.090496	0.588969	0.65441	Peptostreptococcaceae	Criibacterium
UrolithinM5	-0.090496	0.588969	0.65441	Eggerthellaceae	Paraeggerthella
UrolithinM5	-0.090496	0.588969	0.65441	Clostridiaceae	Clostridium sensu stricto 12
UrolithinM5	-0.090496	0.588969	0.65441	Pasteurellaceae	Conservatibacter
UrolithinM5	-0.090496	0.588969	0.65441	Prevotellaceae	Prevotellaceae UCG-001
UrolithinM6	0.203821	0.219673	0.65441	Lactobacillaceae	Lactiplantibacillus
UrolithinM6	-0.115203	0.49099	0.65441	Acidaminococcaceae	Succiniclasticum
UrolithinM6	-0.115203	0.49099	0.65441	Hungateiclostridiaceae	Fastidiosipila
UrolithinM6	-0.115203	0.49099	0.65441	Propionibacteriaceae	Propionibacterium
UrolithinM6	-0.115203	0.49099	0.65441	Oscillospiraceae	V9D2013
UrolithinM6	-0.115203	0.49099	0.65441	Lactobacillaceae	Levilactobacillus
UrolithinM6	-0.115203	0.49099	0.65441	Family XI	W5053
UrolithinM6	-0.115203	0.49099	0.65441	Peptostreptococcaceae	Criibacterium
UrolithinM6	-0.115203	0.49099	0.65441	Eggerthellaceae	Paraeggerthella
UrolithinM6	-0.115203	0.49099	0.65441	Clostridiaceae	Clostridium sensu stricto 12
UrolithinM6	-0.115203	0.49099	0.65441	Pasteurellaceae	Conservatibacter
UrolithinM6	-0.115203	0.49099	0.65441	Anaerovoracaceae	Eubacterium saphenum
UrolithinM6	-0.115203	0.49099	0.65441	Prevotellaceae	Prevotellaceae UCG-001
UrolithinM7	-0.0967582	0.563337	0.65441	Acidaminococcaceae	Succiniclasticum
UrolithinM7	-0.0967582	0.563337	0.65441	Hungateiclostridiaceae	Fastidiosipila
UrolithinM7	-0.0967582	0.563337	0.65441	Propionibacteriaceae	Propionibacterium
UrolithinM7	-0.0967582	0.563337	0.65441	Oscillospiraceae	V9D2013
UrolithinM7	-0.0967582	0.563337	0.65441	Lactobacillaceae	Levilactobacillus
UrolithinM7	-0.0967582	0.563337	0.65441	Family XI	W5053
UrolithinM7	-0.0967582	0.563337	0.65441	Peptostreptococcaceae	Criibacterium
UrolithinM7	-0.0967582	0.563337	0.65441	Eggerthellaceae	Paraeggerthella
UrolithinM7	-0.0967582	0.563337	0.65441	Clostridiaceae	Clostridium sensu stricto 12
UrolithinM7	-0.0967582	0.563337	0.65441	Pasteurellaceae	Conservatibacter
UrolithinM7	-0.0967582	0.563337	0.65441	Anaerovoracaceae	Eubacterium saphenum
UrolithinB	0.186328	0.262682	0.656705	Oxalobacteraceae	Oxalobacter
all	0.277883	0.0911785	0.658208	Brevibacteriaceae	Brevibacterium
all	0.277883	0.0911785	0.658208	Micrococcaceae	Pseudoglutamicibacter
all	0.277883	0.0911785	0.658208	Family XI	Helcococcus
all	0.277883	0.0911785	0.658208	Alcaligenaceae	Pelistega
all	0.277883	0.0911785	0.658208	Rikenellaceae	dgA-11 gut
UrolithinC	0.196533	0.236961	0.658208	Brevibacteriaceae	Brevibacterium
UrolithinC	0.196533	0.236961	0.658208	Micrococcaceae	Pseudoglutamicibacter
UrolithinC	0.196533	0.236961	0.658208	Family XI	Helcococcus
UrolithinC	0.196533	0.236961	0.658208	Alcaligenaceae	Pelistega
UrolithinC	0.196533	0.236961	0.658208	Rikenellaceae	dgA-11 gut
UrolithinM6	0.186097	0.263283	0.658208	Brevibacteriaceae	Brevibacterium
UrolithinM6	0.186097	0.263283	0.658208	Micrococcaceae	Pseudoglutamicibacter
UrolithinM6	0.186097	0.263283	0.658208	Family XI	Helcococcus
UrolithinM6	0.186097	0.263283	0.658208	Alcaligenaceae	Pelistega
UrolithinM6	0.186097	0.263283	0.658208	Rikenellaceae	dgA-11 gut
UrolithinM7	0.203192	0.221129	0.658208	Brevibacteriaceae	Brevibacterium
UrolithinM7	0.203192	0.221129	0.658208	Micrococcaceae	Pseudoglutamicibacter
UrolithinM7	0.203192	0.221129	0.658208	Family XI	Helcococcus
UrolithinM7	0.203192	0.221129	0.658208	Alcaligenaceae	Pelistega
UrolithinM7	0.203192	0.221129	0.658208	Rikenellaceae	dgA-11 gut
UrolithinC	0.299239	0.0679875	0.659638	Porphyromonadaceae	Porphyromonas
UrolithinD	0.236017	0.15371	0.659638	Porphyromonadaceae	Porphyromonas
UrolithinM5	-0.213588	0.197892	0.659638	Porphyromonadaceae	Porphyromonas
UrolithinM6	0.0890573	0.59493	0.661033	Lachnospiraceae	Sellimonas
all	0.185655	0.264439	0.661097	Porphyromonadaceae	Porphyromonas
UrolithinB	-0.14125	0.397616	0.662693	Erysipelatoclostridiaceae	Erysipelotrichaceae UCG-003
all	-0.119475	0.474945	0.662772	Anaerofustaceae	Anaerofustis
UrolithinM5	0.105049	0.530218	0.662772	Anaerofustaceae	Anaerofustis
UrolithinB	0.161886	0.331539	0.663078	Porphyromonadaceae	Porphyromonas
UrolithinD	0.0727181	0.664386	0.664386	Lachnospiraceae	FD2005
all	-0.170815	0.305193	0.664513	Anaerovoracaceae	Eubacterium nodatum
IsourolithinA	0.225572	0.173295	0.664513	Anaerovoracaceae	Eubacterium nodatum
UrolithinA	-0.186851	0.261318	0.664513	Anaerovoracaceae	Eubacterium nodatum
UrolithinB	0.24259	0.142242	0.664513	Anaerovoracaceae	Eubacterium nodatum
UrolithinC	-0.122118	0.465159	0.664513	Anaerovoracaceae	Eubacterium nodatum
UrolithinD	-0.125181	0.45395	0.664513	Anaerovoracaceae	Eubacterium nodatum
UrolithinM7	-0.136679	0.413214	0.664513	Anaerovoracaceae	Eubacterium nodatum
UrolithinA	0.270527	0.10044	0.66596	Ruminococcaceae	Paludicola
UrolithinM7	-0.248058	0.133192	0.66596	Ruminococcaceae	Paludicola
UrolithinC	0.223458	0.177467	0.668462	Synergistaceae	Cloacibacillus
UrolithinD	-0.183163	0.271018	0.668462	Synergistaceae	Cloacibacillus
UrolithinE	-0.160999	0.334231	0.668462	Synergistaceae	Cloacibacillus
UrolithinM6	0.243677	0.140408	0.668462	Synergistaceae	Cloacibacillus
UrolithinM7	-0.172139	0.301403	0.668462	Synergistaceae	Cloacibacillus
UrolithinD	-0.0874191	0.601749	0.66861	Lachnospiraceae	Eubacterium ruminantium
UrolithinE	0.0895846	0.592742	0.66861	Lachnospiraceae	Eubacterium ruminantium
all	0.150204	0.368063	0.66877	Veillonellaceae	Megasphaera
UrolithinA	0.141531	0.396666	0.66877	Veillonellaceae	Megasphaera
UrolithinC	0.237857	0.150434	0.66877	Veillonellaceae	Megasphaera
UrolithinE	-0.213588	0.197892	0.66877	Veillonellaceae	Megasphaera
UrolithinM5	0.122157	0.465013	0.66877	Veillonellaceae	Megasphaera
UrolithinM6	-0.12131	0.468139	0.66877	Veillonellaceae	Megasphaera
UrolithinM7	0.135579	0.41702	0.66877	Veillonellaceae	Megasphaera
all	0.173698	0.296979	0.669669	Enterobacteriaceae	Citrobacter
UrolithinA	0.1608	0.334834	0.669669	Enterobacteriaceae	Citrobacter
UrolithinC	0.197168	0.235418	0.669669	Enterobacteriaceae	Citrobacter
UrolithinD	0.174399	0.295003	0.669669	Enterobacteriaceae	Citrobacter
UrolithinE	-0.160999	0.334231	0.669669	Enterobacteriaceae	Citrobacter
IsourolithinA	0.198437	0.232359	0.670256	Micrococcaceae	Rothia
UrolithinB	0.139909	0.402153	0.670256	Micrococcaceae	Rothia
UrolithinC	0.164472	0.323768	0.670256	Micrococcaceae	Rothia
UrolithinM5	0.15268	0.360126	0.670256	Micrococcaceae	Rothia
UrolithinM6	-0.226764	0.170973	0.670256	Micrococcaceae	Rothia
UrolithinM7	-0.168	0.313352	0.670256	Micrococcaceae	Rothia
all	-0.151282	0.364594	0.670405	Ruminococcaceae	Pygmaiobacter
IsourolithinA	0.196549	0.236921	0.670405	Ruminococcaceae	Pygmaiobacter
UrolithinB	0.165265	0.321406	0.670405	Ruminococcaceae	Pygmaiobacter
UrolithinD	-0.269882	0.101285	0.670405	Ruminococcaceae	Pygmaiobacter
UrolithinE	0.139883	0.402243	0.670405	Ruminococcaceae	Pygmaiobacter
UrolithinM5	-0.237223	0.151556	0.670405	Ruminococcaceae	Pygmaiobacter
UrolithinM6	0.183954	0.26892	0.6723	Lachnospiraceae	UC5-1-2E3
IsourolithinA	-0.103117	0.537852	0.672315	Selenomonadaceae	Megamonas
UrolithinM6	-0.0863182	0.606351	0.673723	Oscillospiraceae	Oscillibacter
IsourolithinA	0.0857106	0.608896	0.676552	Anaerovoracaceae	Anaerovorax
IsourolithinA	0.0857106	0.608896	0.676552	Corynebacteriaceae	Lawsonella
UrolithinA	-0.152234	0.361548	0.676552	Anaerovoracaceae	Anaerovorax
UrolithinA	-0.152234	0.361548	0.676552	Corynebacteriaceae	Lawsonella
UrolithinB	-0.127432	0.445809	0.676552	Anaerovoracaceae	Anaerovorax
UrolithinB	-0.127432	0.445809	0.676552	Corynebacteriaceae	Lawsonella
UrolithinC	-0.102946	0.538529	0.676552	Anaerovoracaceae	Anaerovorax
UrolithinC	-0.102946	0.538529	0.676552	Corynebacteriaceae	Lawsonella
UrolithinE	-0.090496	0.588969	0.676552	Anaerovoracaceae	Anaerovorax
UrolithinE	-0.090496	0.588969	0.676552	Corynebacteriaceae	Lawsonella
UrolithinM5	-0.090496	0.588969	0.676552	Anaerovoracaceae	Anaerovorax
UrolithinM5	-0.090496	0.588969	0.676552	Corynebacteriaceae	Lawsonella
UrolithinM7	-0.0967582	0.563337	0.676552	Anaerovoracaceae	Anaerovorax
UrolithinM7	-0.0967582	0.563337	0.676552	Corynebacteriaceae	Lawsonella
UrolithinM5	-0.183304	0.270644	0.676611	Erysipelatoclostridiaceae	Candidatus Stoquefichus
UrolithinA	0.245617	0.137178	0.677857	Family XI	Fenollaria
UrolithinB	0.1684	0.312184	0.677857	Family XI	Fenollaria
UrolithinC	0.19356	0.244271	0.677857	Family XI	Fenollaria
UrolithinD	0.159461	0.338929	0.677857	Family XI	Fenollaria
UrolithinD	0.159112	0.340001	0.680003	Brevibacteriaceae	Brevibacterium
UrolithinD	0.159112	0.340001	0.680003	Micrococcaceae	Pseudoglutamicibacter
UrolithinD	0.159112	0.340001	0.680003	Family XI	Helcococcus
UrolithinD	0.159112	0.340001	0.680003	Alcaligenaceae	Pelistega
UrolithinD	0.159112	0.340001	0.680003	Rikenellaceae	dgA-11 gut
all	0.262862	0.110837	0.680086	Clostridiaceae	Sarcina
all	0.262862	0.110837	0.680086	Eggerthellaceae	CHKCI002
IsourolithinA	0.210381	0.204871	0.680086	Clostridiaceae	Sarcina
IsourolithinA	0.210381	0.204871	0.680086	Eggerthellaceae	CHKCI002
UrolithinC	0.159098	0.340043	0.680086	Clostridiaceae	Sarcina
UrolithinC	0.159098	0.340043	0.680086	Eggerthellaceae	CHKCI002
UrolithinD	0.177831	0.285455	0.680086	Clostridiaceae	Sarcina
UrolithinD	0.177831	0.285455	0.680086	Eggerthellaceae	CHKCI002
UrolithinM5	0.211157	0.203165	0.680086	Clostridiaceae	Sarcina
UrolithinM5	0.211157	0.203165	0.680086	Eggerthellaceae	CHKCI002
IsourolithinA	0.247846	0.133535	0.68316	Oscillospiraceae	Flavonifractor
UrolithinD	-0.210346	0.204948	0.68316	Oscillospiraceae	Flavonifractor
UrolithinE	-0.223988	0.176414	0.68316	Oscillospiraceae	Flavonifractor
UrolithinB	0.2102	0.205269	0.684228	Streptococcaceae	Streptococcus
UrolithinC	0.238662	0.149017	0.684228	Streptococcaceae	Streptococcus
UrolithinM5	-0.298789	0.0684231	0.684231	Eggerthellaceae	Gordonibacter
all	-0.12711	0.446969	0.684294	Erysipelotrichaceae	Dielma
IsourolithinA	0.161952	0.331338	0.684294	Erysipelotrichaceae	Dielma
UrolithinC	-0.168646	0.311466	0.684294	Erysipelotrichaceae	Dielma
UrolithinD	-0.147961	0.375337	0.684294	Erysipelotrichaceae	Dielma
UrolithinM5	-0.130337	0.435421	0.684294	Erysipelotrichaceae	Dielma
UrolithinM6	0.215765	0.193252	0.684294	Erysipelotrichaceae	Dielma
UrolithinM7	-0.118387	0.479006	0.684294	Erysipelotrichaceae	Dielma
UrolithinM5	0.0836083	0.617741	0.686379	Christensenellaceae	Christensenellaceae R-7
all	0.0675931	0.68679	0.68679	Hungateiclostridiaceae	Fastidiosipila
all	0.0675931	0.68679	0.68679	Propionibacteriaceae	Propionibacterium
all	0.0675931	0.68679	0.68679	Lactobacillaceae	Levilactobacillus
all	0.0675931	0.68679	0.68679	Family XI	W5053
all	0.0675931	0.68679	0.68679	Eggerthellaceae	Paraeggerthella
all	0.0675931	0.68679	0.68679	Clostridiaceae	Clostridium sensu stricto 12
UrolithinA	-0.0810072	0.628757	0.687468	Staphylococcaceae	Staphylococcus
UrolithinC	0.067439	0.687468	0.687468	Staphylococcaceae	Staphylococcus
UrolithinM6	0.0908094	0.587674	0.687468	Staphylococcaceae	Staphylococcus
UrolithinM7	0.0833517	0.618824	0.687582	Ruminococcaceae	Angelakisella
IsourolithinA	0.15779	0.344081	0.688161	Lachnospiraceae	Hungatella
UrolithinA	-0.134863	0.419507	0.689773	Erysipelotrichaceae	Solobacterium
UrolithinM7	-0.117364	0.482841	0.689773	Erysipelotrichaceae	Solobacterium
UrolithinM6	0.0995915	0.551912	0.68989	Family XI	Anaerococcus
all	0.155788	0.350315	0.690709	Lactobacillaceae	Lactobacillus
UrolithinA	0.105776	0.527358	0.690709	Lactobacillaceae	Lactobacillus
UrolithinD	-0.101918	0.542613	0.690709	Lactobacillaceae	Lactobacillus
UrolithinM5	0.0994283	0.552568	0.690709	Lactobacillaceae	Lactobacillus
UrolithinM6	-0.171739	0.302546	0.690709	Lactobacillaceae	Lactobacillus
UrolithinC	0.0664406	0.691866	0.691866	Oscillospiraceae	Papillibacter
IsourolithinA	0.137696	0.409714	0.692573	Ruminococcaceae	Caproiciproducens
UrolithinA	0.116842	0.484801	0.692573	Ruminococcaceae	Caproiciproducens
UrolithinC	0.134955	0.419186	0.692573	Ruminococcaceae	Caproiciproducens
UrolithinE	-0.145488	0.383461	0.692573	Ruminococcaceae	Caproiciproducens
UrolithinA	0.0988997	0.554692	0.693365	Lachnospiraceae	Lachnospira
UrolithinD	-0.10991	0.51125	0.693365	Lachnospiraceae	Lachnospira
UrolithinB	0.158633	0.341476	0.694092	Anaerovoracaceae	Mogibacterium
UrolithinE	-0.127847	0.444318	0.694092	Anaerovoracaceae	Mogibacterium
UrolithinM5	-0.11656	0.485864	0.694092	Anaerovoracaceae	Mogibacterium
UrolithinM7	-0.148298	0.374241	0.694092	Anaerovoracaceae	Mogibacterium
all	0.156811	0.347119	0.694239	Barnesiellaceae	Barnesiella
all	-0.178115	0.284673	0.697232	Ruminococcaceae	Paludicola
IsourolithinA	-0.127685	0.4449	0.697232	Ruminococcaceae	Paludicola
UrolithinB	0.0769511	0.646095	0.697232	Ruminococcaceae	Paludicola
UrolithinC	-0.182954	0.271576	0.697232	Ruminococcaceae	Paludicola
UrolithinD	-0.0764793	0.648123	0.697232	Ruminococcaceae	Paludicola
UrolithinE	-0.148429	0.373814	0.697232	Ruminococcaceae	Paludicola
UrolithinM5	0.0652255	0.697232	0.697232	Ruminococcaceae	Paludicola
UrolithinM6	0.107767	0.51957	0.697232	Ruminococcaceae	Paludicola
UrolithinD	-0.0649676	0.698372	0.698372	Christensenellaceae	Christensenellaceae R-7
all	0.145438	0.383625	0.699742	Lachnospiraceae	Eubacterium eligens
IsourolithinA	0.0715118	0.669635	0.699742	Lachnospiraceae	Eubacterium eligens
UrolithinB	-0.0812181	0.627861	0.699742	Lachnospiraceae	Eubacterium eligens
UrolithinC	0.0874664	0.601552	0.699742	Lachnospiraceae	Eubacterium eligens
UrolithinD	-0.0778818	0.6421	0.699742	Lachnospiraceae	Eubacterium eligens
UrolithinM5	0.0709042	0.672284	0.699742	Lachnospiraceae	Eubacterium eligens
UrolithinM6	0.0646581	0.699742	0.699742	Lachnospiraceae	Eubacterium eligens
UrolithinM7	0.156736	0.347354	0.699742	Lachnospiraceae	Eubacterium eligens
UrolithinB	0.0641273	0.702094	0.702094	Lactobacillaceae	Lacticaseibacillus
UrolithinD	-0.070058	0.675981	0.702094	Lactobacillaceae	Lacticaseibacillus
UrolithinE	-0.0932076	0.577807	0.702094	Lactobacillaceae	Lacticaseibacillus
UrolithinM5	0.0964869	0.564437	0.705547	Peptostreptococcaceae	Terrisporobacter
UrolithinA	0.182916	0.271676	0.705614	Oscillospiraceae	NK4A214
UrolithinM6	0.179001	0.282246	0.705614	Oscillospiraceae	NK4A214
UrolithinC	0.296586	0.0705861	0.705861	Lachnospiraceae	Lachnospiraceae NK4A136
UrolithinM5	-0.0962834	0.565263	0.706578	Ruminococcaceae	Caproiciproducens
all	-0.124932	0.454859	0.708451	Monoglobaceae	Monoglobus
UrolithinD	-0.143737	0.389273	0.708451	Monoglobaceae	Monoglobus
UrolithinM5	-0.113906	0.495916	0.708451	Monoglobaceae	Monoglobus
UrolithinA	-0.0784793	0.63954	0.7106	Lachnospiraceae	Blautia
all	0.16717	0.315782	0.712637	Lachnospiraceae	Howardella
UrolithinB	0.182652	0.272382	0.712637	Lachnospiraceae	Howardella
UrolithinC	-0.170437	0.30628	0.712637	Lachnospiraceae	Howardella
UrolithinD	0.15388	0.356318	0.712637	Lachnospiraceae	Howardella
UrolithinC	0.153637	0.357087	0.714175	Oscillospiraceae	NK4A214
UrolithinM7	0.177716	0.285772	0.714431	Ruminococcaceae	Harryflintia
UrolithinM5	0.11278	0.500212	0.714589	Defluviitaleaceae	Defluviitaleaceae UCG-011
all	0.167452	0.314955	0.715487	Lachnospiraceae	Tuzzerella
IsourolithinA	0.201026	0.226198	0.715487	Lachnospiraceae	Tuzzerella
UrolithinC	-0.153914	0.356212	0.715487	Lachnospiraceae	Tuzzerella
UrolithinD	-0.178478	0.283678	0.715487	Lachnospiraceae	Tuzzerella
UrolithinE	0.112616	0.500841	0.715487	Lachnospiraceae	Tuzzerella
UrolithinM5	0.115739	0.488961	0.715487	Lachnospiraceae	Tuzzerella
UrolithinM7	0.147607	0.376493	0.715487	Lachnospiraceae	Tuzzerella
UrolithinC	0.0610492	0.715783	0.715783	Ruminococcaceae	Angelakisella
UrolithinM7	0.0769763	0.645986	0.717763	Lactobacillaceae	Lactobacillus
UrolithinC	-0.0871675	0.602799	0.717882	Ruminococcaceae	DTU089
UrolithinE	0.0769512	0.646094	0.717882	Ruminococcaceae	DTU089
IsourolithinA	0.152834	0.359638	0.719276	Erysipelatoclostridiaceae	Catenibacterium
UrolithinE	-0.170008	0.307518	0.719276	Erysipelatoclostridiaceae	Catenibacterium
UrolithinB	0.0764594	0.648209	0.720232	Clostridiaceae	Sarcina
UrolithinB	0.0764594	0.648209	0.720232	Eggerthellaceae	CHKCI002
UrolithinE	-0.090496	0.588969	0.720232	Clostridiaceae	Sarcina
UrolithinE	-0.090496	0.588969	0.720232	Eggerthellaceae	CHKCI002
UrolithinM6	-0.115203	0.49099	0.720232	Clostridiaceae	Sarcina
UrolithinM6	-0.115203	0.49099	0.720232	Eggerthellaceae	CHKCI002
UrolithinM7	-0.0967582	0.563337	0.720232	Clostridiaceae	Sarcina
UrolithinM7	-0.0967582	0.563337	0.720232	Eggerthellaceae	CHKCI002
UrolithinD	-0.187671	0.259194	0.721019	Ruminococcaceae	Negativibacillus
UrolithinM5	-0.198306	0.232672	0.721019	Ruminococcaceae	Negativibacillus
UrolithinM6	0.176762	0.288407	0.721019	Ruminococcaceae	Negativibacillus
UrolithinM7	0.254217	0.123517	0.721019	Ruminococcaceae	Negativibacillus
UrolithinC	-0.15197	0.362392	0.724785	Ruminococcaceae	Candidatus Soleaferrea
all	-0.0750904	0.654111	0.72679	Ruminococcaceae	Phocea
IsourolithinA	-0.0982366	0.557362	0.72679	Ruminococcaceae	Phocea
UrolithinB	-0.13618	0.414936	0.72679	Ruminococcaceae	Phocea
UrolithinD	-0.0817863	0.625449	0.72679	Ruminococcaceae	Phocea
UrolithinM5	-0.166902	0.31657	0.72679	Ruminococcaceae	Phocea
UrolithinM7	0.101932	0.542556	0.72679	Ruminococcaceae	Phocea
UrolithinA	0.110526	0.508871	0.726958	Ruminococcaceae	Faecalibacterium
UrolithinB	-0.16878	0.311077	0.726958	Ruminococcaceae	Faecalibacterium
UrolithinC	0.14358	0.389796	0.726958	Ruminococcaceae	Faecalibacterium
UrolithinD	-0.188815	0.25625	0.726958	Ruminococcaceae	Faecalibacterium
UrolithinE	-0.145164	0.384532	0.726958	Ruminococcaceae	Faecalibacterium
UrolithinM6	0.116811	0.484919	0.726958	Ruminococcaceae	Faecalibacterium
IsourolithinA	0.0813828	0.627162	0.726982	Oscillospiraceae	UCG-007
UrolithinC	0.0750503	0.654284	0.726982	Oscillospiraceae	UCG-007
UrolithinD	-0.0816843	0.625882	0.726982	Oscillospiraceae	UCG-007
UrolithinM5	-0.0948752	0.57099	0.726982	Oscillospiraceae	UCG-007
UrolithinM6	-0.130112	0.436222	0.727036	Family XI	Fenollaria
IsourolithinA	-0.148261	0.374362	0.729489	Family XI	Gallicola
UrolithinE	-0.129699	0.437693	0.729489	Saccharimonadaceae	TM7x
UrolithinE	-0.129699	0.437693	0.729489	Family XI	Gallicola
UrolithinE	-0.129699	0.437693	0.729489	Lachnospiraceae	Eubacterium oxidoreducens
UrolithinM5	-0.129699	0.437693	0.729489	Saccharimonadaceae	TM7x
UrolithinM5	-0.129699	0.437693	0.729489	Family XI	Gallicola
UrolithinM5	-0.129699	0.437693	0.729489	Lachnospiraceae	Eubacterium oxidoreducens
UrolithinM6	-0.165109	0.321872	0.729489	Saccharimonadaceae	TM7x
UrolithinM7	-0.138674	0.406365	0.729489	Saccharimonadaceae	TM7x
UrolithinC	0.0917529	0.583783	0.729729	Christensenellaceae	Christensenella
UrolithinC	0.0742235	0.657858	0.730954	Family XI	Anaerococcus
IsourolithinA	0.0568865	0.734435	0.734435	Lachnospiraceae	Howardella
UrolithinA	-0.082539	0.62226	0.734435	Lachnospiraceae	Howardella
UrolithinE	0.0628896	0.707587	0.734435	Lachnospiraceae	Howardella
UrolithinM6	0.0923085	0.581498	0.734435	Lachnospiraceae	Howardella
UrolithinM7	-0.0862149	0.606783	0.734435	Lachnospiraceae	Howardella
IsourolithinA	0.257132	0.119126	0.736212	Synergistaceae	Synergistes
IsourolithinA	0.257132	0.119126	0.736212	Lachnospiraceae	Epulopiscium
IsourolithinA	0.257132	0.119126	0.736212	Clostridiaceae	Clostridium sensu stricto 13
UrolithinB	-0.127432	0.445809	0.736212	Brevibacteriaceae	Brevibacterium
UrolithinB	-0.127432	0.445809	0.736212	Micrococcaceae	Pseudoglutamicibacter
UrolithinB	-0.127432	0.445809	0.736212	Family XI	Helcococcus
UrolithinB	-0.127432	0.445809	0.736212	Alcaligenaceae	Pelistega
UrolithinB	-0.127432	0.445809	0.736212	Rikenellaceae	dgA-11 gut
UrolithinB	0.0934504	0.576812	0.736212	Synergistaceae	Synergistes
UrolithinB	0.0934504	0.576812	0.736212	Lachnospiraceae	Epulopiscium
UrolithinB	0.0934504	0.576812	0.736212	Clostridiaceae	Clostridium sensu stricto 13
UrolithinC	-0.102946	0.538529	0.736212	Synergistaceae	Synergistes
UrolithinC	-0.102946	0.538529	0.736212	Lachnospiraceae	Epulopiscium
UrolithinC	-0.102946	0.538529	0.736212	Clostridiaceae	Clostridium sensu stricto 13
UrolithinD	-0.102955	0.538494	0.736212	Synergistaceae	Synergistes
UrolithinD	-0.102955	0.538494	0.736212	Lachnospiraceae	Epulopiscium
UrolithinD	-0.102955	0.538494	0.736212	Clostridiaceae	Clostridium sensu stricto 13
UrolithinE	-0.090496	0.588969	0.736212	Brevibacteriaceae	Brevibacterium
UrolithinE	-0.090496	0.588969	0.736212	Micrococcaceae	Pseudoglutamicibacter
UrolithinE	-0.090496	0.588969	0.736212	Family XI	Helcococcus
UrolithinE	-0.090496	0.588969	0.736212	Synergistaceae	Synergistes
UrolithinE	-0.090496	0.588969	0.736212	Alcaligenaceae	Pelistega
UrolithinE	-0.090496	0.588969	0.736212	Rikenellaceae	dgA-11 gut
UrolithinE	-0.090496	0.588969	0.736212	Lachnospiraceae	Epulopiscium
UrolithinE	-0.090496	0.588969	0.736212	Clostridiaceae	Clostridium sensu stricto 13
UrolithinM5	-0.090496	0.588969	0.736212	Brevibacteriaceae	Brevibacterium
UrolithinM5	-0.090496	0.588969	0.736212	Micrococcaceae	Pseudoglutamicibacter
UrolithinM5	-0.090496	0.588969	0.736212	Family XI	Helcococcus
UrolithinM5	-0.090496	0.588969	0.736212	Synergistaceae	Synergistes
UrolithinM5	-0.090496	0.588969	0.736212	Alcaligenaceae	Pelistega
UrolithinM5	-0.090496	0.588969	0.736212	Rikenellaceae	dgA-11 gut
UrolithinM5	-0.090496	0.588969	0.736212	Lachnospiraceae	Epulopiscium
UrolithinM5	-0.090496	0.588969	0.736212	Clostridiaceae	Clostridium sensu stricto 13
UrolithinM6	-0.115203	0.49099	0.736212	Synergistaceae	Synergistes
UrolithinM6	-0.115203	0.49099	0.736212	Lachnospiraceae	Epulopiscium
UrolithinM6	-0.115203	0.49099	0.736212	Clostridiaceae	Clostridium sensu stricto 13
UrolithinM7	-0.0967582	0.563337	0.736212	Synergistaceae	Synergistes
UrolithinM7	-0.0967582	0.563337	0.736212	Lachnospiraceae	Epulopiscium
UrolithinM7	-0.0967582	0.563337	0.736212	Clostridiaceae	Clostridium sensu stricto 13
IsourolithinA	-0.108707	0.515911	0.737016	Marinifilaceae	Odoribacter
UrolithinE	-0.118922	0.477007	0.737016	Marinifilaceae	Odoribacter
all	-0.056251	0.737296	0.737296	Ruminococcaceae	DTU089
UrolithinC	0.0728304	0.663898	0.737665	Actinomycetaceae	Actinomyces
all	-0.0675931	0.68679	0.738038	Synergistaceae	Synergistes
all	-0.0675931	0.68679	0.738038	Lachnospiraceae	Epulopiscium
all	-0.0675931	0.68679	0.738038	Clostridiaceae	Clostridium sensu stricto 13
UrolithinA	0.0560862	0.738038	0.738038	Synergistaceae	Synergistes
UrolithinA	0.0560862	0.738038	0.738038	Lachnospiraceae	Epulopiscium
UrolithinA	0.0560862	0.738038	0.738038	Clostridiaceae	Clostridium sensu stricto 13
UrolithinB	-0.229794	0.165174	0.738792	Butyricicoccaceae	Butyricicoccus
UrolithinD	-0.159577	0.338572	0.738792	Butyricicoccaceae	Butyricicoccus
UrolithinE	-0.171584	0.302989	0.738792	Butyricicoccaceae	Butyricicoccus
UrolithinM5	-0.128137	0.443275	0.738792	Butyricicoccaceae	Butyricicoccus
UrolithinM6	0.140871	0.398893	0.738792	Butyricicoccaceae	Butyricicoccus
UrolithinA	-0.0712723	0.670679	0.74105	Lachnospiraceae	CHKCI001
UrolithinB	-0.0554182	0.74105	0.74105	Lachnospiraceae	CHKCI001
UrolithinE	0.0894436	0.593327	0.74105	Lachnospiraceae	CHKCI001
all	-0.127539	0.445424	0.742373	Lachnospiraceae	Eisenbergiella
IsourolithinA	0.178892	0.282542	0.742373	Lachnospiraceae	Eisenbergiella
UrolithinA	0.140104	0.401493	0.742373	Lachnospiraceae	Eisenbergiella
UrolithinB	0.150317	0.367697	0.742373	Lachnospiraceae	Eisenbergiella
UrolithinE	-0.177763	0.285641	0.742373	Lachnospiraceae	Eisenbergiella
IsourolithinA	-0.161781	0.331855	0.742428	Erysipelotrichaceae	Turicibacter
UrolithinB	0.219057	0.18638	0.742428	Erysipelotrichaceae	Turicibacter
UrolithinC	-0.149229	0.371214	0.742428	Erysipelotrichaceae	Turicibacter
UrolithinM6	-0.168554	0.311735	0.742428	Erysipelotrichaceae	Turicibacter
UrolithinE	0.149219	0.371246	0.742492	Ruminococcaceae	Negativibacillus
UrolithinA	-0.202456	0.222843	0.742811	Lachnospiraceae	Roseburia
UrolithinA	-0.107251	0.521582	0.745118	Erysipelatoclostridiaceae	Erysipelotrichaceae UCG-003
UrolithinM7	-0.292267	0.0749811	0.749811	Lachnospiraceae	Frisingicoccus
all	0.0873761	0.601928	0.75241	Ruminococcaceae	Faecalibacterium
UrolithinB	-0.147553	0.376672	0.753345	Erysipelatoclostridiaceae	Candidatus Stoquefichus
all	0.171551	0.303082	0.754576	Oscillospiraceae	Intestinimonas
IsourolithinA	0.130977	0.433153	0.754576	Oscillospiraceae	Intestinimonas
UrolithinB	0.125513	0.452746	0.754576	Oscillospiraceae	Intestinimonas
UrolithinD	0.264222	0.108935	0.754576	Oscillospiraceae	Intestinimonas
UrolithinE	-0.168873	0.310807	0.754576	Oscillospiraceae	Intestinimonas
UrolithinM7	-0.142526	0.39332	0.754576	Oscillospiraceae	Intestinimonas
UrolithinA	-0.0523238	0.755052	0.755052	Ruminococcaceae	Pygmaiobacter
UrolithinC	-0.0852186	0.610962	0.755052	Ruminococcaceae	Pygmaiobacter
UrolithinM6	0.0631692	0.706345	0.755052	Ruminococcaceae	Pygmaiobacter
UrolithinM7	-0.0931121	0.578198	0.755052	Ruminococcaceae	Pygmaiobacter
UrolithinD	-0.0867334	0.604613	0.755767	Veillonellaceae	Megasphaera
all	-0.0917062	0.583976	0.75593	Christensenellaceae	Catabacter
IsourolithinA	0.249078	0.131552	0.75593	Christensenellaceae	Catabacter
UrolithinA	0.0521303	0.75593	0.75593	Christensenellaceae	Catabacter
UrolithinB	0.114419	0.493966	0.75593	Christensenellaceae	Catabacter
UrolithinC	-0.090568	0.588672	0.75593	Christensenellaceae	Catabacter
UrolithinD	-0.147889	0.375573	0.75593	Christensenellaceae	Catabacter
UrolithinE	0.0716519	0.669024	0.75593	Christensenellaceae	Catabacter
UrolithinM5	-0.212757	0.199685	0.75593	Christensenellaceae	Catabacter
UrolithinM6	-0.182338	0.273219	0.75593	Christensenellaceae	Catabacter
UrolithinM7	0.0599557	0.720667	0.75593	Christensenellaceae	Catabacter
all	0.145595	0.383108	0.757103	Erysipelotrichaceae	Faecalicoccus
IsourolithinA	-0.102416	0.540633	0.757103	Erysipelotrichaceae	Faecalicoccus
UrolithinC	0.0864778	0.605683	0.757103	Erysipelotrichaceae	Faecalicoccus
UrolithinD	0.126727	0.448351	0.757103	Erysipelotrichaceae	Faecalicoccus
UrolithinE	0.0921543	0.582132	0.757103	Erysipelotrichaceae	Faecalicoccus
UrolithinM5	0.151315	0.364488	0.757103	Erysipelotrichaceae	Faecalicoccus
UrolithinM6	-0.165109	0.321872	0.757103	Erysipelotrichaceae	Faecalicoccus
UrolithinM7	0.0961591	0.565767	0.757103	Erysipelotrichaceae	Faecalicoccus
all	-0.0914427	0.585061	0.757578	Lachnospiraceae	Lachnospiraceae NC2004
IsourolithinA	0.272338	0.098095	0.757578	Lachnospiraceae	Lachnospiraceae NC2004
UrolithinA	-0.100042	0.550107	0.757578	Lachnospiraceae	Lachnospiraceae NC2004
UrolithinB	-0.0517675	0.757578	0.757578	Lachnospiraceae	Lachnospiraceae NC2004
UrolithinC	-0.0940417	0.574393	0.757578	Lachnospiraceae	Lachnospiraceae NC2004
UrolithinD	0.0723129	0.666148	0.757578	Lachnospiraceae	Lachnospiraceae NC2004
UrolithinE	-0.237223	0.151556	0.757578	Lachnospiraceae	Lachnospiraceae NC2004
UrolithinM5	-0.0617336	0.712731	0.757578	Lachnospiraceae	Lachnospiraceae NC2004
UrolithinM6	-0.12104	0.469136	0.757578	Lachnospiraceae	Lachnospiraceae NC2004
UrolithinM7	0.0829888	0.620357	0.757578	Lachnospiraceae	Lachnospiraceae NC2004
all	-0.0516946	0.757909	0.757909	Lachnospiraceae	Anaerosporobacter
all	-0.146411	0.380417	0.760833	Peptostreptococcaceae	Paeniclostridium
UrolithinA	-0.15455	0.354202	0.760833	Peptostreptococcaceae	Paeniclostridium
UrolithinC	0.224882	0.174648	0.760833	Peptostreptococcaceae	Paeniclostridium
UrolithinD	-0.214387	0.19618	0.760833	Peptostreptococcaceae	Paeniclostridium
UrolithinM5	-0.188444	0.257202	0.760833	Peptostreptococcaceae	Paeniclostridium
IsourolithinA	0.108546	0.516537	0.761622	Oscillospiraceae	UCG-002
UrolithinD	-0.0678958	0.68546	0.761622	Oscillospiraceae	UCG-002
UrolithinM5	0.0741183	0.658314	0.761622	Oscillospiraceae	UCG-002
UrolithinM6	0.101482	0.544349	0.761622	Oscillospiraceae	UCG-002
all	0.124255	0.457324	0.762207	Lactobacillaceae	Latilactobacillus
UrolithinA	0.152366	0.361129	0.762207	Lactobacillaceae	Latilactobacillus
UrolithinC	0.143107	0.391375	0.762207	Lactobacillaceae	Latilactobacillus
UrolithinM7	-0.127821	0.444413	0.762207	Lactobacillaceae	Latilactobacillus
IsourolithinA	0.145922	0.382028	0.764057	Selenomonadaceae	Mitsuokella
all	0.0654535	0.696224	0.764146	Lachnospiraceae	Coprococcus
UrolithinM6	-0.0503232	0.764146	0.764146	Lachnospiraceae	Coprococcus
UrolithinA	0.145773	0.382518	0.765035	Lachnospiraceae	Marvinbryantia
UrolithinB	0.187339	0.260054	0.765035	Lachnospiraceae	Marvinbryantia
UrolithinM7	0.146487	0.380168	0.765035	Lachnospiraceae	Marvinbryantia
all	0.0853622	0.610358	0.7667	Ruminococcaceae	Negativibacillus
UrolithinA	0.0893879	0.593558	0.7667	Ruminococcaceae	Negativibacillus
UrolithinC	0.0846481	0.61336	0.7667	Ruminococcaceae	Negativibacillus
UrolithinC	0.0547587	0.744027	0.767813	Peptostreptococcaceae	Terrisporobacter
UrolithinM7	-0.0495185	0.767813	0.767813	Peptostreptococcaceae	Terrisporobacter
IsourolithinA	0.0842995	0.614827	0.768534	Erysipelotrichaceae	Solobacterium
all	-0.0492271	0.769142	0.769142	Ruminococcaceae	UBA1819
UrolithinB	0.0663256	0.692373	0.769303	Erysipelotrichaceae	Faecalicoccus
IsourolithinA	0.0904757	0.589053	0.771106	Erysipelatoclostridiaceae	Candidatus Stoquefichus
UrolithinM6	-0.0838113	0.616885	0.771106	Erysipelatoclostridiaceae	Candidatus Stoquefichus
UrolithinM7	-0.107425	0.520904	0.771106	Erysipelatoclostridiaceae	Candidatus Stoquefichus
UrolithinM5	-0.102602	0.539895	0.771279	Lachnospiraceae	Eisenbergiella
IsourolithinA	0.0619465	0.711783	0.771294	Veillonellaceae	Megasphaera
UrolithinB	0.0487556	0.771294	0.771294	Veillonellaceae	Megasphaera
UrolithinB	0.0487308	0.771407	0.771407	Oscillospiraceae	UCG-003
IsourolithinA	-0.171559	0.30306	0.771832	Lachnospiraceae	Lachnospiraceae FCS020
UrolithinD	-0.169588	0.308733	0.771832	Lachnospiraceae	Lachnospiraceae FCS020
UrolithinM6	0.228109	0.168381	0.771832	Lachnospiraceae	Lachnospiraceae FCS020
UrolithinM7	0.241435	0.144211	0.771832	Lachnospiraceae	Lachnospiraceae FCS020
UrolithinC	-0.198738	0.231637	0.772122	Lachnospiraceae	Lactonifactor
UrolithinA	-0.0959885	0.56646	0.77414	Atopobiaceae	Atopobium
UrolithinM5	-0.0832363	0.619312	0.77414	Atopobiaceae	Atopobium
UrolithinA	0.101536	0.544135	0.777336	Family XI	Gallicola
UrolithinM5	0.101511	0.544236	0.77748	Family XI	Fenollaria
IsourolithinA	0.174383	0.295049	0.780356	Lachnospiraceae	Catenibacillus
UrolithinC	-0.127068	0.447121	0.780356	Lachnospiraceae	Catenibacillus
UrolithinE	0.272131	0.0983619	0.780356	Lachnospiraceae	Catenibacillus
UrolithinM5	-0.205427	0.215983	0.780356	Lachnospiraceae	Catenibacillus
UrolithinM6	-0.12129	0.468213	0.780356	Lachnospiraceae	Catenibacillus
UrolithinM7	0.166994	0.316298	0.780356	Lachnospiraceae	Catenibacillus
UrolithinM7	0.0819269	0.624853	0.781066	Family XI	Gallicola
all	-0.214825	0.195245	0.782119	Coriobacteriaceae	Collinsella
IsourolithinA	-0.0880429	0.599148	0.782119	Coriobacteriaceae	Collinsella
UrolithinB	0.0817282	0.625695	0.782119	Coriobacteriaceae	Collinsella
UrolithinD	0.138492	0.406986	0.782119	Coriobacteriaceae	Collinsella
UrolithinM5	-0.177834	0.285447	0.782119	Coriobacteriaceae	Collinsella
UrolithinM6	0.109684	0.512125	0.782119	Coriobacteriaceae	Collinsella
UrolithinM7	-0.083931	0.61638	0.782119	Coriobacteriaceae	Collinsella
IsourolithinA	-0.120964	0.469417	0.782361	Sutterellaceae	Sutterella
UrolithinM6	-0.0635343	0.704724	0.783026	Ruminococcaceae	Caproiciproducens
UrolithinB	0.0815211	0.626575	0.783218	Gemellaceae	Gemella
UrolithinM5	-0.0813517	0.627294	0.784117	Marinifilaceae	Odoribacter
UrolithinD	0.100252	0.549264	0.784663	Saccharimonadaceae	TM7x
IsourolithinA	0.0810379	0.628627	0.785783	Erysipelatoclostridiaceae	Coprobacillus
UrolithinM6	-0.0944398	0.572766	0.785783	Erysipelatoclostridiaceae	Coprobacillus
all	0.0876002	0.600994	0.786627	Clostridiaceae	Clostridium sensu stricto 1
IsourolithinA	-0.198034	0.233328	0.786627	Clostridiaceae	Clostridium sensu stricto 1
UrolithinB	0.254362	0.123296	0.786627	Clostridiaceae	Clostridium sensu stricto 1
UrolithinC	-0.123914	0.458568	0.786627	Clostridiaceae	Clostridium sensu stricto 1
UrolithinE	0.0808792	0.629302	0.786627	Clostridiaceae	Clostridium sensu stricto 1
UrolithinM5	0.111411	0.505464	0.786627	Clostridiaceae	Clostridium sensu stricto 1
UrolithinM6	0.102328	0.540981	0.786627	Clostridiaceae	Clostridium sensu stricto 1
UrolithinM7	0.0976738	0.559633	0.786627	Clostridiaceae	Clostridium sensu stricto 1
IsourolithinA	0.14513	0.384644	0.788304	Corynebacteriaceae	Corynebacterium
UrolithinA	-0.115212	0.490955	0.788304	Corynebacteriaceae	Corynebacterium
UrolithinB	-0.119373	0.475324	0.788304	Corynebacteriaceae	Corynebacterium
UrolithinC	0.191199	0.250183	0.788304	Corynebacteriaceae	Corynebacterium
UrolithinD	0.0996162	0.551813	0.788304	Corynebacteriaceae	Corynebacterium
UrolithinE	-0.25124	0.128126	0.788304	Corynebacteriaceae	Corynebacterium
UrolithinM6	-0.117091	0.483866	0.788304	Corynebacteriaceae	Corynebacterium
all	0.142266	0.394193	0.788386	Ruminococcaceae	Eubacterium siraeum
UrolithinA	0.193662	0.244017	0.788386	Ruminococcaceae	Eubacterium siraeum
UrolithinB	0.172453	0.30051	0.788386	Ruminococcaceae	Eubacterium siraeum
UrolithinM6	0.160829	0.334748	0.788386	Ruminococcaceae	Eubacterium siraeum
UrolithinM7	-0.205857	0.215002	0.788386	Ruminococcaceae	Eubacterium siraeum
IsourolithinA	-0.0449631	0.788663	0.788663	Lachnospiraceae	Eubacterium oxidoreducens
UrolithinA	-0.0885417	0.597072	0.788663	Lachnospiraceae	Eubacterium oxidoreducens
UrolithinB	0.0544703	0.745331	0.788663	Lachnospiraceae	Eubacterium oxidoreducens
UrolithinM6	0.0564845	0.736244	0.788663	Lachnospiraceae	Eubacterium oxidoreducens
IsourolithinA	-0.0549369	0.743223	0.789562	Lachnospiraceae	Anaerostipes
UrolithinB	-0.138769	0.406038	0.789562	Lachnospiraceae	Anaerostipes
UrolithinC	-0.0801916	0.632228	0.789562	Lachnospiraceae	Anaerostipes
UrolithinE	-0.0708939	0.672329	0.789562	Lachnospiraceae	Anaerostipes
UrolithinM5	-0.0447674	0.789562	0.789562	Lachnospiraceae	Anaerostipes
UrolithinM7	-0.0744343	0.656946	0.789562	Lachnospiraceae	Anaerostipes
UrolithinD	-0.196544	0.236934	0.789779	Eggerthellaceae	Adlercreutzia
UrolithinE	-0.212915	0.199343	0.789779	Eggerthellaceae	Adlercreutzia
IsourolithinA	0.0840851	0.61573	0.791594	Ruminococcaceae	Candidatus Soleaferrea
UrolithinM5	-0.0799459	0.633275	0.791594	Ruminococcaceae	Candidatus Soleaferrea
UrolithinM6	-0.109904	0.511274	0.791594	Ruminococcaceae	Candidatus Soleaferrea
UrolithinA	0.19056	0.251799	0.791924	Erysipelotrichaceae	Merdibacter
UrolithinD	0.230789	0.163301	0.791924	Erysipelotrichaceae	Merdibacter
UrolithinE	-0.247208	0.13457	0.791924	Erysipelotrichaceae	Merdibacter
UrolithinM6	0.166834	0.31677	0.791924	Erysipelotrichaceae	Merdibacter
UrolithinB	-0.0441876	0.792227	0.792227	Barnesiellaceae	Coprobacter
IsourolithinA	-0.147625	0.376436	0.793183	Lachnospiraceae	Lachnospiraceae UCG-009
UrolithinB	-0.0987664	0.555228	0.793183	Lachnospiraceae	Lachnospiraceae UCG-009
UrolithinC	0.13155	0.431124	0.793183	Lachnospiraceae	Lachnospiraceae UCG-009
UrolithinE	-0.192683	0.246456	0.793183	Lachnospiraceae	Lachnospiraceae UCG-009
UrolithinM6	0.100687	0.547524	0.793183	Lachnospiraceae	Lachnospiraceae UCG-009
UrolithinM7	-0.145488	0.383461	0.793183	Lachnospiraceae	Lachnospiraceae UCG-009
UrolithinD	-0.0624031	0.70975	0.79364	Ruminococcaceae	Ruminococcus
UrolithinE	0.074751	0.655577	0.79364	Ruminococcaceae	Ruminococcus
UrolithinM5	0.0613869	0.714276	0.79364	Ruminococcaceae	Ruminococcus
all	0.0733959	0.661444	0.793785	Hungateiclostridiaceae	Ruminiclostridium
IsourolithinA	0.121656	0.46686	0.793785	Hungateiclostridiaceae	Ruminiclostridium
UrolithinA	-0.0438489	0.793785	0.793785	Hungateiclostridiaceae	Ruminiclostridium
UrolithinB	-0.0849769	0.611977	0.793785	Hungateiclostridiaceae	Ruminiclostridium
UrolithinD	0.0479934	0.774776	0.793785	Hungateiclostridiaceae	Ruminiclostridium
UrolithinE	-0.066589	0.691212	0.793785	Hungateiclostridiaceae	Ruminiclostridium
UrolithinM5	0.093872	0.575087	0.793785	Hungateiclostridiaceae	Ruminiclostridium
UrolithinM7	0.126374	0.449625	0.793785	Hungateiclostridiaceae	Ruminiclostridium
UrolithinM7	0.166544	0.317623	0.794058	Tannerellaceae	Parabacteroides
IsourolithinA	-0.0793378	0.63587	0.794837	Ruminococcaceae	Harryflintia
UrolithinB	-0.0936552	0.575974	0.794837	Ruminococcaceae	Harryflintia
UrolithinD	-0.126272	0.449996	0.794837	Ruminococcaceae	Harryflintia
UrolithinM5	0.116755	0.485128	0.794837	Ruminococcaceae	Harryflintia
UrolithinM6	0.166218	0.318585	0.796462	Oscillospiraceae	Colidextribacter
IsourolithinA	-0.0642745	0.701441	0.798501	Eggerthellaceae	Slackia
UrolithinE	0.0963049	0.565175	0.798501	Eggerthellaceae	Slackia
UrolithinM6	-0.0604068	0.718651	0.798501	Eggerthellaceae	Slackia
all	0.140657	0.399619	0.799238	Streptococcaceae	Streptococcus
IsourolithinA	0.146043	0.381627	0.799238	Streptococcaceae	Streptococcus
UrolithinM7	0.0600723	0.720145	0.800162	Lactobacillaceae	Weissella
UrolithinD	0.103811	0.5351	0.8004	Lachnospiraceae	Marvinbryantia
UrolithinM6	0.0975137	0.56028	0.8004	Lachnospiraceae	Marvinbryantia
UrolithinM5	-0.0782756	0.640412	0.800515	Rikenellaceae	Alistipes
UrolithinA	-0.0782303	0.640606	0.800758	Atopobiaceae	Olsenella
UrolithinM5	0.0598839	0.720988	0.801098	Erysipelotrichaceae	Solobacterium
UrolithinD	-0.117916	0.480768	0.801279	Lachnospiraceae	Hungatella
all	-0.0781265	0.641051	0.801314	Lachnospiraceae	Eubacterium fissicatena
IsourolithinA	0.212655	0.199905	0.801314	Lachnospiraceae	Eubacterium fissicatena
UrolithinA	0.163026	0.328097	0.801314	Lachnospiraceae	Eubacterium fissicatena
UrolithinB	0.12616	0.450402	0.801314	Lachnospiraceae	Eubacterium fissicatena
UrolithinC	-0.0930673	0.578382	0.801314	Lachnospiraceae	Eubacterium fissicatena
UrolithinE	0.115445	0.490075	0.801314	Lachnospiraceae	Eubacterium fissicatena
UrolithinM6	-0.14836	0.374039	0.801314	Lachnospiraceae	Eubacterium fissicatena
UrolithinB	0.117782	0.481272	0.802119	Peptostreptococcaceae	Paeniclostridium
all	-0.107879	0.519132	0.80309	Erysipelotrichaceae	Holdemania
IsourolithinA	0.130634	0.434366	0.80309	Erysipelotrichaceae	Holdemania
UrolithinA	0.156621	0.347713	0.80309	Erysipelotrichaceae	Holdemania
UrolithinB	-0.261351	0.112979	0.80309	Erysipelotrichaceae	Holdemania
UrolithinC	-0.144844	0.385592	0.80309	Erysipelotrichaceae	Holdemania
UrolithinM5	-0.111159	0.506433	0.80309	Erysipelotrichaceae	Holdemania
UrolithinM7	-0.0970482	0.562163	0.80309	Erysipelotrichaceae	Holdemania
all	0.11607	0.487712	0.803245	Erysipelotrichaceae	Merdibacter
IsourolithinA	0.09628	0.565277	0.803245	Erysipelotrichaceae	Merdibacter
UrolithinM5	-0.127727	0.444748	0.803245	Erysipelotrichaceae	Merdibacter
UrolithinM7	-0.0777661	0.642596	0.803245	Erysipelotrichaceae	Merdibacter
UrolithinC	-0.0415066	0.804581	0.804581	Eggerthellaceae	Slackia
all	-0.130834	0.433657	0.805987	Eggerthellaceae	Enterorhabdus
IsourolithinA	0.0965477	0.564191	0.805987	Eggerthellaceae	Enterorhabdus
UrolithinA	-0.113635	0.496949	0.805987	Eggerthellaceae	Enterorhabdus
UrolithinB	0.193844	0.243567	0.805987	Eggerthellaceae	Enterorhabdus
UrolithinC	-0.165054	0.322034	0.805987	Eggerthellaceae	Enterorhabdus
UrolithinD	-0.151329	0.364443	0.805987	Eggerthellaceae	Enterorhabdus
UrolithinE	-0.136095	0.415232	0.805987	Eggerthellaceae	Enterorhabdus
UrolithinD	-0.116901	0.484579	0.807632	Erysipelotrichaceae	Clostridium innocuum
UrolithinC	-0.106475	0.524619	0.80956	Oscillospiraceae	Colidextribacter
UrolithinD	0.0959313	0.566692	0.80956	Oscillospiraceae	Colidextribacter
UrolithinM5	-0.122937	0.462147	0.80956	Oscillospiraceae	Colidextribacter
UrolithinD	-0.0579699	0.729565	0.810628	Ruminococcaceae	Candidatus Soleaferrea
IsourolithinA	0.105149	0.529824	0.811262	Prevotellaceae	Alloprevotella
UrolithinD	-0.0956382	0.567883	0.811262	Prevotellaceae	Alloprevotella
UrolithinC	0.118991	0.476748	0.812504	Oscillospiraceae	Flavonifractor
UrolithinM5	0.115312	0.490579	0.812504	Oscillospiraceae	Flavonifractor
UrolithinM6	-0.117221	0.483375	0.812504	Oscillospiraceae	Flavonifractor
UrolithinM7	0.0954245	0.568753	0.812504	Oscillospiraceae	Flavonifractor
UrolithinB	0.138691	0.406306	0.812612	Anaerovoracaceae	Eubacterium brachy
IsourolithinA	-0.0719368	0.667784	0.812905	Erysipelotrichaceae	Catenisphaera
UrolithinM7	-0.0575137	0.731614	0.812905	Erysipelotrichaceae	Catenisphaera
all	0.123445	0.460286	0.814069	Lachnospiraceae	Eubacterium hallii
IsourolithinA	0.123068	0.461668	0.814069	Lachnospiraceae	Eubacterium hallii
UrolithinA	-0.0712279	0.670872	0.814069	Lachnospiraceae	Eubacterium hallii
UrolithinB	-0.114215	0.494741	0.814069	Lachnospiraceae	Eubacterium hallii
UrolithinC	0.0760932	0.649786	0.814069	Lachnospiraceae	Eubacterium hallii
UrolithinD	0.208215	0.209678	0.814069	Lachnospiraceae	Eubacterium hallii
UrolithinE	-0.142228	0.394321	0.814069	Lachnospiraceae	Eubacterium hallii
UrolithinM5	-0.0435931	0.794962	0.814069	Lachnospiraceae	Eubacterium hallii
UrolithinM6	-0.0394543	0.814069	0.814069	Lachnospiraceae	Eubacterium hallii
UrolithinM7	0.0868635	0.604069	0.814069	Lachnospiraceae	Eubacterium hallii
IsourolithinA	0.163777	0.325845	0.814611	Family XI	Finegoldia
all	0.0798314	0.633764	0.817016	Family XI	Finegoldia
UrolithinB	-0.0694953	0.678443	0.817016	Family XI	Finegoldia
UrolithinD	0.108777	0.515642	0.817016	Family XI	Finegoldia
UrolithinM5	0.0693761	0.678965	0.817016	Family XI	Finegoldia
UrolithinM7	-0.0566911	0.735314	0.817016	Family XI	Finegoldia
UrolithinA	-0.0919838	0.582833	0.817655	Lactobacillaceae	HT002
UrolithinB	-0.0565632	0.73589	0.817655	Lactobacillaceae	HT002
UrolithinM6	-0.0691997	0.679738	0.817655	Lactobacillaceae	HT002
UrolithinM6	0.0564845	0.736244	0.818049	Family XI	Gallicola
UrolithinC	0.0418773	0.80287	0.818507	Marinifilaceae	Odoribacter
UrolithinD	-0.0384965	0.818507	0.818507	Marinifilaceae	Odoribacter
UrolithinA	-0.056132	0.737832	0.819813	Gemellaceae	Gemella
UrolithinE	-0.0561134	0.737915	0.819906	Ruminococcaceae	Harryflintia
UrolithinM6	0.0940736	0.574263	0.820375	Oscillospiraceae	Intestinimonas
UrolithinD	0.0507654	0.762133	0.820429	Acidaminococcaceae	Acidaminococcus
UrolithinE	-0.0431187	0.797146	0.820429	Acidaminococcaceae	Acidaminococcus
UrolithinM7	0.0380819	0.820429	0.820429	Acidaminococcaceae	Acidaminococcus
UrolithinA	-0.0939811	0.574641	0.820915	Erysipelotrichaceae	Clostridium innocuum
UrolithinD	-0.0558824	0.738957	0.821063	Clostridiaceae	Clostridium sensu stricto 1
all	-0.0611812	0.715194	0.822015	Enterobacteriaceae	Klebsiella
IsourolithinA	0.0556923	0.739814	0.822015	Enterobacteriaceae	Klebsiella
UrolithinA	0.215317	0.194199	0.822015	Enterobacteriaceae	Klebsiella
UrolithinC	0.072149	0.66686	0.822015	Enterobacteriaceae	Klebsiella
UrolithinD	-0.183163	0.271018	0.822015	Enterobacteriaceae	Klebsiella
UrolithinE	0.0649643	0.698387	0.822015	Enterobacteriaceae	Klebsiella
UrolithinM5	-0.160999	0.334231	0.822015	Enterobacteriaceae	Klebsiella
UrolithinM6	0.0605734	0.717906	0.822015	Enterobacteriaceae	Klebsiella
UrolithinM7	-0.172139	0.301403	0.822015	Enterobacteriaceae	Klebsiella
all	-0.0375517	0.822889	0.822889	Peptostreptococcaceae	Criibacterium
all	0.0375517	0.822889	0.822889	Anaerovoracaceae	Eubacterium saphenum
UrolithinB	-0.0373346	0.823897	0.823897	Acidaminococcaceae	Phascolarctobacterium
all	0.192394	0.247178	0.823928	Oscillospiraceae	UCG-005
all	0.172504	0.300364	0.825809	Leptotrichiaceae	Sneathia
all	0.172504	0.300364	0.825809	Bifidobacteriaceae	Gardnerella
UrolithinC	-0.147542	0.376708	0.825809	Leptotrichiaceae	Sneathia
UrolithinC	-0.147542	0.376708	0.825809	Bifidobacteriaceae	Gardnerella
UrolithinD	0.114019	0.495485	0.825809	Leptotrichiaceae	Sneathia
UrolithinD	0.114019	0.495485	0.825809	Bifidobacteriaceae	Gardnerella
UrolithinM5	-0.129699	0.437693	0.825809	Leptotrichiaceae	Sneathia
UrolithinM5	-0.129699	0.437693	0.825809	Bifidobacteriaceae	Gardnerella
UrolithinM7	0.165131	0.321805	0.825809	Leptotrichiaceae	Sneathia
UrolithinM7	0.165131	0.321805	0.825809	Bifidobacteriaceae	Gardnerella
UrolithinB	0.0735056	0.660968	0.826211	Oscillospiraceae	Flavonifractor
IsourolithinA	-0.0929424	0.578894	0.826992	Prevotellaceae	Prevotella
UrolithinM5	0.113605	0.497063	0.828438	Peptostreptococcaceae	Peptostreptococcus
UrolithinD	-0.072923	0.663496	0.829371	Lachnospiraceae	Lachnospiraceae UCG-009
UrolithinB	0.161796	0.331809	0.829522	Desulfovibrionaceae	Desulfovibrio
all	0.157291	0.345626	0.83099	Eggerthellaceae	Senegalimassilia
IsourolithinA	-0.0489636	0.770344	0.83099	Eggerthellaceae	Senegalimassilia
UrolithinA	-0.130439	0.435059	0.83099	Eggerthellaceae	Senegalimassilia
UrolithinB	0.0683521	0.683455	0.83099	Eggerthellaceae	Senegalimassilia
UrolithinC	-0.0477882	0.775714	0.83099	Eggerthellaceae	Senegalimassilia
UrolithinD	0.143112	0.391357	0.83099	Eggerthellaceae	Senegalimassilia
UrolithinE	0.0358084	0.83099	0.83099	Eggerthellaceae	Senegalimassilia
UrolithinM5	0.279457	0.089285	0.83099	Eggerthellaceae	Senegalimassilia
UrolithinM6	0.13976	0.402663	0.83099	Eggerthellaceae	Senegalimassilia
UrolithinM7	-0.0835005	0.618196	0.83099	Eggerthellaceae	Senegalimassilia
all	0.0731426	0.662543	0.83197	Butyricicoccaceae	UCG-008
UrolithinA	-0.0718604	0.668116	0.83197	Butyricicoccaceae	UCG-008
UrolithinD	-0.083943	0.616329	0.83197	Butyricicoccaceae	UCG-008
UrolithinE	-0.0537093	0.748773	0.83197	Butyricicoccaceae	UCG-008
UrolithinM5	0.134148	0.421997	0.83197	Butyricicoccaceae	UCG-008
UrolithinM6	-0.0896064	0.592652	0.83197	Butyricicoccaceae	UCG-008
UrolithinC	0.072149	0.66686	0.833575	Eggerthellaceae	Asaccharobacter
UrolithinA	0.0522338	0.755461	0.833704	Erysipelatoclostridiaceae	Catenibacterium
UrolithinB	-0.0392244	0.815134	0.833704	Erysipelatoclostridiaceae	Catenibacterium
UrolithinC	0.0987438	0.555319	0.833704	Erysipelatoclostridiaceae	Catenibacterium
UrolithinD	0.0352252	0.833704	0.833704	Erysipelatoclostridiaceae	Catenibacterium
UrolithinM6	-0.0750598	0.654243	0.833704	Erysipelatoclostridiaceae	Catenibacterium
UrolithinD	0.284452	0.0834766	0.834766	Lachnospiraceae	Ruminococcus torques
UrolithinC	0.135457	0.417442	0.834883	Tannerellaceae	Parabacteroides
all	0.184884	0.266464	0.835395	Lachnospiraceae	Tyzzerella
IsourolithinA	-0.131615	0.430895	0.835395	Lachnospiraceae	Tyzzerella
UrolithinA	-0.0348619	0.835395	0.835395	Lachnospiraceae	Tyzzerella
UrolithinB	-0.0670415	0.689218	0.835395	Lachnospiraceae	Tyzzerella
UrolithinC	0.0701376	0.675633	0.835395	Lachnospiraceae	Tyzzerella
UrolithinD	0.0413429	0.805337	0.835395	Lachnospiraceae	Tyzzerella
UrolithinM5	0.0587216	0.726193	0.835395	Lachnospiraceae	Tyzzerella
UrolithinM6	-0.0810741	0.628473	0.835395	Lachnospiraceae	Tyzzerella
UrolithinM7	0.12726	0.44643	0.835395	Lachnospiraceae	Tyzzerella
UrolithinM5	0.0528516	0.752658	0.836287	Streptococcaceae	Lactococcus
UrolithinM6	0.0901061	0.590582	0.836287	Streptococcaceae	Lactococcus
UrolithinM7	-0.0636087	0.704394	0.836287	Streptococcaceae	Lactococcus
UrolithinA	-0.0653494	0.696684	0.838936	Prevotellaceae	Prevotella
UrolithinM5	-0.0341018	0.838936	0.838936	Prevotellaceae	Prevotella
UrolithinM7	-0.0478625	0.775375	0.838936	Prevotellaceae	Prevotella
IsourolithinA	-0.0340896	0.838993	0.838993	Muribaculaceae	CAG-873
UrolithinA	0.123898	0.458628	0.838993	Muribaculaceae	CAG-873
UrolithinB	0.101891	0.542719	0.838993	Muribaculaceae	CAG-873
UrolithinD	0.0451841	0.787648	0.838993	Muribaculaceae	CAG-873
UrolithinE	-0.129699	0.437693	0.838993	Muribaculaceae	CAG-873
UrolithinM5	0.0948089	0.571261	0.838993	Muribaculaceae	CAG-873
UrolithinM6	0.0564845	0.736244	0.838993	Muribaculaceae	CAG-873
UrolithinM7	0.0819269	0.624853	0.838993	Muribaculaceae	CAG-873
IsourolithinA	0.0772045	0.645006	0.839047	Fusobacteriaceae	Fusobacterium
UrolithinA	-0.0364946	0.827799	0.839047	Fusobacteriaceae	Fusobacterium
UrolithinM5	0.034078	0.839047	0.839047	Fusobacteriaceae	Fusobacterium
UrolithinM7	0.0453247	0.787002	0.839047	Fusobacteriaceae	Fusobacterium
UrolithinM7	0.11174	0.5042	0.840334	Enterobacteriaceae	Citrobacter
IsourolithinA	0.0707572	0.672926	0.841157	Desulfovibrionaceae	Bilophila
UrolithinE	-0.0518717	0.757105	0.841227	Anaerovoracaceae	Eubacterium nodatum
UrolithinM6	-0.0666909	0.690763	0.841227	Anaerovoracaceae	Eubacterium nodatum
UrolithinA	0.033569	0.84142	0.84142	Clostridiaceae	Clostridium sensu stricto 1
IsourolithinA	-0.0904696	0.589078	0.84154	Enterobacteriaceae	Citrobacter
IsourolithinA	0.0706844	0.673243	0.841554	Family XI	Fenollaria
UrolithinD	-0.0706561	0.673367	0.841709	Lachnospiraceae	Eisenbergiella
IsourolithinA	-0.0383886	0.819007	0.843122	Ruminococcaceae	Negativibacillus
UrolithinB	0.0332042	0.843122	0.843122	Ruminococcaceae	Negativibacillus
UrolithinM6	0.0511891	0.760206	0.844674	Eggerthellaceae	DNF00809
all	0.0507739	0.762095	0.84509	Oscillospiraceae	Flavonifractor
UrolithinA	0.0327825	0.84509	0.84509	Oscillospiraceae	Flavonifractor
all	0.0327729	0.845135	0.845135	Oscillospiraceae	UCG-007
UrolithinB	0.0896461	0.592487	0.846411	Lachnospiraceae	Catenibacillus
all	0.165566	0.320514	0.846568	Ruminococcaceae	CAG-352
IsourolithinA	-0.13369	0.4236	0.846568	Ruminococcaceae	CAG-352
UrolithinA	-0.0493457	0.768601	0.846568	Ruminococcaceae	CAG-352
UrolithinB	0.0324661	0.846568	0.846568	Ruminococcaceae	CAG-352
UrolithinC	0.0864566	0.605771	0.846568	Ruminococcaceae	CAG-352
UrolithinD	0.0554995	0.740683	0.846568	Ruminococcaceae	CAG-352
UrolithinE	0.102735	0.539366	0.846568	Ruminococcaceae	CAG-352
UrolithinM5	0.147989	0.375248	0.846568	Ruminococcaceae	CAG-352
UrolithinM7	-0.164409	0.323954	0.846568	Ruminococcaceae	CAG-352
UrolithinA	0.0893998	0.593508	0.847869	Marinifilaceae	Butyricimonas
UrolithinA	-0.129891	0.437007	0.848216	Lachnospiraceae	CAG-56
UrolithinM7	0.110511	0.508929	0.848216	Lachnospiraceae	CAG-56
UrolithinA	0.227249	0.170035	0.850175	Lachnospiraceae	Eubacterium xylanophilum
UrolithinC	-0.0316678	0.850297	0.850297	Ruminococcaceae	Anaerotruncus
UrolithinM5	-0.039373	0.814446	0.850297	Ruminococcaceae	Anaerotruncus
UrolithinE	0.0499881	0.765673	0.850748	Coriobacteriaceae	Collinsella
UrolithinB	0.149598	0.370019	0.850844	Oscillospiraceae	UCG-005
UrolithinC	0.103529	0.536218	0.850844	Oscillospiraceae	UCG-005
UrolithinM5	0.0888981	0.595591	0.850844	Oscillospiraceae	UCG-005
UrolithinM6	0.11927	0.47571	0.850844	Oscillospiraceae	UCG-005
UrolithinA	0.165523	0.320642	0.851684	Lachnospiraceae	GCA-900066755
UrolithinB	-0.147629	0.376422	0.851684	Lachnospiraceae	GCA-900066755
UrolithinC	0.148084	0.374938	0.851684	Lachnospiraceae	GCA-900066755
UrolithinD	-0.171937	0.301979	0.851684	Lachnospiraceae	GCA-900066755
UrolithinM7	-0.13305	0.425842	0.851684	Lachnospiraceae	GCA-900066755
all	0.0711725	0.671114	0.851823	Lactobacillaceae	Ligilactobacillus
IsourolithinA	0.157941	0.343611	0.851823	Lactobacillaceae	Ligilactobacillus
UrolithinD	-0.168301	0.312473	0.851823	Lactobacillaceae	Ligilactobacillus
UrolithinE	-0.0688072	0.681458	0.851823	Lactobacillaceae	Ligilactobacillus
UrolithinM6	-0.0767101	0.647131	0.851823	Lactobacillaceae	Ligilactobacillus
UrolithinM7	-0.106524	0.524428	0.851823	Lactobacillaceae	Ligilactobacillus
UrolithinA	0.149052	0.371789	0.852426	Lachnospiraceae	Lachnospiraceae UCG-010
UrolithinD	-0.132944	0.426213	0.852426	Lachnospiraceae	Lachnospiraceae UCG-010
UrolithinA	-0.0593176	0.723522	0.853747	Lachnospiraceae	Tuzzerella
UrolithinM6	0.0493959	0.768372	0.853747	Lachnospiraceae	Tuzzerella
all	0.217618	0.189362	0.854541	Peptostreptococcaceae	Romboutsia
IsourolithinA	-0.275822	0.0937043	0.854541	Peptostreptococcaceae	Romboutsia
UrolithinA	0.0307602	0.854541	0.854541	Peptostreptococcaceae	Romboutsia
UrolithinB	0.132321	0.428406	0.854541	Peptostreptococcaceae	Romboutsia
UrolithinC	0.106968	0.52269	0.854541	Peptostreptococcaceae	Romboutsia
UrolithinD	0.0534201	0.750082	0.854541	Peptostreptococcaceae	Romboutsia
UrolithinE	0.142815	0.392352	0.854541	Peptostreptococcaceae	Romboutsia
UrolithinM5	0.136651	0.413312	0.854541	Peptostreptococcaceae	Romboutsia
UrolithinM6	0.0860234	0.607585	0.854541	Peptostreptococcaceae	Romboutsia
UrolithinM7	-0.0478809	0.775291	0.854541	Peptostreptococcaceae	Romboutsia
UrolithinB	0.0307597	0.854543	0.854543	Enterobacteriaceae	Salmonella
UrolithinE	-0.103203	0.537508	0.855406	Barnesiellaceae	Barnesiella
UrolithinM5	-0.0881304	0.598784	0.855406	Barnesiellaceae	Barnesiella
UrolithinC	-0.0531153	0.751463	0.855447	Defluviitaleaceae	Defluviitaleaceae UCG-011
UrolithinE	-0.0305666	0.855447	0.855447	Defluviitaleaceae	Defluviitaleaceae UCG-011
UrolithinM7	-0.0475978	0.776585	0.855447	Defluviitaleaceae	Defluviitaleaceae UCG-011
IsourolithinA	0.0823286	0.623151	0.855668	Lactobacillaceae	Latilactobacillus
UrolithinE	-0.0490169	0.770101	0.855668	Lactobacillaceae	Latilactobacillus
UrolithinM5	0.0635833	0.704506	0.855668	Lactobacillaceae	Latilactobacillus
IsourolithinA	0.190968	0.250766	0.857341	Pseudomonadaceae	Pseudomonas
UrolithinE	-0.188444	0.257202	0.857341	Pseudomonadaceae	Pseudomonas
UrolithinM6	0.278013	0.0910208	0.857341	Pseudomonadaceae	Pseudomonas
all	0.0716677	0.668956	0.857686	Lachnospiraceae	Lachnospiraceae UCG-010
UrolithinB	-0.0989458	0.554506	0.857686	Lachnospiraceae	Lachnospiraceae UCG-010
UrolithinM5	-0.0677389	0.686149	0.857686	Lachnospiraceae	Lachnospiraceae UCG-010
all	0.0998037	0.551061	0.858156	Erysipelotrichaceae	Holdemanella
IsourolithinA	0.0713605	0.670294	0.858156	Erysipelotrichaceae	Holdemanella
UrolithinB	-0.0299878	0.858156	0.858156	Erysipelotrichaceae	Holdemanella
UrolithinC	0.127975	0.443858	0.858156	Erysipelotrichaceae	Holdemanella
UrolithinD	-0.116603	0.4857	0.858156	Erysipelotrichaceae	Holdemanella
UrolithinM5	0.0396686	0.813077	0.858156	Erysipelotrichaceae	Holdemanella
UrolithinM7	-0.0496527	0.767201	0.858156	Erysipelotrichaceae	Holdemanella
UrolithinC	0.0483569	0.773115	0.859016	Lachnospiraceae	Bacteroides pectinophilus
all	0.0700501	0.676015	0.859341	Erysipelotrichaceae	Turicibacter
UrolithinM5	-0.0722899	0.666247	0.859341	Erysipelotrichaceae	Turicibacter
UrolithinM7	0.0674379	0.687473	0.859341	Erysipelotrichaceae	Turicibacter
all	0.0403781	0.809795	0.859601	Lachnospiraceae	UC5-1-2E3
IsourolithinA	0.0296792	0.859601	0.859601	Lachnospiraceae	UC5-1-2E3
UrolithinB	0.0363848	0.828309	0.859601	Lachnospiraceae	UC5-1-2E3
UrolithinD	-0.0554371	0.740965	0.859601	Lachnospiraceae	UC5-1-2E3
UrolithinE	0.0998729	0.550784	0.859601	Lachnospiraceae	UC5-1-2E3
UrolithinM5	0.109035	0.514637	0.859601	Lachnospiraceae	UC5-1-2E3
IsourolithinA	0.0296526	0.859725	0.859725	Family XI	Ezakiella
UrolithinA	-0.0479021	0.775194	0.859725	Family XI	Ezakiella
UrolithinB	0.0296421	0.859775	0.859775	Streptococcaceae	Lactococcus
UrolithinC	0.0672832	0.688154	0.860192	Oscillospiraceae	Intestinimonas
all	0.0481067	0.774258	0.860287	Micrococcaceae	Rothia
UrolithinA	-0.0616125	0.713271	0.860287	Micrococcaceae	Rothia
UrolithinD	0.0525715	0.753928	0.860287	Micrococcaceae	Rothia
all	-0.0320123	0.848687	0.86039	Lachnospiraceae	Dorea
IsourolithinA	-0.0849645	0.612029	0.86039	Lachnospiraceae	Dorea
UrolithinA	-0.25345	0.124693	0.86039	Lachnospiraceae	Dorea
UrolithinB	-0.0797396	0.634155	0.86039	Lachnospiraceae	Dorea
UrolithinC	0.0449455	0.788743	0.86039	Lachnospiraceae	Dorea
UrolithinD	0.0295108	0.86039	0.86039	Lachnospiraceae	Dorea
UrolithinE	0.104066	0.534095	0.86039	Lachnospiraceae	Dorea
UrolithinM5	-0.045648	0.785518	0.86039	Lachnospiraceae	Dorea
UrolithinM6	-0.13311	0.425632	0.86039	Lachnospiraceae	Dorea
UrolithinM7	0.170479	0.306161	0.86039	Lachnospiraceae	Dorea
UrolithinC	0.0479893	0.774795	0.860883	Atopobiaceae	Atopobium
IsourolithinA	-0.0594299	0.72302	0.86197	Porphyromonadaceae	Porphyromonas
UrolithinE	-0.0691976	0.679747	0.86197	Porphyromonadaceae	Porphyromonas
UrolithinM6	0.0477754	0.775773	0.86197	Porphyromonadaceae	Porphyromonas
UrolithinM7	0.0896646	0.592411	0.86197	Porphyromonadaceae	Porphyromonas
UrolithinM6	0.0473208	0.777853	0.864281	Eubacteriaceae	Eubacterium
UrolithinM6	-0.0472676	0.778096	0.864551	Lachnospiraceae	Ruminococcus gnavus
UrolithinA	0.0472529	0.778163	0.864626	Erysipelotrichaceae	Dielma
UrolithinB	-0.0542777	0.746202	0.864626	Erysipelotrichaceae	Dielma
UrolithinD	0.0284086	0.865556	0.865556	Lactobacillaceae	Weissella
UrolithinD	0.0284066	0.865565	0.865565	Eggerthellaceae	DNF00809
all	0.0938962	0.574988	0.865576	Ruminococcaceae	Anaerofilum
UrolithinA	-0.0465814	0.781238	0.865576	Ruminococcaceae	Anaerofilum
UrolithinB	0.0803563	0.631527	0.865576	Ruminococcaceae	Anaerofilum
UrolithinC	0.12775	0.444665	0.865576	Ruminococcaceae	Anaerofilum
UrolithinM5	0.0284042	0.865576	0.865576	Ruminococcaceae	Anaerofilum
UrolithinM7	-0.0335047	0.841721	0.865576	Ruminococcaceae	Anaerofilum
all	0.0906152	0.588476	0.866157	Lachnospiraceae	Fusicatenibacter
IsourolithinA	-0.0828648	0.620882	0.866157	Lachnospiraceae	Fusicatenibacter
UrolithinA	-0.147493	0.376867	0.866157	Lachnospiraceae	Fusicatenibacter
UrolithinB	0.053452	0.749938	0.866157	Lachnospiraceae	Fusicatenibacter
UrolithinC	0.0282804	0.866157	0.866157	Lachnospiraceae	Fusicatenibacter
UrolithinD	0.176323	0.289625	0.866157	Lachnospiraceae	Fusicatenibacter
UrolithinE	-0.0914478	0.58504	0.866157	Lachnospiraceae	Fusicatenibacter
UrolithinM5	-0.0350819	0.834371	0.866157	Lachnospiraceae	Fusicatenibacter
UrolithinM6	0.100129	0.549757	0.866157	Lachnospiraceae	Fusicatenibacter
UrolithinM7	0.109468	0.51296	0.866157	Lachnospiraceae	Fusicatenibacter
all	0.0862987	0.606432	0.866332	Lachnospiraceae	Lachnospiraceae FCS020
UrolithinA	-0.102595	0.53992	0.866332	Lachnospiraceae	Lachnospiraceae FCS020
UrolithinC	0.122842	0.462498	0.866332	Lachnospiraceae	Lachnospiraceae FCS020
UrolithinC	0.0280377	0.867295	0.867295	Lachnospiraceae	Eubacterium ruminantium
all	-0.0335472	0.841522	0.86731	Bacteroidaceae	Bacteroides
IsourolithinA	-0.040378	0.809795	0.86731	Bacteroidaceae	Bacteroides
UrolithinA	0.153099	0.358794	0.86731	Bacteroidaceae	Bacteroides
UrolithinB	-0.0933809	0.577097	0.86731	Bacteroidaceae	Bacteroides
UrolithinD	-0.0415338	0.804455	0.86731	Bacteroidaceae	Bacteroides
UrolithinM5	-0.0280346	0.86731	0.86731	Bacteroidaceae	Bacteroides
UrolithinM7	-0.0932194	0.577759	0.86731	Bacteroidaceae	Bacteroides
UrolithinC	0.0659875	0.693865	0.867331	Monoglobaceae	Monoglobus
all	-0.0293013	0.861371	0.868215	Synergistaceae	Cloacibacillus
IsourolithinA	0.0420732	0.801966	0.868215	Synergistaceae	Cloacibacillus
UrolithinA	-0.0807752	0.629744	0.868215	Synergistaceae	Cloacibacillus
UrolithinB	0.0278417	0.868215	0.868215	Synergistaceae	Cloacibacillus
UrolithinM5	0.0398573	0.812204	0.868215	Synergistaceae	Cloacibacillus
UrolithinA	0.0278015	0.868403	0.868403	Erysipelotrichaceae	Faecalicoccus
all	0.207861	0.210472	0.869381	Lachnospiraceae	Ruminococcus torques
UrolithinA	-0.156608	0.347753	0.869381	Lachnospiraceae	Ruminococcus torques
UrolithinE	0.164832	0.322695	0.869381	Lachnospiraceae	Ruminococcus torques
UrolithinD	-0.0461599	0.78317	0.870189	Selenomonadaceae	Megamonas
UrolithinM7	0.186863	0.26129	0.870965	Lachnospiraceae	Agathobacter
UrolithinD	0.0271173	0.871615	0.871615	Lactobacillaceae	Latilactobacillus
UrolithinM6	-0.0270956	0.871716	0.871716	Family XI	Finegoldia
UrolithinA	0.0267031	0.87356	0.87356	Ruminococcaceae	Phocea
all	0.169462	0.309099	0.874526	Lachnospiraceae	Lachnospiraceae NK4B4
UrolithinA	-0.111568	0.504861	0.874526	Lachnospiraceae	Lachnospiraceae NK4B4
UrolithinB	0.10645	0.524716	0.874526	Lachnospiraceae	Lachnospiraceae NK4B4
UrolithinC	0.155532	0.351115	0.874526	Lachnospiraceae	Lachnospiraceae NK4B4
UrolithinM6	0.275679	0.0938817	0.874526	Lachnospiraceae	Lachnospiraceae NK4B4
UrolithinM7	-0.115953	0.488155	0.874526	Lachnospiraceae	Lachnospiraceae NK4B4
UrolithinC	0.141541	0.396632	0.875386	Actinomycetaceae	Mobiluncus
UrolithinC	0.141541	0.396632	0.875386	Anaerovoracaceae	S5-A14a
UrolithinE	-0.129699	0.437693	0.875386	Actinomycetaceae	Mobiluncus
UrolithinE	-0.129699	0.437693	0.875386	Anaerovoracaceae	S5-A14a
UrolithinM5	-0.129699	0.437693	0.875386	Actinomycetaceae	Mobiluncus
UrolithinM5	-0.129699	0.437693	0.875386	Anaerovoracaceae	S5-A14a
UrolithinM7	-0.138674	0.406365	0.875386	Actinomycetaceae	Mobiluncus
UrolithinM7	-0.138674	0.406365	0.875386	Anaerovoracaceae	S5-A14a
IsourolithinA	-0.0262803	0.875546	0.875546	Lachnospiraceae	Lachnospiraceae NK4B4
UrolithinD	0.0641934	0.701801	0.875546	Lachnospiraceae	Lachnospiraceae NK4B4
UrolithinE	-0.0433868	0.795912	0.875546	Lachnospiraceae	Lachnospiraceae NK4B4
UrolithinM5	0.0613858	0.714281	0.875546	Lachnospiraceae	Lachnospiraceae NK4B4
UrolithinD	0.0261755	0.876038	0.876038	Erysipelotrichaceae	Holdemania
UrolithinE	-0.0611004	0.715554	0.876038	Erysipelotrichaceae	Holdemania
UrolithinM6	-0.0315309	0.850937	0.876038	Erysipelotrichaceae	Holdemania
all	-0.0284158	0.865522	0.876904	Enterobacteriaceae	Escherichia-Shigella
IsourolithinA	0.198482	0.232249	0.876904	Enterobacteriaceae	Escherichia-Shigella
UrolithinA	0.109745	0.511888	0.876904	Enterobacteriaceae	Escherichia-Shigella
UrolithinB	-0.0406149	0.8087	0.876904	Enterobacteriaceae	Escherichia-Shigella
UrolithinC	-0.140127	0.401415	0.876904	Enterobacteriaceae	Escherichia-Shigella
UrolithinD	0.0808441	0.629451	0.876904	Enterobacteriaceae	Escherichia-Shigella
UrolithinE	-0.270584	0.100365	0.876904	Enterobacteriaceae	Escherichia-Shigella
UrolithinM5	0.0886219	0.596739	0.876904	Enterobacteriaceae	Escherichia-Shigella
UrolithinM6	-0.0259914	0.876904	0.876904	Enterobacteriaceae	Escherichia-Shigella
UrolithinM7	-0.09883	0.554972	0.876904	Enterobacteriaceae	Escherichia-Shigella
IsourolithinA	0.0448385	0.789235	0.876928	Tannerellaceae	Parabacteroides
UrolithinB	0.0869799	0.603583	0.876928	Tannerellaceae	Parabacteroides
UrolithinD	0.0602159	0.719504	0.876928	Tannerellaceae	Parabacteroides
UrolithinM5	0.0771007	0.645452	0.876928	Tannerellaceae	Parabacteroides
UrolithinC	0.105902	0.526864	0.878106	Veillonellaceae	Allisonella
UrolithinM6	0.117761	0.48135	0.878106	Veillonellaceae	Allisonella
UrolithinM6	-0.0256752	0.87839	0.87839	Erysipelotrichaceae	Solobacterium
IsourolithinA	0.0505852	0.762954	0.879613	Coriobacteriales Incertae Sedis	Raoultibacter
UrolithinA	-0.0307596	0.854544	0.879613	Coriobacteriales Incertae Sedis	Raoultibacter
UrolithinB	0.0363268	0.828579	0.879613	Coriobacteriales Incertae Sedis	Raoultibacter
UrolithinD	-0.025415	0.879613	0.879613	Coriobacteriales Incertae Sedis	Raoultibacter
UrolithinB	-0.0289106	0.863202	0.880526	Rikenellaceae	Alistipes
UrolithinD	-0.025221	0.880526	0.880526	Rikenellaceae	Alistipes
UrolithinM6	-0.0250639	0.881265	0.881265	Atopobiaceae	Atopobium
UrolithinM5	0.0835351	0.61805	0.882928	Anaerovoracaceae	Family XIII AD3011
UrolithinM7	0.0631178	0.706573	0.883216	Lactobacillaceae	Limosilactobacillus
UrolithinE	-0.0245197	0.883825	0.883825	Selenomonadaceae	Megamonas
IsourolithinA	0.0416203	0.804056	0.884325	Atopobiaceae	Olsenella
UrolithinC	0.0244135	0.884325	0.884325	Atopobiaceae	Olsenella
IsourolithinA	-0.0830526	0.620088	0.88584	Sutterellaceae	Parasutterella
UrolithinB	-0.116397	0.486479	0.88584	Sutterellaceae	Parasutterella
UrolithinC	0.0896004	0.592677	0.88584	Sutterellaceae	Parasutterella
UrolithinD	-0.113963	0.4957	0.88584	Sutterellaceae	Parasutterella
UrolithinM6	0.128407	0.442309	0.88584	Sutterellaceae	Parasutterella
IsourolithinA	-0.0389594	0.816362	0.886097	Brevibacteriaceae	Brevibacterium
IsourolithinA	-0.0389594	0.816362	0.886097	Micrococcaceae	Pseudoglutamicibacter
IsourolithinA	-0.0389594	0.816362	0.886097	Family XI	Helcococcus
IsourolithinA	-0.0389594	0.816362	0.886097	Alcaligenaceae	Pelistega
IsourolithinA	-0.0389594	0.816362	0.886097	Rikenellaceae	dgA-11 gut
UrolithinA	0.0240369	0.886097	0.886097	Brevibacteriaceae	Brevibacterium
UrolithinA	0.0240369	0.886097	0.886097	Micrococcaceae	Pseudoglutamicibacter
UrolithinA	0.0240369	0.886097	0.886097	Family XI	Helcococcus
UrolithinA	0.0240369	0.886097	0.886097	Alcaligenaceae	Pelistega
UrolithinA	0.0240369	0.886097	0.886097	Rikenellaceae	dgA-11 gut
all	-0.142942	0.391926	0.887475	Veillonellaceae	Veillonella
IsourolithinA	0.128009	0.443738	0.887475	Veillonellaceae	Veillonella
UrolithinA	-0.161439	0.332893	0.887475	Veillonellaceae	Veillonella
UrolithinM5	0.145107	0.384719	0.887475	Veillonellaceae	Veillonella
UrolithinM6	-0.187231	0.260335	0.887475	Veillonellaceae	Veillonella
IsourolithinA	-0.0680323	0.68486	0.888297	Leptotrichiaceae	Sneathia
IsourolithinA	-0.0680323	0.68486	0.888297	Bifidobacteriaceae	Gardnerella
UrolithinB	0.042615	0.799467	0.888297	Leptotrichiaceae	Sneathia
UrolithinB	0.042615	0.799467	0.888297	Bifidobacteriaceae	Gardnerella
UrolithinM6	0.0434496	0.795623	0.888297	Leptotrichiaceae	Sneathia
UrolithinM6	0.0434496	0.795623	0.888297	Bifidobacteriaceae	Gardnerella
UrolithinA	0.0484105	0.77287	0.889169	Barnesiellaceae	Barnesiella
UrolithinB	-0.040674	0.808427	0.889169	Barnesiellaceae	Barnesiella
UrolithinM7	-0.0233845	0.889169	0.889169	Barnesiellaceae	Barnesiella
IsourolithinA	0.0636228	0.704331	0.889207	Peptostreptococcaceae	Peptostreptococcus
UrolithinA	0.0233765	0.889207	0.889207	Peptostreptococcaceae	Peptostreptococcus
UrolithinE	-0.0309116	0.853833	0.889207	Peptostreptococcaceae	Peptostreptococcus
UrolithinM6	-0.0557006	0.739776	0.889207	Peptostreptococcaceae	Peptostreptococcus
IsourolithinA	-0.0233756	0.889211	0.889211	Prevotellaceae	Prevotellaceae UCG-001
UrolithinA	0.0319079	0.849175	0.889252	Sutterellaceae	Sutterella
UrolithinB	0.023367	0.889252	0.889252	Sutterellaceae	Sutterella
UrolithinD	-0.0604894	0.718282	0.889252	Sutterellaceae	Sutterella
UrolithinE	0.064476	0.700548	0.889252	Sutterellaceae	Sutterella
UrolithinC	0.0232876	0.889626	0.889626	Desulfovibrionaceae	Bilophila
UrolithinE	-0.026241	0.875731	0.889626	Desulfovibrionaceae	Bilophila
UrolithinA	0.0315347	0.850919	0.889694	Erysipelatoclostridiaceae	Candidatus Stoquefichus
UrolithinC	0.0232731	0.889694	0.889694	Erysipelatoclostridiaceae	Candidatus Stoquefichus
UrolithinA	0.141643	0.39629	0.889837	Lachnospiraceae	Lachnospiraceae UCG-004
UrolithinC	0.104115	0.533902	0.889837	Lachnospiraceae	Lachnospiraceae UCG-004
UrolithinD	-0.126905	0.447709	0.889837	Lachnospiraceae	Lachnospiraceae UCG-004
UrolithinE	-0.145123	0.384669	0.889837	Lachnospiraceae	Lachnospiraceae UCG-004
UrolithinM5	0.0421865	0.801443	0.890492	Erysipelatoclostridiaceae	Coprobacillus
UrolithinM7	0.0229251	0.891334	0.891334	Oscillospiraceae	UCG-002
IsourolithinA	0.0615618	0.713497	0.891871	Anaerovoracaceae	Mogibacterium
all	-0.022531	0.893191	0.893191	Lactobacillaceae	Lactiplantibacillus
all	0.022531	0.893191	0.893191	Pasteurellaceae	Conservatibacter
UrolithinB	0.041544	0.804408	0.893787	Ruminococcaceae	Subdoligranulum
UrolithinM5	0.0609931	0.716033	0.895041	Eggerthellaceae	Enterorhabdus
all	-0.0217308	0.896964	0.896964	Eggerthellaceae	Adlercreutzia
UrolithinA	0.139216	0.404512	0.896964	Eggerthellaceae	Adlercreutzia
UrolithinB	-0.0274367	0.870116	0.896964	Eggerthellaceae	Adlercreutzia
UrolithinC	0.0903999	0.589367	0.896964	Eggerthellaceae	Adlercreutzia
UrolithinM5	-0.124457	0.456586	0.896964	Eggerthellaceae	Adlercreutzia
UrolithinM6	0.0485626	0.772175	0.896964	Eggerthellaceae	Adlercreutzia
UrolithinM7	-0.0557101	0.739733	0.896964	Eggerthellaceae	Adlercreutzia
UrolithinM7	-0.0216349	0.897416	0.897416	Butyricicoccaceae	UCG-008
all	0.167604	0.314511	0.897799	Lachnospiraceae	Lachnospiraceae FE2018
IsourolithinA	0.195288	0.240004	0.897799	Lachnospiraceae	Lachnospiraceae FE2018
UrolithinB	0.152997	0.359119	0.897799	Lachnospiraceae	Lachnospiraceae FE2018
UrolithinM7	-0.172139	0.301403	0.897799	Lachnospiraceae	Lachnospiraceae FE2018
UrolithinD	0.0763729	0.648581	0.898766	Streptococcaceae	Streptococcus
UrolithinE	0.0603258	0.719012	0.898766	Streptococcaceae	Streptococcus
UrolithinM7	0.100423	0.548581	0.898766	Streptococcaceae	Streptococcus
UrolithinM7	0.0213414	0.8988	0.8988	Lactobacillaceae	HT002
UrolithinM5	0.0597518	0.721579	0.901974	Lachnospiraceae	Lachnospiraceae FCS020
IsourolithinA	-0.0205973	0.902312	0.902312	Prevotellaceae	Paraprevotella
UrolithinB	0.0321056	0.848251	0.902312	Prevotellaceae	Paraprevotella
IsourolithinA	0.183253	0.270779	0.902598	Oscillospiraceae	Oscillospira
all	0.125963	0.451115	0.904056	Lachnospiraceae	Eubacterium xylanophilum
IsourolithinA	-0.153379	0.357904	0.904056	Lachnospiraceae	Eubacterium xylanophilum
UrolithinB	-0.0202279	0.904056	0.904056	Lachnospiraceae	Eubacterium xylanophilum
UrolithinD	0.0309048	0.853865	0.904056	Lachnospiraceae	Eubacterium xylanophilum
UrolithinE	-0.0796538	0.634521	0.904056	Lachnospiraceae	Eubacterium xylanophilum
UrolithinM5	-0.0892906	0.593962	0.904056	Lachnospiraceae	Eubacterium xylanophilum
UrolithinM6	0.082542	0.622247	0.904056	Lachnospiraceae	Eubacterium xylanophilum
UrolithinM7	0.0496988	0.766991	0.904056	Lachnospiraceae	Eubacterium xylanophilum
all	-0.155698	0.350595	0.904969	Eggerthellaceae	Gordonibacter
IsourolithinA	-0.0513503	0.759473	0.904969	Eggerthellaceae	Gordonibacter
UrolithinA	0.194045	0.243068	0.904969	Eggerthellaceae	Gordonibacter
UrolithinB	-0.0227213	0.892294	0.904969	Eggerthellaceae	Gordonibacter
UrolithinC	-0.0300083	0.85806	0.904969	Eggerthellaceae	Gordonibacter
UrolithinD	0.0378939	0.821301	0.904969	Eggerthellaceae	Gordonibacter
UrolithinE	0.0943467	0.573147	0.904969	Eggerthellaceae	Gordonibacter
UrolithinM6	-0.0200345	0.904969	0.904969	Eggerthellaceae	Gordonibacter
UrolithinM7	-0.120955	0.469451	0.904969	Eggerthellaceae	Gordonibacter
UrolithinM6	-0.0393282	0.814653	0.90517	Christensenellaceae	Christensenella
IsourolithinA	0.101516	0.544214	0.907024	Lachnospiraceae	Lactonifactor
UrolithinD	-0.119019	0.476644	0.907024	Lachnospiraceae	Lactonifactor
UrolithinM6	-0.148087	0.374929	0.907024	Lachnospiraceae	Lactonifactor
all	0.167636	0.314415	0.907952	Prevotellaceae	Prevotella_7
UrolithinA	-0.16068	0.335201	0.907952	Prevotellaceae	Prevotella_7
UrolithinC	0.258389	0.117268	0.907952	Prevotellaceae	Prevotella_7
UrolithinM5	0.151723	0.363181	0.907952	Prevotellaceae	Prevotella_7
UrolithinA	-0.0191986	0.908917	0.908917	Anaerovoracaceae	Mogibacterium
UrolithinM6	0.0338596	0.840066	0.908917	Anaerovoracaceae	Mogibacterium
IsourolithinA	-0.0191673	0.909065	0.909065	Lachnospiraceae	Lachnospira
UrolithinM5	-0.0257652	0.877967	0.909065	Lachnospiraceae	Lachnospira
UrolithinM5	-0.0191178	0.909298	0.909298	Oscillospiraceae	Oscillibacter
UrolithinA	0.0190643	0.909551	0.909551	Streptococcaceae	Streptococcus
UrolithinM5	0.0312638	0.852186	0.909551	Streptococcaceae	Streptococcus
all	0.113945	0.495768	0.90999	Lachnospiraceae	Lachnospiraceae UCG-001
IsourolithinA	0.120799	0.470029	0.90999	Lachnospiraceae	Lachnospiraceae UCG-001
UrolithinA	-0.155603	0.350895	0.90999	Lachnospiraceae	Lachnospiraceae UCG-001
[truncated: 451 more rows]

## Sheet: B
metabolite	rho	pvalue	FDR-pval	Family	Genus
UrolithinE	0.631482	1.63e-05	0.00016268	Lachnospiraceae	Tyzzerella
UrolithinB	0.577361	0.000119	0.00119005	Eggerthellaceae	Enterorhabdus
UrolithinM5	0.537601	0.00041659	0.00416591	Peptostreptococcaceae	Intestinibacter
IsourolithinA	0.517777	0.00073569	0.0073569	Lachnospiraceae	Lachnospiraceae UCG-001
IsourolithinA	0.516009	0.00077269	0.00772686	Oscillospiraceae	Papillibacter
UrolithinA	0.511987	0.00086306	0.00863063	Defluviitaleaceae	Defluviitaleaceae UCG-011
IsourolithinA	-0.510014	0.00091073	0.00910732	Oscillospiraceae	Flavonifractor
IsourolithinA	0.494881	0.00136121	0.0136121	Christensenellaceae	Christensenellaceae R-7
UrolithinM7	0.488108	0.0016199	0.016199	Erysipelotrichaceae	Dielma
IsourolithinA	0.480447	0.00196398	0.0196398	Oscillospiraceae	UCG-005
IsourolithinA	0.469827	0.00254663	0.0254663	Lachnospiraceae	Eubacterium ruminantium
UrolithinA	0.465932	0.00279544	0.0279544	Ruminococcaceae	Angelakisella
UrolithinC	0.458501	0.00332987	0.0332987	Family XI	Parvimonas
IsourolithinA	-0.458329	0.00334319	0.0334319	Lachnospiraceae	Lachnoclostridium
IsourolithinA	0.453367	0.00374921	0.0374921	Lachnospiraceae	Roseburia
IsourolithinA	0.448725	0.0041673	0.041673	Anaerovoracaceae	Family XIII UCG-001
UrolithinB	0.415391	0.00854529	0.0427264	Oscillospiraceae	Papillibacter
IsourolithinA	0.447276	0.0043058	0.0430579	Atopobiaceae	Olsenella
UrolithinB	0.446165	0.00441472	0.0441472	Erysipelotrichaceae	Turicibacter
UrolithinB	0.442672	0.00477285	0.0477286	Clostridiaceae	Clostridium sensu stricto 1
all	0.404885	0.0105648	0.0528238	Peptostreptococcaceae	Paeniclostridium
UrolithinM7	0.431083	0.00614776	0.0528238	Peptostreptococcaceae	Paeniclostridium
IsourolithinA	-0.437698	0.00532632	0.0532632	Lachnospiraceae	Lachnospiraceae UCG-004
UrolithinA	0.436349	0.00548565	0.0548565	Eggerthellaceae	Gordonibacter
IsourolithinA	0.434931	0.00565754	0.0565754	Lachnospiraceae	Howardella
IsourolithinA	0.399518	0.0117448	0.0587239	Eggerthellaceae	Enterorhabdus
UrolithinA	0.400365	0.0115514	0.0593878	Anaerovoracaceae	Family XIII AD3011
UrolithinD	-0.398943	0.0118776	0.0593878	Anaerovoracaceae	Family XIII AD3011
IsourolithinA	-0.432637	0.00594557	0.0594557	Eggerthellaceae	Eggerthella
UrolithinC	0.432526	0.00595988	0.0595988	Family XI	Ezakiella
UrolithinM5	0.431584	0.00608199	0.0608199	Lactobacillaceae	Latilactobacillus
UrolithinM6	0.394378	0.0129779	0.0648895	Lachnospiraceae	Lachnoclostridium
IsourolithinA	-0.399696	0.0117038	0.067447	Bacteroidaceae	Bacteroides
UrolithinM6	0.392367	0.0134894	0.067447	Bacteroidaceae	Bacteroides
IsourolithinA	0.421027	0.00760532	0.0760532	Lachnospiraceae	Shuttleworthia
UrolithinB	-0.38403	0.0157959	0.0789796	Eggerthellaceae	Eggerthella
IsourolithinA	0.381201	0.0166504	0.0832522	Defluviitaleaceae	Defluviitaleaceae UCG-011
IsourolithinA	0.415363	0.00855026	0.0855026	Ruminococcaceae	Ruminococcus
UrolithinM5	0.413493	0.00888354	0.0888354	Lachnospiraceae	Anaerostignum
UrolithinM6	0.354523	0.0267983	0.0893278	Eggerthellaceae	Eggerthella
UrolithinM5	-0.377231	0.0179153	0.0895765	Lachnospiraceae	Tyzzerella
UrolithinE	-0.412042	0.00914979	0.0914979	Corynebacteriaceae	Corynebacterium
UrolithinE	0.351979	0.0279886	0.0932952	Bacteroidaceae	Bacteroides
IsourolithinA	0.408414	0.00984537	0.0984537	Oscillospiraceae	UCG-002
UrolithinA	-0.371923	0.0197314	0.0986567	Pasteurellaceae	Haemophilus
UrolithinM7	-0.393934	0.0130894	0.0986567	Pasteurellaceae	Haemophilus
UrolithinB	-0.34733	0.0302765	0.100922	Lachnospiraceae	Lachnoclostridium
UrolithinB	0.406353	0.0102602	0.102601	Ruminococcaceae	Subdoligranulum
IsourolithinA	-0.405167	0.0105057	0.105057	Lachnospiraceae	Hungatella
UrolithinB	0.365037	0.0223145	0.111572	Lachnospiraceae	Roseburia
UrolithinD	0.323267	0.0447098	0.111774	Lachnospiraceae	Lachnoclostridium
all	0.323328	0.044667	0.112331	Barnesiellaceae	Coprobacter
UrolithinE	0.327365	0.0419199	0.112331	Barnesiellaceae	Coprobacter
UrolithinM5	-0.322948	0.0449325	0.112331	Barnesiellaceae	Coprobacter
UrolithinM7	0.342151	0.0330044	0.112331	Barnesiellaceae	Coprobacter
IsourolithinA	-0.364649	0.0224681	0.112341	Lachnospiraceae	Lachnospiraceae UCG-009
UrolithinM6	0.383297	0.0160136	0.112341	Lachnospiraceae	Lachnospiraceae UCG-009
UrolithinB	0.401617	0.0112705	0.112705	Oscillospiraceae	Intestinimonas
UrolithinB	0.400847	0.0114426	0.114426	Pseudomonadaceae	Pseudomonas
IsourolithinA	-0.361568	0.0237189	0.118594	Lachnospiraceae	Anaerostignum
all	0.360747	0.0240618	0.120309	Erysipelotrichaceae	Turicibacter
UrolithinC	0.359696	0.0245071	0.122535	Ruminococcaceae	Subdoligranulum
UrolithinE	0.396833	0.0123758	0.123758	Selenomonadaceae	Megamonas
UrolithinE	-0.39654	0.0124465	0.124465	Barnesiellaceae	Barnesiella
UrolithinM5	-0.357179	0.0256007	0.128261	Lachnospiraceae	Fusicatenibacter
UrolithinM6	-0.357063	0.0256521	0.128261	Lachnospiraceae	Fusicatenibacter
IsourolithinA	0.394428	0.0129655	0.129655	Peptostreptococcaceae	Romboutsia
UrolithinE	-0.356143	0.0260623	0.130311	Lachnospiraceae	Shuttleworthia
UrolithinE	-0.393862	0.0131075	0.131075	Actinomycetaceae	Actinomyces
IsourolithinA	0.392642	0.0134184	0.134183	Prevotellaceae	Paraprevotella
UrolithinE	0.309812	0.0549402	0.13735	Eggerthellaceae	Eggerthella
UrolithinM6	-0.387714	0.0147387	0.147387	Oscillospiraceae	UCG-003
UrolithinA	0.33259	0.0385692	0.14868	Christensenellaceae	Christensenellaceae R-7
UrolithinE	-0.323418	0.0446041	0.14868	Christensenellaceae	Christensenellaceae R-7
UrolithinA	0.319214	0.0476145	0.158715	Oscillospiraceae	UCG-002
UrolithinD	-0.334729	0.0372622	0.158715	Oscillospiraceae	UCG-002
UrolithinB	0.343857	0.0320844	0.160422	Anaerovoracaceae	Family XIII UCG-001
all	0.303976	0.0599235	0.161161	Lachnospiraceae	Lachnospiraceae UCG-009
UrolithinE	0.298984	0.0644645	0.161161	Lachnospiraceae	Lachnospiraceae UCG-009
UrolithinB	0.298825	0.064614	0.161535	Oscillospiraceae	UCG-002
all	0.320102	0.0469653	0.164681	Oscillospiraceae	Intestinimonas
IsourolithinA	0.316815	0.0494043	0.164681	Oscillospiraceae	Intestinimonas
IsourolithinA	0.342232	0.0329603	0.164802	Selenomonadaceae	Mitsuokella
UrolithinA	-0.350602	0.0286511	0.164802	Selenomonadaceae	Mitsuokella
UrolithinE	-0.381608	0.0165253	0.165253	Carnobacteriaceae	Granulicatella
UrolithinM7	0.380806	0.0167728	0.167728	Lachnospiraceae	Cuneatibacter
UrolithinM5	-0.278769	0.0857015	0.171403	Oscillospiraceae	UCG-002
UrolithinM5	0.339413	0.0345261	0.17263	Barnesiellaceae	Barnesiella
all	-0.308416	0.0561006	0.174168	Ruminococcaceae	Ruminococcus
UrolithinA	0.293597	0.0696672	0.174168	Ruminococcaceae	Ruminococcus
UrolithinM6	-0.337975	0.0353477	0.174168	Ruminococcaceae	Ruminococcus
IsourolithinA	-0.363922	0.0227583	0.179466	Erysipelotrichaceae	Clostridium innocuum
UrolithinB	-0.313197	0.0522056	0.179466	Erysipelotrichaceae	Clostridium innocuum
UrolithinM5	0.311158	0.0538397	0.179466	Erysipelotrichaceae	Clostridium innocuum
UrolithinB	0.335652	0.0367097	0.183549	Lachnospiraceae	Lachnospiraceae UCG-001
UrolithinM5	0.375705	0.0184222	0.184222	Peptostreptococcaceae	Terrisporobacter
IsourolithinA	-0.374727	0.0187535	0.187535	Lachnospiraceae	Ruminococcus gnavus
IsourolithinA	-0.374353	0.0188815	0.188815	Acidaminococcaceae	Phascolarctobacterium
UrolithinM6	-0.333838	0.0378021	0.18901	Prevotellaceae	Paraprevotella
UrolithinM6	-0.373179	0.0192883	0.192883	Acidaminococcaceae	Acidaminococcus
UrolithinC	0.372915	0.0193804	0.193804	Family XI	Murdochiella
UrolithinM5	-0.372428	0.0195521	0.195521	Lachnospiraceae	CAG-56
IsourolithinA	0.331055	0.0395304	0.197652	Veillonellaceae	Dialister
UrolithinM7	-0.370044	0.0204099	0.197652	Veillonellaceae	Dialister
all	0.371712	0.0198066	0.198066	Oscillospiraceae	Oscillibacter
IsourolithinA	0.371369	0.0199293	0.199293	Lachnospiraceae	Oribacterium
all	0.372672	0.0200446	0.200446	Butyricicoccaceae	Butyricicoccus
UrolithinD	-0.252111	0.121541	0.202569	Ruminococcaceae	Ruminococcus
UrolithinM5	-0.262842	0.105962	0.202569	Ruminococcaceae	Ruminococcus
UrolithinM5	-0.36914	0.0207436	0.207436	Sutterellaceae	Sutterella
IsourolithinA	0.326444	0.0425342	0.212671	Clostridiaceae	Clostridium sensu stricto 1
UrolithinM7	0.325976	0.0428491	0.214246	Eggerthellaceae	Gordonibacter
UrolithinA	0.319656	0.0472902	0.21628	Oscillospiraceae	UCG-003
UrolithinC	0.261273	0.10814	0.21628	Oscillospiraceae	UCG-003
UrolithinD	-0.274614	0.0906716	0.21628	Oscillospiraceae	UCG-003
UrolithinM5	-0.282231	0.0817239	0.21628	Oscillospiraceae	UCG-003
UrolithinM5	0.323862	0.0442956	0.221478	Lachnospiraceae	Hungatella
UrolithinA	-0.365293	0.0222138	0.222138	Veillonellaceae	Veillonella
IsourolithinA	0.295959	0.0673469	0.22449	Anaerovoracaceae	Family XIII AD3011
UrolithinM5	-0.322948	0.0449325	0.224663	Erysipelotrichaceae	Dielma
UrolithinB	0.322135	0.045506	0.22753	Oscillospiraceae	UCG-005
all	-0.294938	0.068342	0.227807	Lachnospiraceae	Murimonas
UrolithinB	-0.304773	0.0592225	0.227807	Lachnospiraceae	Murimonas
UrolithinC	-0.350489	0.0287059	0.227807	Lachnospiraceae	Murimonas
all	0.271862	0.0942014	0.228302	Ruminococcaceae	Subdoligranulum
IsourolithinA	0.255291	0.116755	0.228302	Ruminococcaceae	Subdoligranulum
UrolithinA	0.250658	0.123776	0.228302	Ruminococcaceae	Subdoligranulum
UrolithinD	-0.24245	0.136981	0.228302	Ruminococcaceae	Subdoligranulum
UrolithinD	-0.363222	0.0230404	0.230404	Ruminococcaceae	Negativibacillus
UrolithinD	-0.273373	0.0921974	0.230493	Christensenellaceae	Christensenellaceae R-7
UrolithinE	-0.362564	0.0233082	0.233083	Eggerthellaceae	Slackia
UrolithinM6	0.320092	0.0469727	0.234864	Oscillospiraceae	Flavonifractor
UrolithinM6	-0.361324	0.0238207	0.238207	Lachnospiraceae	Lachnospiraceae FCS020
UrolithinM5	0.291534	0.0717444	0.239148	Lachnospiraceae	Shuttleworthia
UrolithinB	0.318888	0.0478547	0.239273	Peptostreptococcaceae	Romboutsia
UrolithinM5	0.270294	0.096071	0.240178	Lachnospiraceae	Murimonas
UrolithinA	0.360792	0.0240431	0.240431	Oscillospiraceae	NK4A214
UrolithinC	0.317727	0.0487174	0.243587	Acidaminococcaceae	Phascolarctobacterium
UrolithinC	0.359976	0.0243877	0.243877	Hungateiclostridiaceae	Fastidiosipila
UrolithinC	0.359976	0.0243877	0.243877	Family XI	Gallicola
UrolithinM6	-0.22322	0.171951	0.245644	Ruminococcaceae	Subdoligranulum
IsourolithinA	-0.321058	0.0462746	0.250231	Peptostreptococcaceae	Peptostreptococcus
UrolithinM7	0.315972	0.0500461	0.250231	Peptostreptococcaceae	Peptostreptococcus
UrolithinE	0.249713	0.125245	0.25049	Lachnospiraceae	Lachnoclostridium
UrolithinE	-0.221356	0.175653	0.250933	Ruminococcaceae	Ruminococcus
UrolithinB	-0.336925	0.0359584	0.253956	Lachnospiraceae	Lactonifactor
UrolithinM5	0.315004	0.0507912	0.253956	Lachnospiraceae	Lactonifactor
UrolithinB	0.314989	0.0508028	0.254014	Oscillospiraceae	NK4A214
UrolithinE	-0.357425	0.0254922	0.254922	Erysipelotrichaceae	Merdibacter
UrolithinM6	0.35729	0.0255518	0.255518	Ruminococcaceae	Anaerotruncus
IsourolithinA	-0.270272	0.0960997	0.256277	Lachnospiraceae	Lactonifactor
UrolithinM6	0.26538	0.102511	0.256277	Lachnospiraceae	Lactonifactor
UrolithinA	-0.314393	0.0512658	0.256329	Peptostreptococcaceae	Intestinibacter
UrolithinD	-0.286036	0.0775185	0.258395	Lachnospiraceae	Fusicatenibacter
UrolithinA	-0.284378	0.0793292	0.264431	Eggerthellaceae	Enterorhabdus
UrolithinE	-0.35482	0.0266624	0.266624	Micrococcaceae	Rothia
UrolithinM7	-0.203623	0.213747	0.267183	Ruminococcaceae	Ruminococcus
UrolithinB	0.261746	0.10748	0.2687	Lachnospiraceae	Shuttleworthia
UrolithinM6	0.283206	0.0806293	0.268764	Lachnospiraceae	Hungatella
UrolithinB	0.228607	0.161569	0.269281	Christensenellaceae	Christensenellaceae R-7
UrolithinM6	-0.239551	0.141886	0.269281	Christensenellaceae	Christensenellaceae R-7
UrolithinC	0.283018	0.0808397	0.269466	Peptostreptococcaceae	Paeniclostridium
all	0.292524	0.0707417	0.271332	Family XI	Parvimonas
UrolithinM7	0.282519	0.0813997	0.271332	Family XI	Parvimonas
IsourolithinA	-0.282006	0.0819773	0.273258	Lactobacillaceae	Lactobacillus
UrolithinM6	0.344613	0.0316833	0.273258	Lactobacillaceae	Lactobacillus
UrolithinM7	0.30505	0.0589803	0.273258	Lactobacillaceae	Lactobacillus
UrolithinA	-0.309292	0.0553703	0.276852	Lachnospiraceae	Oribacterium
UrolithinA	0.258912	0.111481	0.278702	Oscillospiraceae	UCG-005
UrolithinE	-0.261328	0.108064	0.278702	Oscillospiraceae	UCG-005
IsourolithinA	0.308351	0.0561557	0.280779	Acidaminococcaceae	Acidaminococcus
all	0.307807	0.0566134	0.283067	Selenomonadaceae	Megamonas
all	0.350001	0.0289439	0.289439	Actinomycetaceae	Varibaculum
UrolithinM7	-0.305527	0.0585648	0.292824	Lachnospiraceae	Eubacterium ruminantium
IsourolithinA	0.255007	0.117177	0.292942	Oscillospiraceae	NK4A214
UrolithinM5	-0.276264	0.0886716	0.292942	Oscillospiraceae	NK4A214
UrolithinC	0.231036	0.157039	0.293469	Anaerovoracaceae	Family XIII AD3011
UrolithinM6	-0.221142	0.176081	0.293469	Anaerovoracaceae	Family XIII AD3011
UrolithinM7	0.240057	0.14102	0.293469	Anaerovoracaceae	Family XIII AD3011
UrolithinA	-0.259457	0.110703	0.297894	Erysipelotrichaceae	Turicibacter
UrolithinM5	0.253683	0.119157	0.297894	Erysipelotrichaceae	Turicibacter
UrolithinM5	-0.347937	0.0299693	0.299693	Marinifilaceae	Odoribacter
all	0.274125	0.09127	0.304233	Acidaminococcaceae	Phascolarctobacterium
all	0.202837	0.215558	0.30794	Eggerthellaceae	Adlercreutzia
IsourolithinA	0.220882	0.176604	0.30794	Eggerthellaceae	Adlercreutzia
UrolithinA	0.313336	0.0520954	0.30794	Eggerthellaceae	Adlercreutzia
UrolithinC	0.212758	0.193466	0.30794	Eggerthellaceae	Adlercreutzia
UrolithinE	0.223246	0.171899	0.30794	Eggerthellaceae	Adlercreutzia
UrolithinM5	-0.270672	0.0955897	0.30794	Eggerthellaceae	Adlercreutzia
UrolithinM7	0.273857	0.0916	0.30794	Eggerthellaceae	Adlercreutzia
UrolithinA	0.302073	0.0616236	0.308118	Lachnospiraceae	CAG-56
all	0.250818	0.123529	0.308822	Desulfovibrionaceae	Bilophila
UrolithinA	0.282021	0.0819611	0.308822	Desulfovibrionaceae	Bilophila
UrolithinB	0.269712	0.0968172	0.308822	Desulfovibrionaceae	Bilophila
UrolithinM5	-0.311079	0.0539034	0.308822	Desulfovibrionaceae	Bilophila
IsourolithinA	0.250127	0.124601	0.311502	Lachnospiraceae	Fusicatenibacter
UrolithinD	0.272342	0.0934818	0.311606	Peptostreptococcaceae	Peptostreptococcus
UrolithinC	-0.344699	0.0316382	0.316382	Lactobacillaceae	Lacticaseibacillus
IsourolithinA	0.299863	0.0636462	0.318231	Ruminococcaceae	Negativibacillus
IsourolithinA	0.343718	0.0321588	0.321588	Oxalobacteraceae	Oxalobacter
all	0.269468	0.097131	0.32377	Peptostreptococcaceae	Intestinibacter
UrolithinM6	0.298398	0.0650151	0.325075	Lachnospiraceae	Ruminococcus gnavus
UrolithinB	-0.268991	0.0977471	0.325824	Family XI	Ezakiella
UrolithinM7	0.284138	0.0795951	0.325824	Family XI	Ezakiella
all	0.297824	0.0655581	0.32779	Ruminococcaceae	Anaerofilum
UrolithinM7	0.308901	0.0556957	0.32779	Ruminococcaceae	Anaerofilum
UrolithinB	-0.297461	0.065903	0.329515	Erysipelatoclostridiaceae	Erysipelatoclostridium
UrolithinM6	0.310007	0.0547799	0.329515	Erysipelatoclostridiaceae	Erysipelatoclostridium
IsourolithinA	-0.341742	0.033228	0.33228	Lachnospiraceae	Eubacterium fissicatena
all	0.236787	0.146682	0.332538	Family XI	Ezakiella
IsourolithinA	-0.226138	0.166269	0.332538	Family XI	Ezakiella
all	0.242326	0.137188	0.332767	Peptostreptococcaceae	Peptostreptococcus
UrolithinC	0.226079	0.166383	0.332767	Peptostreptococcaceae	Peptostreptococcus
UrolithinB	-0.266293	0.101289	0.337631	Lachnospiraceae	Tyzzerella
IsourolithinA	0.265804	0.101943	0.339809	Hungateiclostridiaceae	Ruminiclostridium
UrolithinB	0.298424	0.0649904	0.339809	Hungateiclostridiaceae	Ruminiclostridium
UrolithinM7	-0.283316	0.0805072	0.339809	Hungateiclostridiaceae	Ruminiclostridium
UrolithinM5	-0.265284	0.102639	0.34213	Anaerovoracaceae	Family XIII UCG-001
all	0.199392	0.22362	0.344639	Coriobacteriaceae	Collinsella
UrolithinB	0.332743	0.038475	0.344639	Coriobacteriaceae	Collinsella
UrolithinC	0.258633	0.11188	0.344639	Coriobacteriaceae	Collinsella
UrolithinD	-0.218043	0.182373	0.344639	Coriobacteriaceae	Collinsella
UrolithinE	-0.260534	0.109177	0.344639	Coriobacteriaceae	Collinsella
UrolithinM6	-0.192147	0.241247	0.344639	Coriobacteriaceae	Collinsella
UrolithinM7	0.223336	0.171723	0.344639	Coriobacteriaceae	Collinsella
IsourolithinA	-0.212866	0.193236	0.346469	Barnesiellaceae	Coprobacter
UrolithinM6	0.206201	0.207881	0.346469	Barnesiellaceae	Coprobacter
UrolithinB	-0.241155	0.139156	0.347891	Lachnospiraceae	Hungatella
IsourolithinA	0.293309	0.0699536	0.349768	Lachnospiraceae	Eubacterium eligens
UrolithinB	0.297999	0.0653918	0.349768	Lachnospiraceae	Eubacterium eligens
UrolithinM6	0.338457	0.0350709	0.350709	Lachnospiraceae	CHKCI001
UrolithinA	-0.292398	0.0708686	0.354343	Micrococcaceae	Rothia
UrolithinA	0.255112	0.117021	0.355494	Ruminococcaceae	Incertae Sedis
UrolithinB	0.27514	0.0900303	0.355494	Ruminococcaceae	Incertae Sedis
UrolithinD	-0.306922	0.057365	0.355494	Ruminococcaceae	Incertae Sedis
UrolithinM7	0.239369	0.142198	0.355494	Ruminococcaceae	Incertae Sedis
UrolithinD	0.261869	0.107309	0.357696	Selenomonadaceae	Mitsuokella
all	0.236904	0.146476	0.359017	Erysipelotrichaceae	Solobacterium
IsourolithinA	-0.234624	0.150517	0.359017	Erysipelotrichaceae	Solobacterium
UrolithinC	0.202901	0.21541	0.359017	Erysipelotrichaceae	Solobacterium
UrolithinD	-0.202946	0.215307	0.359017	Erysipelotrichaceae	Solobacterium
UrolithinM6	0.319381	0.0474918	0.359017	Erysipelotrichaceae	Solobacterium
UrolithinM7	0.249091	0.126219	0.359017	Erysipelotrichaceae	Solobacterium
IsourolithinA	0.291234	0.0720499	0.360249	Eubacteriaceae	Eubacterium
UrolithinD	-0.299843	0.0636649	0.360249	Eubacteriaceae	Eubacterium
UrolithinD	-0.173614	0.290514	0.363142	Eggerthellaceae	Adlercreutzia
all	-0.336303	0.0363238	0.363238	Lachnospiraceae	Ruminococcus gauvreauii
IsourolithinA	0.290122	0.0731944	0.365972	Lachnospiraceae	Lachnospiraceae FCS020
all	-0.259447	0.110716	0.369054	Erysipelatoclostridiaceae	Asteroleplasma
UrolithinA	-0.2595	0.110642	0.369054	Erysipelatoclostridiaceae	Asteroleplasma
UrolithinD	0.30712	0.0571958	0.369054	Erysipelatoclostridiaceae	Asteroleplasma
UrolithinM5	0.258787	0.11166	0.372199	Pasteurellaceae	Haemophilus
IsourolithinA	-0.258528	0.112032	0.373438	Lachnospiraceae	FD2005
UrolithinC	0.274319	0.0910321	0.373438	Lachnospiraceae	FD2005
UrolithinM7	0.317803	0.0486606	0.373438	Lachnospiraceae	FD2005
UrolithinC	0.287873	0.075551	0.377755	Actinomycetaceae	Varibaculum
UrolithinM5	-0.333837	0.0378029	0.378029	Lachnospiraceae	Dorea
IsourolithinA	-0.234152	0.151362	0.378404	Peptostreptococcaceae	Paeniclostridium
UrolithinD	-0.214201	0.190391	0.380781	Oscillospiraceae	NK4A214
IsourolithinA	-0.28719	0.0762778	0.381389	Bifidobacteriaceae	Bifidobacterium
UrolithinC	0.290265	0.0730466	0.381389	Bifidobacteriaceae	Bifidobacterium
UrolithinA	-0.26567	0.102122	0.382126	Atopobiaceae	Olsenella
UrolithinE	-0.25673	0.114638	0.382126	Atopobiaceae	Olsenella
UrolithinB	-0.248639	0.126932	0.38562	Lachnospiraceae	Ruminococcus gnavus
UrolithinE	0.232557	0.154248	0.38562	Lachnospiraceae	Ruminococcus gnavus
UrolithinE	-0.332335	0.0387278	0.387278	Streptococcaceae	Streptococcus
UrolithinB	0.285066	0.0785742	0.392871	Oscillospiraceae	Oscillibacter
IsourolithinA	0.316663	0.0495196	0.393248	Lachnospiraceae	Marvinbryantia
UrolithinA	0.22149	0.175385	0.393248	Lachnospiraceae	Marvinbryantia
UrolithinC	0.194286	0.235949	0.393248	Lachnospiraceae	Marvinbryantia
UrolithinD	-0.203424	0.214205	0.393248	Lachnospiraceae	Marvinbryantia
UrolithinM5	-0.277939	0.0866766	0.393248	Lachnospiraceae	Marvinbryantia
UrolithinM7	0.200078	0.222	0.393248	Lachnospiraceae	Marvinbryantia
UrolithinE	-0.331179	0.0394517	0.394517	Lachnospiraceae	Coprococcus
all	0.250119	0.124613	0.397875	Family XI	Murdochiella
UrolithinB	-0.229897	0.15915	0.397875	Family XI	Murdochiella
UrolithinM7	0.232464	0.154418	0.397875	Family XI	Murdochiella
all	0.245034	0.132717	0.401157	Lachnospiraceae	Eubacterium oxidoreducens
IsourolithinA	-0.187474	0.253101	0.401157	Lachnospiraceae	Eubacterium oxidoreducens
UrolithinB	0.193971	0.236725	0.401157	Lachnospiraceae	Eubacterium oxidoreducens
UrolithinC	0.177091	0.28081	0.401157	Lachnospiraceae	Eubacterium oxidoreducens
UrolithinD	0.210135	0.199146	0.401157	Lachnospiraceae	Eubacterium oxidoreducens
UrolithinE	0.246838	0.129798	0.401157	Lachnospiraceae	Eubacterium oxidoreducens
UrolithinM7	0.288367	0.0750276	0.401157	Lachnospiraceae	Eubacterium oxidoreducens
UrolithinB	0.330061	0.040163	0.40163	Marinifilaceae	Butyricimonas
UrolithinM6	-0.25234	0.121192	0.403973	Peptostreptococcaceae	Romboutsia
UrolithinB	0.22836	0.162033	0.405083	Pasteurellaceae	Haemophilus
all	-0.320878	0.0464035	0.405291	Oscillospiraceae	V9D2013
UrolithinA	0.248917	0.126495	0.405291	Oscillospiraceae	V9D2013
UrolithinA	-0.240972	0.139465	0.405291	Lachnospiraceae	Anaerostignum
UrolithinC	-0.26429	0.103983	0.405291	Oscillospiraceae	V9D2013
UrolithinM7	-0.228316	0.162116	0.405291	Lachnospiraceae	Anaerostignum
UrolithinM7	-0.228316	0.162116	0.405291	Oscillospiraceae	V9D2013
IsourolithinA	-0.179737	0.273569	0.405927	Peptostreptococcaceae	Intestinibacter
UrolithinB	0.181475	0.268877	0.405927	Peptostreptococcaceae	Intestinibacter
UrolithinC	0.182064	0.2673	0.405927	Peptostreptococcaceae	Intestinibacter
UrolithinM7	-0.175886	0.284149	0.405927	Peptostreptococcaceae	Intestinibacter
all	0.32935	0.0406198	0.406198	Lachnospiraceae	Lachnospiraceae AC2044
UrolithinA	0.190502	0.245376	0.40896	Anaerovoracaceae	Family XIII UCG-001
UrolithinE	-0.193617	0.237596	0.40896	Anaerovoracaceae	Family XIII UCG-001
UrolithinM6	-0.204997	0.210607	0.40896	Anaerovoracaceae	Family XIII UCG-001
UrolithinB	-0.246677	0.130057	0.410132	Eggerthellaceae	Gordonibacter
UrolithinC	0.227296	0.164053	0.410132	Eggerthellaceae	Gordonibacter
IsourolithinA	0.227287	0.16407	0.410175	Peptostreptococcaceae	Terrisporobacter
UrolithinE	-0.227659	0.163361	0.410175	Peptostreptococcaceae	Terrisporobacter
UrolithinM6	-0.246122	0.13095	0.410175	Peptostreptococcaceae	Terrisporobacter
UrolithinC	-0.25097	0.123294	0.41098	Oscillospiraceae	Papillibacter
UrolithinE	-0.160159	0.330079	0.412599	Ruminococcaceae	Subdoligranulum
UrolithinD	0.205642	0.209144	0.418287	Erysipelotrichaceae	Turicibacter
UrolithinA	-0.158583	0.33492	0.41865	Lachnospiraceae	Eubacterium oxidoreducens
IsourolithinA	0.250719	0.123681	0.421972	Ruminococcaceae	CAG-352
UrolithinA	0.248855	0.126592	0.421972	Ruminococcaceae	CAG-352
UrolithinC	-0.270124	0.0962885	0.421972	Ruminococcaceae	CAG-352
UrolithinB	0.203891	0.213131	0.426262	Peptostreptococcaceae	Paeniclostridium
UrolithinA	0.186273	0.25621	0.427016	Lachnospiraceae	Fusicatenibacter
UrolithinM7	0.19514	0.233855	0.427016	Lachnospiraceae	Fusicatenibacter
UrolithinA	0.15588	0.34333	0.429163	Coriobacteriaceae	Collinsella
UrolithinA	0.227434	0.163788	0.431096	Ruminococcaceae	Negativibacillus
UrolithinM7	0.222973	0.172438	0.431096	Ruminococcaceae	Negativibacillus
UrolithinB	-0.185268	0.258829	0.431381	Lachnospiraceae	Anaerostignum
UrolithinD	-0.185268	0.258829	0.431381	Lachnospiraceae	Anaerostignum
UrolithinB	0.219292	0.179818	0.432747	Lachnospiraceae	Lachnospiraceae FCS020
UrolithinC	0.206274	0.207716	0.432747	Lachnospiraceae	Lachnospiraceae FCS020
UrolithinD	-0.202485	0.216374	0.432747	Lachnospiraceae	Lachnospiraceae FCS020
IsourolithinA	0.212399	0.194238	0.434495	Micrococcaceae	Rothia
UrolithinD	0.202108	0.217247	0.434495	Micrococcaceae	Rothia
UrolithinM5	0.211789	0.195551	0.434495	Micrococcaceae	Rothia
UrolithinB	-0.222264	0.173843	0.434607	Ruminococcaceae	CAG-352
UrolithinE	-0.184114	0.26186	0.436433	Lachnospiraceae	Lachnospiraceae FCS020
UrolithinB	-0.140436	0.393811	0.437567	Eggerthellaceae	Adlercreutzia
UrolithinM7	0.201056	0.219702	0.439404	Eggerthellaceae	Eggerthella
UrolithinM5	-0.167493	0.308117	0.440167	Christensenellaceae	Christensenellaceae R-7
UrolithinE	0.162234	0.323768	0.440539	Erysipelotrichaceae	Solobacterium
UrolithinM5	-0.152999	0.352431	0.440539	Erysipelotrichaceae	Solobacterium
all	0.178638	0.27656	0.442023	Peptostreptococcaceae	Terrisporobacter
UrolithinA	-0.16705	0.309416	0.442023	Peptostreptococcaceae	Terrisporobacter
UrolithinB	0.175713	0.284628	0.442023	Peptostreptococcaceae	Terrisporobacter
UrolithinD	0.182685	0.265645	0.442742	Eggerthellaceae	Eggerthella
all	0.191253	0.243485	0.44569	Eubacteriaceae	Eubacterium
UrolithinA	0.194097	0.236413	0.44569	Eubacteriaceae	Eubacterium
UrolithinB	0.182022	0.267414	0.44569	Eubacteriaceae	Eubacterium
UrolithinM6	0.203718	0.213528	0.44569	Eubacteriaceae	Eubacterium
UrolithinM6	-0.165978	0.312576	0.446537	Lachnospiraceae	Marvinbryantia
UrolithinM7	0.19952	0.223318	0.446635	Lachnospiraceae	Lachnospiraceae UCG-009
IsourolithinA	0.258572	0.111968	0.448907	Pseudomonadaceae	Pseudomonas
UrolithinC	-0.222224	0.173921	0.448907	Pseudomonadaceae	Pseudomonas
UrolithinE	-0.219417	0.179563	0.448907	Hungateiclostridiaceae	Ruminiclostridium
UrolithinE	-0.219417	0.179563	0.448907	Pseudomonadaceae	Pseudomonas
UrolithinA	0.243774	0.134783	0.449278	Rikenellaceae	Alistipes
UrolithinD	-0.255617	0.116274	0.449278	Rikenellaceae	Alistipes
UrolithinE	0.289926	0.0733968	0.449278	Rikenellaceae	Alistipes
UrolithinE	-0.322948	0.0449325	0.449325	Anaerovoracaceae	Mogibacterium
UrolithinA	-0.307349	0.0570013	0.450653	Gemellaceae	Gemella
UrolithinB	0.247491	0.128753	0.450653	Gemellaceae	Gemella
UrolithinC	0.211596	0.195969	0.450653	Gemellaceae	Gemella
UrolithinD	-0.180912	0.270392	0.450653	Gemellaceae	Gemella
UrolithinE	-0.19224	0.241016	0.450653	Gemellaceae	Gemella
UrolithinM6	0.185298	0.258749	0.450653	Gemellaceae	Gemella
UrolithinC	0.243292	0.13558	0.451934	Selenomonadaceae	Megamonas
UrolithinC	0.136434	0.407561	0.452845	Ruminococcaceae	Ruminococcus
all	-0.201793	0.217981	0.454132	Anaerovoracaceae	Anaerovorax
all	-0.201793	0.217981	0.454132	Microbacteriaceae	Clavibacter
all	-0.201793	0.217981	0.454132	Lachnospiraceae	Stomatobaculum
IsourolithinA	0.201895	0.217743	0.454132	Erysipelatoclostridiaceae	Asteroleplasma
IsourolithinA	0.144211	0.381093	0.454132	Anaerovoracaceae	Anaerovorax
IsourolithinA	0.144211	0.381093	0.454132	Microbacteriaceae	Clavibacter
IsourolithinA	0.144211	0.381093	0.454132	Lachnospiraceae	Stomatobaculum
UrolithinA	0.144167	0.381239	0.454132	Anaerovoracaceae	Anaerovorax
UrolithinA	0.144167	0.381239	0.454132	Microbacteriaceae	Clavibacter
UrolithinA	0.144167	0.381239	0.454132	Lachnospiraceae	Stomatobaculum
UrolithinB	0.161642	0.32556	0.454132	Anaerovoracaceae	Anaerovorax
UrolithinB	0.161642	0.32556	0.454132	Microbacteriaceae	Clavibacter
UrolithinB	0.161642	0.32556	0.454132	Lachnospiraceae	Stomatobaculum
UrolithinB	-0.129314	0.432693	0.454132	Erysipelatoclostridiaceae	Asteroleplasma
UrolithinC	-0.18447	0.260923	0.454132	Anaerovoracaceae	Anaerovorax
UrolithinC	-0.18447	0.260923	0.454132	Microbacteriaceae	Clavibacter
UrolithinC	-0.18447	0.260923	0.454132	Erysipelatoclostridiaceae	Asteroleplasma
UrolithinC	-0.18447	0.260923	0.454132	Lachnospiraceae	Stomatobaculum
UrolithinD	-0.129314	0.432693	0.454132	Anaerovoracaceae	Anaerovorax
UrolithinD	-0.129314	0.432693	0.454132	Microbacteriaceae	Clavibacter
UrolithinD	-0.129314	0.432693	0.454132	Lachnospiraceae	Stomatobaculum
UrolithinE	-0.123419	0.454132	0.454132	Anaerovoracaceae	Anaerovorax
UrolithinE	-0.123419	0.454132	0.454132	Microbacteriaceae	Clavibacter
UrolithinE	-0.123419	0.454132	0.454132	Erysipelatoclostridiaceae	Asteroleplasma
UrolithinE	-0.123419	0.454132	0.454132	Lachnospiraceae	Stomatobaculum
UrolithinM5	-0.123419	0.454132	0.454132	Anaerovoracaceae	Anaerovorax
UrolithinM5	-0.123419	0.454132	0.454132	Microbacteriaceae	Clavibacter
UrolithinM5	-0.123419	0.454132	0.454132	Erysipelatoclostridiaceae	Asteroleplasma
UrolithinM5	-0.123419	0.454132	0.454132	Lachnospiraceae	Eubacterium oxidoreducens
UrolithinM5	-0.123419	0.454132	0.454132	Lachnospiraceae	Stomatobaculum
UrolithinM6	0.190921	0.244321	0.454132	Anaerovoracaceae	Anaerovorax
UrolithinM6	0.190921	0.244321	0.454132	Microbacteriaceae	Clavibacter
UrolithinM6	0.190921	0.244321	0.454132	Lachnospiraceae	Stomatobaculum
UrolithinM6	-0.135236	0.411732	0.454132	Erysipelatoclostridiaceae	Asteroleplasma
UrolithinM6	-0.135236	0.411732	0.454132	Lachnospiraceae	Eubacterium oxidoreducens
UrolithinM7	-0.159361	0.332525	0.454132	Anaerovoracaceae	Anaerovorax
UrolithinM7	-0.159361	0.332525	0.454132	Microbacteriaceae	Clavibacter
UrolithinM7	-0.159361	0.332525	0.454132	Erysipelatoclostridiaceae	Asteroleplasma
UrolithinM7	-0.159361	0.332525	0.454132	Lachnospiraceae	Stomatobaculum
all	0.197763	0.227504	0.455009	Eggerthellaceae	Gordonibacter
UrolithinB	0.242463	0.136959	0.45653	Erwiniaceae	Tatumella
UrolithinB	0.242463	0.136959	0.45653	Lachnospiraceae	Lachnoanaerobaculum
UrolithinC	0.250879	0.123434	0.45653	Erwiniaceae	Tatumella
UrolithinC	0.250879	0.123434	0.45653	Lachnospiraceae	Lachnoanaerobaculum
UrolithinM6	0.254561	0.117841	0.45653	Erwiniaceae	Tatumella
UrolithinM6	0.254561	0.117841	0.45653	Lachnospiraceae	Lachnoanaerobaculum
IsourolithinA	-0.228024	0.162668	0.458691	Erysipelotrichaceae	Dielma
UrolithinE	0.217507	0.183477	0.458691	Erysipelotrichaceae	Dielma
all	-0.321408	0.0460236	0.460236	Lachnospiraceae	Anaerosporobacter
all	-0.321408	0.0460236	0.460236	Lachnospiraceae	Bacteroides pectinophilus
UrolithinB	0.32125	0.0461368	0.461368	Erysipelotrichaceae	Faecalicoccus
UrolithinD	-0.222813	0.172756	0.462962	Clostridiaceae	Clostridium sensu stricto 1
UrolithinM6	-0.216682	0.185185	0.462962	Clostridiaceae	Clostridium sensu stricto 1
all	0.266238	0.101364	0.463808	Oxalobacteraceae	Oxalobacter
UrolithinB	0.241163	0.139142	0.463808	Oxalobacteraceae	Oxalobacter
all	-0.164579	0.316728	0.464017	Erysipelotrichaceae	Merdibacter
IsourolithinA	0.198175	0.226518	0.464017	Erysipelotrichaceae	Merdibacter
UrolithinA	0.17622	0.283221	0.464017	Erysipelotrichaceae	Merdibacter
UrolithinB	0.191665	0.242452	0.464017	Erysipelotrichaceae	Merdibacter
UrolithinC	-0.161889	0.324812	0.464017	Erysipelotrichaceae	Merdibacter
UrolithinM5	-0.195575	0.232794	0.464017	Erysipelotrichaceae	Merdibacter
all	0.177298	0.280237	0.467062	Erysipelotrichaceae	Dielma
UrolithinD	-0.178947	0.275716	0.467062	Erysipelotrichaceae	Dielma
all	0.22783	0.163038	0.467078	Erysipelatoclostridiaceae	Catenibacterium
IsourolithinA	0.215892	0.186831	0.467078	Erysipelatoclostridiaceae	Catenibacterium
UrolithinB	0.224687	0.169078	0.467078	Erysipelatoclostridiaceae	Catenibacterium
UrolithinM7	0.22087	0.176627	0.467078	Erysipelatoclostridiaceae	Catenibacterium
all	0.21586	0.186898	0.467245	Lachnospiraceae	Eubacterium fissicatena
UrolithinA	0.239194	0.142498	0.467245	Lachnospiraceae	Eubacterium fissicatena
UrolithinM6	0.26264	0.10624	0.467245	Lachnospiraceae	Eubacterium fissicatena
UrolithinC	-0.203123	0.214898	0.468173	Defluviitaleaceae	Defluviitaleaceae UCG-011
UrolithinD	-0.236647	0.146927	0.468173	Defluviitaleaceae	Defluviitaleaceae UCG-011
UrolithinM5	-0.195045	0.234087	0.468173	Defluviitaleaceae	Defluviitaleaceae UCG-011
all	-0.18109	0.269913	0.469251	Selenomonadaceae	Mitsuokella
IsourolithinA	0.238927	0.142959	0.469251	Lachnospiraceae	Anaerosporobacter
IsourolithinA	0.238927	0.142959	0.469251	Lachnospiraceae	Bacteroides pectinophilus
IsourolithinA	0.22992	0.159107	0.469251	Erysipelotrichaceae	Faecalicoccus
UrolithinA	-0.235676	0.148641	0.469251	Erysipelotrichaceae	Faecalicoccus
UrolithinB	-0.185268	0.258829	0.469251	Lachnospiraceae	Anaerosporobacter
UrolithinB	-0.185268	0.258829	0.469251	Lachnospiraceae	Bacteroides pectinophilus
UrolithinE	-0.176823	0.281551	0.469251	Erysipelotrichaceae	Faecalicoccus
UrolithinE	-0.176823	0.281551	0.469251	Selenomonadaceae	Mitsuokella
UrolithinE	-0.176823	0.281551	0.469251	Oscillospiraceae	V9D2013
UrolithinM5	-0.176823	0.281551	0.469251	Erysipelotrichaceae	Faecalicoccus
UrolithinM5	-0.176823	0.281551	0.469251	Oscillospiraceae	V9D2013
UrolithinM5	-0.176823	0.281551	0.469251	Lachnospiraceae	Anaerosporobacter
UrolithinM5	-0.176823	0.281551	0.469251	Lachnospiraceae	Bacteroides pectinophilus
UrolithinM6	-0.193752	0.237264	0.469251	Erysipelotrichaceae	Faecalicoccus
UrolithinM6	-0.193752	0.237264	0.469251	Selenomonadaceae	Mitsuokella
UrolithinM6	-0.193752	0.237264	0.469251	Lachnospiraceae	Anaerosporobacter
UrolithinM6	-0.193752	0.237264	0.469251	Lachnospiraceae	Bacteroides pectinophilus
UrolithinM7	-0.228316	0.162116	0.469251	Lachnospiraceae	Anaerosporobacter
UrolithinM7	-0.228316	0.162116	0.469251	Lachnospiraceae	Bacteroides pectinophilus
UrolithinM6	-0.271576	0.0944437	0.472218	Eggerthellaceae	Slackia
UrolithinC	0.159744	0.331348	0.473355	Erysipelotrichaceae	Dielma
UrolithinE	-0.159635	0.331684	0.473834	Oscillospiraceae	NK4A214
UrolithinM6	-0.167107	0.309246	0.473834	Oscillospiraceae	NK4A214
UrolithinD	-0.319442	0.0474473	0.474473	Erysipelatoclostridiaceae	Candidatus Stoquefichus
all	0.200152	0.221825	0.474528	Lachnospiraceae	FD2005
UrolithinM6	-0.193752	0.237264	0.474528	Lachnospiraceae	FD2005
UrolithinC	0.144556	0.37994	0.474924	Peptostreptococcaceae	Terrisporobacter
UrolithinD	0.191206	0.243603	0.475183	Lachnospiraceae	Lactonifactor
UrolithinE	0.17554	0.28511	0.475183	Lachnospiraceae	Lactonifactor
all	0.192915	0.23842	0.476841	Rikenellaceae	Alistipes
UrolithinB	0.211122	0.196995	0.476841	Rikenellaceae	Alistipes
UrolithinA	0.288755	0.0746189	0.476842	Erysipelotrichaceae	Holdemanella
UrolithinE	-0.270846	0.0953685	0.476842	Erysipelotrichaceae	Holdemanella
UrolithinC	0.175072	0.286418	0.477363	Desulfovibrionaceae	Bilophila
UrolithinM6	0.192729	0.239799	0.477363	Desulfovibrionaceae	Bilophila
UrolithinM6	-0.318729	0.0479717	0.479717	Lachnospiraceae	Lachnospiraceae NC2004
UrolithinA	0.318295	0.0482934	0.482934	Succinivibrionaceae	Succinivibrio
IsourolithinA	0.191578	0.242669	0.485338	Erysipelatoclostridiaceae	Candidatus Stoquefichus
UrolithinC	0.227239	0.164162	0.485338	Erysipelatoclostridiaceae	Candidatus Stoquefichus
UrolithinM5	-0.22132	0.175725	0.485338	Erysipelatoclostridiaceae	Candidatus Stoquefichus
UrolithinM7	0.210372	0.198628	0.485338	Erysipelatoclostridiaceae	Candidatus Stoquefichus
UrolithinE	-0.212265	0.194524	0.486311	Peptostreptococcaceae	Romboutsia
UrolithinM7	0.269296	0.097353	0.486765	Lachnospiraceae	Lachnospiraceae AC2044
UrolithinM6	0.236711	0.146815	0.489384	Actinomycetaceae	Varibaculum
all	0.172508	0.293645	0.489408	Ruminococcaceae	Caproiciproducens
UrolithinB	0.183988	0.262192	0.489408	Ruminococcaceae	Caproiciproducens
UrolithinD	-0.182365	0.266498	0.489408	Ruminococcaceae	Caproiciproducens
UrolithinE	0.188065	0.251579	0.489408	Ruminococcaceae	Caproiciproducens
UrolithinM6	-0.223639	0.171127	0.489408	Ruminococcaceae	Caproiciproducens
UrolithinM7	0.278565	0.0859399	0.489408	Ruminococcaceae	Caproiciproducens
UrolithinM7	0.268571	0.098293	0.491465	Streptococcaceae	Streptococcus
UrolithinM7	-0.267969	0.0990783	0.495392	Lachnospiraceae	Howardella
UrolithinD	0.235591	0.148793	0.495975	Anaerofustaceae	Anaerofustis
UrolithinM5	0.276517	0.0883679	0.495975	Anaerofustaceae	Anaerofustis
UrolithinM7	0.252354	0.121169	0.495975	Anaerofustaceae	Anaerofustis
all	0.189385	0.248207	0.496413	Lachnospiraceae	Shuttleworthia
all	-0.154049	0.347792	0.496846	Lachnospiraceae	Fusicatenibacter
UrolithinB	0.235148	0.149581	0.498602	Lachnospiraceae	Oribacterium
all	0.200921	0.220017	0.501287	Monoglobaceae	Monoglobus
IsourolithinA	0.255861	0.115913	0.501287	Monoglobaceae	Monoglobus
UrolithinA	0.237206	0.145947	0.501287	Monoglobaceae	Monoglobus
UrolithinB	0.18843	0.250643	0.501287	Monoglobaceae	Monoglobus
UrolithinM7	0.221582	0.175201	0.501287	Monoglobaceae	Monoglobus
UrolithinE	0.137741	0.403041	0.503802	Lachnospiraceae	Fusicatenibacter
all	-0.245034	0.132717	0.504591	Bifidobacteriaceae	Alloscardovia
all	-0.245034	0.132717	0.504591	Leptotrichiaceae	Sneathia
all	-0.245034	0.132717	0.504591	Bifidobacteriaceae	Gardnerella
UrolithinA	0.201833	0.217886	0.504591	Bifidobacteriaceae	Alloscardovia
UrolithinA	0.201833	0.217886	0.504591	Leptotrichiaceae	Sneathia
UrolithinA	0.201833	0.217886	0.504591	Bifidobacteriaceae	Gardnerella
UrolithinB	-0.129314	0.432693	0.504591	Bifidobacteriaceae	Alloscardovia
UrolithinB	-0.129314	0.432693	0.504591	Leptotrichiaceae	Sneathia
UrolithinB	-0.129314	0.432693	0.504591	Bifidobacteriaceae	Gardnerella
UrolithinC	-0.18447	0.260923	0.504591	Bifidobacteriaceae	Alloscardovia
UrolithinC	-0.18447	0.260923	0.504591	Leptotrichiaceae	Sneathia
UrolithinC	-0.18447	0.260923	0.504591	Bifidobacteriaceae	Gardnerella
UrolithinD	0.161642	0.32556	0.504591	Bifidobacteriaceae	Alloscardovia
UrolithinD	0.161642	0.32556	0.504591	Leptotrichiaceae	Sneathia
UrolithinD	0.161642	0.32556	0.504591	Bifidobacteriaceae	Gardnerella
UrolithinE	-0.123419	0.454132	0.504591	Bifidobacteriaceae	Alloscardovia
UrolithinE	-0.123419	0.454132	0.504591	Leptotrichiaceae	Sneathia
UrolithinE	-0.123419	0.454132	0.504591	Bifidobacteriaceae	Gardnerella
UrolithinM5	-0.123419	0.454132	0.504591	Bifidobacteriaceae	Alloscardovia
UrolithinM5	-0.123419	0.454132	0.504591	Leptotrichiaceae	Sneathia
UrolithinM5	-0.123419	0.454132	0.504591	Bifidobacteriaceae	Gardnerella
UrolithinM6	-0.135236	0.411732	0.504591	Bifidobacteriaceae	Alloscardovia
UrolithinM6	-0.135236	0.411732	0.504591	Leptotrichiaceae	Sneathia
UrolithinM6	-0.135236	0.411732	0.504591	Bifidobacteriaceae	Gardnerella
UrolithinM7	-0.159361	0.332525	0.504591	Bifidobacteriaceae	Alloscardovia
UrolithinM7	-0.159361	0.332525	0.504591	Leptotrichiaceae	Sneathia
UrolithinM7	-0.159361	0.332525	0.504591	Bifidobacteriaceae	Gardnerella
UrolithinM6	-0.168983	0.30377	0.506284	Oscillospiraceae	UCG-002
IsourolithinA	0.168415	0.305421	0.509034	Pasteurellaceae	Haemophilus
UrolithinD	0.169043	0.303596	0.509034	Pasteurellaceae	Haemophilus
IsourolithinA	0.314816	0.0509367	0.509367	Prevotellaceae	Prevotella_9
UrolithinD	-0.186595	0.255373	0.510745	Oscillospiraceae	UCG-005
UrolithinM5	-0.151407	0.357524	0.510749	Anaerovoracaceae	Family XIII AD3011
IsourolithinA	0.265338	0.102566	0.512831	Christensenellaceae	Christensenella
UrolithinA	0.294079	0.0691881	0.512831	Christensenellaceae	Christensenella
all	0.23194	0.155375	0.517916	Lactobacillaceae	HT002
UrolithinC	0.261691	0.107556	0.517916	Lactobacillaceae	HT002
UrolithinM7	0.302111	0.0615889	0.517916	Lactobacillaceae	HT002
UrolithinC	-0.166164	0.312026	0.520043	Hungateiclostridiaceae	Ruminiclostridium
UrolithinM5	0.170658	0.298931	0.520043	Hungateiclostridiaceae	Ruminiclostridium
all	0.14387	0.382229	0.520094	Oscillospiraceae	UCG-002
UrolithinM7	0.133995	0.416075	0.520094	Oscillospiraceae	UCG-002
UrolithinE	-0.133608	0.417434	0.521793	Anaerovoracaceae	Family XIII AD3011
all	0.19169	0.24239	0.522223	Marinifilaceae	Odoribacter
IsourolithinA	0.143153	0.384632	0.522223	Marinifilaceae	Odoribacter
UrolithinA	0.224494	0.169454	0.522223	Marinifilaceae	Odoribacter
UrolithinB	0.254787	0.117504	0.522223	Marinifilaceae	Odoribacter
UrolithinC	0.13351	0.417779	0.522223	Marinifilaceae	Odoribacter
UrolithinD	-0.161642	0.325561	0.522223	Marinifilaceae	Odoribacter
UrolithinE	0.173365	0.291215	0.522223	Marinifilaceae	Odoribacter
UrolithinM7	0.119059	0.470354	0.522615	Marinifilaceae	Odoribacter
all	0.241399	0.138744	0.523549	Porphyromonadaceae	Porphyromonas
UrolithinC	0.231021	0.157065	0.523549	Porphyromonadaceae	Porphyromonas
UrolithinM7	0.251757	0.122082	0.523549	Porphyromonadaceae	Porphyromonas
UrolithinA	0.312863	0.0524703	0.524703	Lachnospiraceae	Eisenbergiella
all	0.187379	0.253346	0.526049	Pasteurellaceae	Aggregatibacter
IsourolithinA	0.245158	0.132514	0.526049	Pasteurellaceae	Aggregatibacter
UrolithinA	-0.201833	0.217886	0.526049	Pasteurellaceae	Aggregatibacter
UrolithinB	0.258628	0.111889	0.526049	Pasteurellaceae	Aggregatibacter
UrolithinE	0.148103	0.368234	0.526049	Pasteurellaceae	Aggregatibacter
UrolithinM5	0.164559	0.316789	0.526049	Pasteurellaceae	Aggregatibacter
UrolithinM7	-0.159361	0.332525	0.526049	Pasteurellaceae	Aggregatibacter
UrolithinB	-0.185268	0.258829	0.527034	Actinomycetaceae	Varibaculum
UrolithinD	0.183487	0.263517	0.527034	Actinomycetaceae	Varibaculum
IsourolithinA	-0.117629	0.475737	0.528597	Coriobacteriaceae	Collinsella
all	-0.187783	0.252303	0.530543	Sutterellaceae	Parasutterella
IsourolithinA	-0.212026	0.195041	0.530543	Sutterellaceae	Parasutterella
UrolithinM5	0.217876	0.182715	0.530543	Sutterellaceae	Parasutterella
UrolithinM6	0.194238	0.236066	0.530543	Sutterellaceae	Parasutterella
UrolithinM7	-0.182825	0.265272	0.530543	Sutterellaceae	Parasutterella
all	0.182004	0.267461	0.534922	Pseudomonadaceae	Pseudomonas
UrolithinM6	0.311552	0.0535207	0.535207	Ruminococcaceae	Candidatus Soleaferrea
all	0.179139	0.275193	0.535836	Clostridiaceae	Clostridium sensu stricto 1
UrolithinC	0.146294	0.374176	0.535836	Clostridiaceae	Clostridium sensu stricto 1
UrolithinE	-0.146019	0.375085	0.535836	Clostridiaceae	Clostridium sensu stricto 1
UrolithinB	0.115346	0.484403	0.538226	Anaerovoracaceae	Family XIII AD3011
UrolithinE	0.145494	0.376826	0.538322	Eubacteriaceae	Eubacterium
IsourolithinA	0.165256	0.314715	0.539166	Ruminococcaceae	Pygmaiobacter
UrolithinA	0.182301	0.266668	0.539166	Ruminococcaceae	Pygmaiobacter
UrolithinB	0.163689	0.319389	0.539166	Ruminococcaceae	Pygmaiobacter
UrolithinD	-0.284462	0.0792369	0.539166	Ruminococcaceae	Pygmaiobacter
UrolithinE	-0.155504	0.344509	0.539166	Ruminococcaceae	Pygmaiobacter
UrolithinM5	-0.145315	0.377416	0.539166	Ruminococcaceae	Pygmaiobacter
UrolithinM6	0.168461	0.305287	0.539166	Ruminococcaceae	Pygmaiobacter
UrolithinD	-0.129314	0.432693	0.540866	Pasteurellaceae	Aggregatibacter
all	-0.144138	0.381337	0.541012	Lachnospiraceae	A2
IsourolithinA	0.100947	0.540888	0.541012	Lachnospiraceae	A2
UrolithinA	0.100917	0.541012	0.541012	Lachnospiraceae	A2
UrolithinB	-0.129314	0.432693	0.541012	Lachnospiraceae	A2
UrolithinC	0.118061	0.474109	0.541012	Lachnospiraceae	A2
UrolithinD	-0.129314	0.432693	0.541012	Lachnospiraceae	A2
UrolithinE	0.213926	0.190974	0.541012	Lachnospiraceae	A2
UrolithinM5	-0.123419	0.454132	0.541012	Lachnospiraceae	A2
UrolithinM6	-0.135236	0.411732	0.541012	Lachnospiraceae	A2
UrolithinM7	-0.159361	0.332525	0.541012	Lachnospiraceae	A2
all	0.100896	0.541094	0.541094	Lactobacillaceae	Pediococcus
all	0.100896	0.541094	0.541094	Erysipelatoclostridiaceae	UCG-004
IsourolithinA	0.115368	0.484318	0.541094	Lactobacillaceae	Pediococcus
IsourolithinA	0.115368	0.484318	0.541094	Erysipelatoclostridiaceae	UCG-004
UrolithinA	0.12975	0.431129	0.541094	Lactobacillaceae	Pediococcus
UrolithinA	0.12975	0.431129	0.541094	Erysipelatoclostridiaceae	UCG-004
UrolithinB	0.11315	0.492816	0.541094	Lactobacillaceae	Pediococcus
UrolithinB	0.11315	0.492816	0.541094	Erysipelatoclostridiaceae	UCG-004
UrolithinC	0.103303	0.531436	0.541094	Lactobacillaceae	Pediococcus
UrolithinC	0.103303	0.531436	0.541094	Erysipelatoclostridiaceae	UCG-004
UrolithinD	-0.129314	0.432693	0.541094	Lactobacillaceae	Pediococcus
UrolithinD	-0.129314	0.432693	0.541094	Erysipelatoclostridiaceae	UCG-004
UrolithinE	-0.123419	0.454132	0.541094	Lactobacillaceae	Pediococcus
UrolithinE	-0.123419	0.454132	0.541094	Erysipelatoclostridiaceae	UCG-004
UrolithinM5	0.19747	0.228208	0.541094	Lactobacillaceae	Pediococcus
UrolithinM5	0.19747	0.228208	0.541094	Erysipelatoclostridiaceae	UCG-004
UrolithinM6	0.11137	0.499686	0.541094	Lactobacillaceae	Pediococcus
UrolithinM6	0.11137	0.499686	0.541094	Erysipelatoclostridiaceae	UCG-004
UrolithinM7	-0.159361	0.332525	0.541094	Lactobacillaceae	Pediococcus
UrolithinM7	-0.159361	0.332525	0.541094	Erysipelatoclostridiaceae	UCG-004
UrolithinM5	-0.144544	0.379982	0.542831	Ruminococcaceae	Caproiciproducens
all	0.236716	0.146805	0.546975	Rikenellaceae	Rikenellaceae RC9 gut
IsourolithinA	0.183416	0.263705	0.546975	Rikenellaceae	Rikenellaceae RC9 gut
UrolithinC	0.192187	0.241148	0.546975	Rikenellaceae	Rikenellaceae RC9 gut
UrolithinM5	0.179766	0.273488	0.546975	Rikenellaceae	Rikenellaceae RC9 gut
UrolithinM6	-0.22481	0.168839	0.546975	Rikenellaceae	Rikenellaceae RC9 gut
UrolithinM5	-0.160571	0.328819	0.548031	Monoglobaceae	Monoglobus
IsourolithinA	-0.179405	0.274468	0.5546	Selenomonadaceae	Megamonas
UrolithinA	0.178367	0.2773	0.5546	Selenomonadaceae	Megamonas
all	-0.259081	0.111239	0.556193	Enterobacteriaceae	Salmonella
UrolithinA	-0.263748	0.104721	0.556193	Enterobacteriaceae	Salmonella
all	0.134092	0.415733	0.559296	Gemellaceae	Gemella
UrolithinM7	0.125243	0.447437	0.559296	Gemellaceae	Gemella
UrolithinC	0.125584	0.446192	0.560032	Barnesiellaceae	Coprobacter
UrolithinD	0.125082	0.448025	0.560032	Barnesiellaceae	Coprobacter
all	-0.144363	0.380583	0.562904	Acidaminococcaceae	Acidaminococcus
UrolithinB	0.140371	0.394033	0.562904	Acidaminococcaceae	Acidaminococcus
UrolithinC	0.146473	0.373585	0.562904	Acidaminococcaceae	Acidaminococcus
UrolithinD	-0.150672	0.35989	0.562904	Acidaminococcaceae	Acidaminococcus
UrolithinM5	-0.147599	0.369883	0.562904	Acidaminococcaceae	Acidaminococcus
IsourolithinA	0.183301	0.26401	0.563101	Neisseriaceae	Neisseria
UrolithinA	-0.223495	0.171409	0.563101	Neisseriaceae	Neisseria
UrolithinE	-0.176823	0.281551	0.563101	Neisseriaceae	Neisseria
UrolithinM5	-0.176823	0.281551	0.563101	Neisseriaceae	Neisseria
UrolithinM7	-0.228316	0.162116	0.563101	Neisseriaceae	Neisseria
IsourolithinA	-0.195163	0.233799	0.564269	Family XI	Peptoniphilus
UrolithinA	0.184488	0.260875	0.564269	Family XI	Peptoniphilus
UrolithinB	-0.176612	0.282135	0.564269	Family XI	Peptoniphilus
UrolithinC	0.306772	0.0574931	0.564269	Family XI	Peptoniphilus
UrolithinM7	0.219744	0.1789	0.564269	Family XI	Peptoniphilus
all	-0.306734	0.0575251	0.567121	Lachnospiraceae	Lachnospiraceae ND3007
UrolithinD	0.257563	0.113424	0.567121	Lachnospiraceae	Lachnospiraceae ND3007
all	0.129724	0.431223	0.567665	Erwiniaceae	Tatumella
all	0.129724	0.431223	0.567665	Lachnospiraceae	Lachnoanaerobaculum
IsourolithinA	-0.173053	0.2921	0.567665	Lachnospiraceae	Epulopiscium
IsourolithinA	-0.12979	0.430987	0.567665	Lactobacillaceae	Lactiplantibacillus
IsourolithinA	-0.12979	0.430987	0.567665	Prevotellaceae	Prevotellaceae NK3B31
UrolithinA	0.245083	0.132636	0.567665	Lactobacillaceae	Lactiplantibacillus
UrolithinA	0.245083	0.132636	0.567665	Prevotellaceae	Prevotellaceae NK3B31
UrolithinB	0.129314	0.432693	0.567665	Lactobacillaceae	Lactiplantibacillus
UrolithinB	0.129314	0.432693	0.567665	Prevotellaceae	Prevotellaceae NK3B31
UrolithinB	-0.129314	0.432693	0.567665	Lachnospiraceae	Epulopiscium
UrolithinC	0.206606	0.206969	0.567665	Lachnospiraceae	Epulopiscium
UrolithinD	-0.129314	0.432693	0.567665	Lactobacillaceae	Lactiplantibacillus
UrolithinD	-0.129314	0.432693	0.567665	Lachnospiraceae	Epulopiscium
UrolithinD	-0.129314	0.432693	0.567665	Erwiniaceae	Tatumella
UrolithinD	-0.129314	0.432693	0.567665	Lachnospiraceae	Lachnoanaerobaculum
UrolithinD	-0.129314	0.432693	0.567665	Prevotellaceae	Prevotellaceae NK3B31
UrolithinE	-0.123419	0.454132	0.567665	Lactobacillaceae	Lactiplantibacillus
UrolithinE	-0.123419	0.454132	0.567665	Lachnospiraceae	Epulopiscium
UrolithinE	-0.123419	0.454132	0.567665	Erwiniaceae	Tatumella
UrolithinE	-0.123419	0.454132	0.567665	Lachnospiraceae	Lachnoanaerobaculum
UrolithinE	-0.123419	0.454132	0.567665	Prevotellaceae	Prevotellaceae NK3B31
UrolithinM5	0.181015	0.270115	0.567665	Lachnospiraceae	Epulopiscium
UrolithinM5	-0.123419	0.454132	0.567665	Lactobacillaceae	Lactiplantibacillus
UrolithinM5	-0.123419	0.454132	0.567665	Erwiniaceae	Tatumella
UrolithinM5	-0.123419	0.454132	0.567665	Lachnospiraceae	Lachnoanaerobaculum
UrolithinM5	-0.123419	0.454132	0.567665	Prevotellaceae	Prevotellaceae NK3B31
UrolithinM6	-0.135236	0.411732	0.567665	Lactobacillaceae	Lactiplantibacillus
UrolithinM6	-0.135236	0.411732	0.567665	Lachnospiraceae	Epulopiscium
UrolithinM6	-0.135236	0.411732	0.567665	Prevotellaceae	Prevotellaceae NK3B31
UrolithinM7	-0.159361	0.332525	0.567665	Erwiniaceae	Tatumella
UrolithinM7	-0.159361	0.332525	0.567665	Lachnospiraceae	Lachnoanaerobaculum
UrolithinM7	0.151772	0.356352	0.567665	Lachnospiraceae	Epulopiscium
UrolithinM7	0.136595	0.407003	0.567665	Lactobacillaceae	Lactiplantibacillus
UrolithinM7	0.136595	0.407003	0.567665	Prevotellaceae	Prevotellaceae NK3B31
UrolithinM6	0.197396	0.228387	0.570967	Acidaminococcaceae	Phascolarctobacterium
all	-0.207118	0.205821	0.571008	Erysipelotrichaceae	Holdemanella
IsourolithinA	0.175399	0.285504	0.571008	Erysipelotrichaceae	Holdemanella
UrolithinM7	-0.191718	0.24232	0.571008	Erysipelotrichaceae	Holdemanella
all	0.223932	0.170552	0.571818	Lachnospiraceae	Lachnospira
UrolithinA	-0.122519	0.457455	0.571818	Lachnospiraceae	Lachnospira
UrolithinB	0.201628	0.218364	0.571818	Lachnospiraceae	Lachnospira
UrolithinD	0.168024	0.306563	0.571818	Lachnospiraceae	Lachnospira
UrolithinE	0.141467	0.390312	0.571818	Lachnospiraceae	Lachnospira
UrolithinM5	-0.156724	0.340691	0.571818	Lachnospiraceae	Lachnospira
UrolithinM6	0.181026	0.270085	0.571818	Lachnospiraceae	Lachnospira
UrolithinM7	0.126851	0.441582	0.571818	Lachnospiraceae	Lachnospira
IsourolithinA	-0.197216	0.228819	0.572048	Lactobacillaceae	HT002
all	0.223089	0.17221	0.574034	Tannerellaceae	Parabacteroides
UrolithinE	0.227758	0.163174	0.574034	Tannerellaceae	Parabacteroides
UrolithinM6	0.268156	0.0988332	0.574034	Tannerellaceae	Parabacteroides
IsourolithinA	0.196862	0.229674	0.574185	Lachnospiraceae	CAG-56
UrolithinC	-0.222012	0.174344	0.574185	Lachnospiraceae	CAG-56
UrolithinC	-0.306487	0.0577369	0.577369	Eggerthellaceae	Senegalimassilia
IsourolithinA	0.256028	0.115666	0.578332	Akkermansiaceae	Akkermansia
UrolithinA	0.265168	0.102796	0.578332	Akkermansiaceae	Akkermansia
UrolithinD	-0.121105	0.462701	0.578377	Anaerovoracaceae	Family XIII UCG-001
UrolithinM7	0.127038	0.440903	0.578377	Anaerovoracaceae	Family XIII UCG-001
IsourolithinA	0.145502	0.376798	0.579162	Ruminococcaceae	Harryflintia
UrolithinA	0.153125	0.352032	0.579162	Ruminococcaceae	Harryflintia
UrolithinB	0.164072	0.318242	0.579162	Ruminococcaceae	Harryflintia
UrolithinC	-0.182758	0.265451	0.579162	Ruminococcaceae	Harryflintia
UrolithinD	0.137054	0.405413	0.579162	Ruminococcaceae	Harryflintia
UrolithinE	-0.219417	0.179563	0.579162	Ruminococcaceae	Harryflintia
UrolithinM7	-0.142523	0.38675	0.579162	Ruminococcaceae	Harryflintia
IsourolithinA	0.15757	0.338058	0.580337	Ruminococcaceae	Incertae Sedis
UrolithinE	-0.13751	0.403839	0.580337	Ruminococcaceae	Incertae Sedis
UrolithinM5	-0.136817	0.406236	0.580337	Ruminococcaceae	Incertae Sedis
UrolithinD	-0.195807	0.232228	0.580571	Oxalobacteraceae	Oxalobacter
all	0.195701	0.232486	0.581216	Eggerthellaceae	Enterorhabdus
UrolithinM7	0.221964	0.174439	0.581462	Oscillospiraceae	Oscillibacter
IsourolithinA	0.221961	0.174446	0.581487	Eggerthellaceae	Senegalimassilia
UrolithinB	0.239072	0.142708	0.581487	Eggerthellaceae	Senegalimassilia
IsourolithinA	-0.157927	0.336949	0.581693	Anaerofustaceae	Anaerofustis
UrolithinC	-0.151675	0.356665	0.581693	Anaerofustaceae	Anaerofustis
UrolithinE	-0.147493	0.37023	0.581693	Anaerofustaceae	Anaerofustis
UrolithinM6	0.136543	0.407185	0.581693	Anaerofustaceae	Anaerofustis
UrolithinA	0.188832	0.249616	0.583593	Synergistaceae	Cloacibacillus
UrolithinB	0.17316	0.291796	0.583593	Synergistaceae	Cloacibacillus
UrolithinC	-0.231418	0.156333	0.583593	Synergistaceae	Cloacibacillus
UrolithinM5	-0.219417	0.179563	0.583593	Synergistaceae	Cloacibacillus
UrolithinM6	0.251183	0.122964	0.583593	Synergistaceae	Cloacibacillus
UrolithinM5	0.0901204	0.585339	0.585339	Coriobacteriaceae	Collinsella
UrolithinE	-0.135679	0.410188	0.585983	Pasteurellaceae	Haemophilus
UrolithinC	-0.153201	0.351788	0.586313	Erysipelotrichaceae	Holdemanella
UrolithinB	0.305326	0.0587394	0.587394	Eggerthellaceae	DNF00809
UrolithinD	0.135388	0.4112	0.587429	Lachnospiraceae	Anaerosporobacter
UrolithinD	0.135388	0.4112	0.587429	Lachnospiraceae	Bacteroides pectinophilus
UrolithinC	-0.152709	0.353357	0.588928	Oscillospiraceae	UCG-005
UrolithinM6	0.194329	0.235844	0.58961	Porphyromonadaceae	Porphyromonas
all	-0.152438	0.354221	0.590369	Oscillospiraceae	UCG-003
all	0.220258	0.177861	0.59287	Family XI	Anaerococcus
UrolithinC	0.244206	0.134072	0.59287	Family XI	Anaerococcus
UrolithinM7	0.261067	0.108429	0.59287	Family XI	Anaerococcus
UrolithinD	-0.220247	0.177882	0.59294	Lachnospiraceae	Ruminococcus gauvreauii
UrolithinM7	-0.242402	0.137061	0.59294	Lachnospiraceae	Ruminococcus gauvreauii
IsourolithinA	-0.171335	0.296989	0.593977	Lachnospiraceae	Murimonas
all	-0.171046	0.297817	0.595634	Ruminococcaceae	CAG-352
UrolithinM6	0.304222	0.0597063	0.597063	Coriobacteriales Incertae Sedis	Raoultibacter
UrolithinD	-0.229897	0.15915	0.598543	Lachnospiraceae	CHKCI001
UrolithinM5	-0.219417	0.179563	0.598543	Lachnospiraceae	CHKCI001
UrolithinD	-0.170369	0.299763	0.599526	Eggerthellaceae	Enterorhabdus
IsourolithinA	0.132971	0.419677	0.599539	Oscillospiraceae	UCG-003
all	-0.132905	0.419911	0.599873	Erysipelotrichaceae	Faecalicoccus
all	0.116299	0.480775	0.600969	Lachnospiraceae	Marvinbryantia
UrolithinB	-0.151984	0.355673	0.601803	Oscillospiraceae	Flavonifractor
UrolithinC	0.13509	0.41224	0.601803	Oscillospiraceae	Flavonifractor
UrolithinE	0.132523	0.421262	0.601803	Oscillospiraceae	Flavonifractor
UrolithinM5	0.188032	0.251664	0.601803	Oscillospiraceae	Flavonifractor
UrolithinM7	0.190883	0.244416	0.601803	Oscillospiraceae	Flavonifractor
all	-0.218777	0.180869	0.602896	Veillonellaceae	Dialister
UrolithinA	-0.115872	0.482401	0.603001	Clostridiaceae	Clostridium sensu stricto 1
all	-0.155768	0.343682	0.603818	Lactobacillaceae	Lacticaseibacillus
UrolithinD	0.170797	0.298532	0.603818	Lactobacillaceae	Lacticaseibacillus
UrolithinE	-0.132124	0.422673	0.603818	Lactobacillaceae	Lacticaseibacillus
UrolithinM5	-0.168931	0.30392	0.603818	Lactobacillaceae	Lacticaseibacillus
UrolithinM6	0.212435	0.19416	0.603818	Lactobacillaceae	Lacticaseibacillus
UrolithinM7	0.138892	0.399083	0.603818	Lactobacillaceae	Lacticaseibacillus
IsourolithinA	-0.162462	0.323079	0.604436	Tannerellaceae	Parabacteroides
UrolithinA	0.16145	0.326142	0.604436	Tannerellaceae	Parabacteroides
UrolithinM7	0.149815	0.362662	0.604436	Tannerellaceae	Parabacteroides
UrolithinM6	-0.11552	0.483739	0.604673	Ruminococcaceae	Incertae Sedis
UrolithinB	0.0999355	0.544973	0.605526	Erysipelotrichaceae	Solobacterium
UrolithinC	-0.114932	0.485983	0.607478	Lachnospiraceae	Anaerosporobacter
UrolithinC	-0.114932	0.485983	0.607478	Lachnospiraceae	Bacteroides pectinophilus
UrolithinC	0.0992765	0.547641	0.60849	Ruminococcaceae	Incertae Sedis
UrolithinC	-0.251828	0.121973	0.609867	Lactobacillaceae	Leuconostoc
UrolithinM6	0.263133	0.105562	0.609867	Lactobacillaceae	Leuconostoc
UrolithinM7	0.113926	0.489833	0.612292	Oscillospiraceae	NK4A214
IsourolithinA	0.148328	0.367498	0.612497	Erysipelotrichaceae	Turicibacter
UrolithinC	0.190509	0.245359	0.613398	Prevotellaceae	Paraprevotella
UrolithinE	-0.196037	0.23167	0.613398	Prevotellaceae	Paraprevotella
IsourolithinA	0.167723	0.307441	0.614882	Veillonellaceae	Veillonella
UrolithinM5	0.192282	0.24091	0.614882	Veillonellaceae	Veillonella
UrolithinM6	0.193982	0.236697	0.614882	Veillonellaceae	Veillonella
UrolithinM7	-0.180224	0.272249	0.614882	Veillonellaceae	Veillonella
UrolithinA	0.113314	0.492182	0.615228	Lachnospiraceae	Lachnospiraceae UCG-001
UrolithinC	-0.1202	0.466077	0.615228	Lachnospiraceae	Lachnospiraceae UCG-001
UrolithinE	-0.16675	0.310298	0.615228	Lachnospiraceae	Lachnospiraceae UCG-001
UrolithinM5	-0.208437	0.202884	0.615228	Lachnospiraceae	Lachnospiraceae UCG-001
UrolithinM6	-0.134973	0.41265	0.615228	Lachnospiraceae	Lachnospiraceae UCG-001
UrolithinM7	-0.181372	0.269155	0.615228	Lachnospiraceae	Lachnospiraceae UCG-001
UrolithinM5	0.18982	0.247102	0.617756	Lachnospiraceae	Oribacterium
IsourolithinA	0.216316	0.185947	0.618132	Lachnospiraceae	Lachnospiraceae UCG-003
IsourolithinA	0.216316	0.185947	0.618132	Lachnospiraceae	Butyrivibrio
UrolithinA	-0.173	0.292249	0.618132	Lachnospiraceae	Lachnospiraceae UCG-003
UrolithinA	-0.173	0.292249	0.618132	Lachnospiraceae	Butyrivibrio
UrolithinB	0.290956	0.072335	0.618132	Lachnospiraceae	Lachnospiraceae UCG-003
UrolithinB	0.290956	0.072335	0.618132	Lachnospiraceae	Butyrivibrio
UrolithinD	-0.129314	0.432693	0.618132	Lachnospiraceae	Lachnospiraceae UCG-003
UrolithinD	-0.129314	0.432693	0.618132	Lachnospiraceae	Butyrivibrio
UrolithinM5	0.131647	0.424364	0.618132	Lachnospiraceae	Lachnospiraceae UCG-003
UrolithinM5	0.131647	0.424364	0.618132	Lachnospiraceae	Butyrivibrio
UrolithinM6	-0.135236	0.411732	0.618132	Lachnospiraceae	Lachnospiraceae UCG-003
UrolithinM6	-0.135236	0.411732	0.618132	Lachnospiraceae	Butyrivibrio
UrolithinM7	-0.159361	0.332525	0.618132	Lachnospiraceae	Lachnospiraceae UCG-003
UrolithinM7	-0.159361	0.332525	0.618132	Lachnospiraceae	Butyrivibrio
UrolithinE	0.138786	0.399447	0.619326	Oxalobacteraceae	Oxalobacter
UrolithinM5	-0.13186	0.423608	0.619326	Oxalobacteraceae	Oxalobacter
UrolithinM6	0.129081	0.433528	0.619326	Oxalobacteraceae	Oxalobacter
IsourolithinA	0.2319	0.155449	0.619686	Lachnospiraceae	Catenibacillus
UrolithinA	0.216336	0.185906	0.619686	Lachnospiraceae	Catenibacillus
UrolithinC	-0.227913	0.16288	0.619686	Lachnospiraceae	Catenibacillus
all	0.260588	0.109101	0.620636	Ruminococcaceae	Paludicola
UrolithinM6	0.250431	0.124127	0.620636	Ruminococcaceae	Paludicola
IsourolithinA	0.192506	0.240351	0.621527	Lachnospiraceae	Dorea
UrolithinC	0.189226	0.248611	0.621527	Lachnospiraceae	Dorea
UrolithinD	-0.223608	0.171188	0.621527	Lachnospiraceae	Dorea
UrolithinD	0.146512	0.373458	0.62243	Lachnospiraceae	Lachnospiraceae UCG-009
UrolithinB	0.146464	0.373617	0.622695	Veillonellaceae	Veillonella
UrolithinA	0.2182	0.18205	0.62279	Family XI	Finegoldia
UrolithinB	-0.249082	0.126234	0.62279	Family XI	Finegoldia
UrolithinD	-0.189028	0.249116	0.62279	Family XI	Finegoldia
UrolithinM7	0.196483	0.230589	0.62279	Family XI	Finegoldia
UrolithinM7	-0.111231	0.500226	0.625283	Erysipelotrichaceae	Faecalicoccus
IsourolithinA	0.188557	0.250319	0.625798	Lachnospiraceae	Coprococcus
UrolithinB	0.197955	0.227044	0.625798	Lachnospiraceae	Coprococcus
UrolithinM6	-0.215735	0.187161	0.625798	Lachnospiraceae	Coprococcus
all	0.14527	0.377566	0.626025	Ruminococcaceae	Negativibacillus
UrolithinB	0.159874	0.330951	0.626025	Ruminococcaceae	Negativibacillus
UrolithinE	-0.12778	0.438218	0.626025	Ruminococcaceae	Negativibacillus
UrolithinM7	0.249733	0.125215	0.626075	Eggerthellaceae	DNF00809
IsourolithinA	-0.140919	0.39217	0.626546	Actinomycetaceae	Varibaculum
UrolithinM7	0.127679	0.438582	0.626546	Actinomycetaceae	Varibaculum
UrolithinE	0.127554	0.439033	0.62719	Lachnospiraceae	Anaerostignum
UrolithinM5	-0.215214	0.188254	0.627514	Lachnospiraceae	Lachnospiraceae ND3007
all	0.249472	0.125623	0.628117	Coriobacteriales Incertae Sedis	Raoultibacter
IsourolithinA	-0.127299	0.439957	0.628511	Saccharimonadaceae	TM7x
UrolithinA	-0.155327	0.345067	0.628511	Saccharimonadaceae	TM7x
UrolithinC	0.180645	0.27111	0.628511	Saccharimonadaceae	TM7x
UrolithinD	0.127599	0.438872	0.628511	Saccharimonadaceae	TM7x
UrolithinE	-0.25673	0.114638	0.628511	Saccharimonadaceae	TM7x
UrolithinM5	0.165667	0.313494	0.628511	Saccharimonadaceae	TM7x
UrolithinM7	0.161497	0.326	0.628511	Saccharimonadaceae	TM7x
UrolithinD	-0.214969	0.188768	0.629228	Ruminococcaceae	Paludicola
all	0.197238	0.228766	0.629232	Eggerthellaceae	DNF00809
UrolithinD	-0.170135	0.300438	0.629232	Eggerthellaceae	DNF00809
UrolithinM6	0.165289	0.314616	0.629232	Eggerthellaceae	DNF00809
all	-0.165272	0.314667	0.629335	Lachnospiraceae	CAG-56
all	0.268307	0.0986369	0.632415	Fusobacteriaceae	Fusobacterium
UrolithinM7	0.248924	0.126483	0.632415	Fusobacteriaceae	Fusobacterium
UrolithinC	-0.187508	0.253013	0.632533	Lachnospiraceae	Lachnospiraceae ND3007
UrolithinD	-0.187148	0.253941	0.634852	Oscillospiraceae	Papillibacter
IsourolithinA	-0.241519	0.138542	0.635699	Lachnospiraceae	Anaerostipes
UrolithinA	-0.164203	0.31785	0.635699	Lachnospiraceae	Anaerostipes
UrolithinC	-0.168086	0.306381	0.635699	Lachnospiraceae	Anaerostipes
UrolithinD	0.214754	0.189222	0.635699	Lachnospiraceae	Anaerostipes
UrolithinM6	0.193726	0.237329	0.635699	Lachnospiraceae	Anaerostipes
IsourolithinA	-0.248455	0.127222	0.636109	Lachnospiraceae	Lachnospiraceae UCG-010
UrolithinE	0.281895	0.0821036	0.636109	Lachnospiraceae	Lachnospiraceae UCG-010
UrolithinC	0.125501	0.446495	0.637851	Monoglobaceae	Monoglobus
UrolithinD	-0.113011	0.493348	0.638182	Ruminococcaceae	CAG-352
UrolithinM5	-0.117219	0.477289	0.638182	Ruminococcaceae	CAG-352
UrolithinM6	0.108583	0.510546	0.638182	Ruminococcaceae	CAG-352
UrolithinB	0.216906	0.184721	0.638591	Lactobacillaceae	Weissella
UrolithinM5	-0.213643	0.191577	0.638591	Lactobacillaceae	Weissella
UrolithinM6	-0.21563	0.18738	0.638591	Lactobacillaceae	Weissella
UrolithinB	0.108453	0.511056	0.63882	Erysipelotrichaceae	Dielma
IsourolithinA	-0.186369	0.255958	0.639895	Lactobacillaceae	Latilactobacillus
UrolithinD	0.213441	0.192007	0.639895	Lactobacillaceae	Latilactobacillus
UrolithinE	-0.219417	0.179563	0.639895	Lactobacillaceae	Latilactobacillus
UrolithinA	-0.182336	0.266576	0.641326	Lachnospiraceae	Lachnospiraceae UCG-004
UrolithinC	0.163264	0.320663	0.641326	Lachnospiraceae	Lachnospiraceae UCG-004
UrolithinD	0.180306	0.272026	0.641326	Lachnospiraceae	Lachnospiraceae UCG-004
UrolithinE	0.189933	0.246816	0.641326	Lachnospiraceae	Lachnospiraceae UCG-004
UrolithinB	0.162995	0.321472	0.642943	Lachnospiraceae	Dorea
UrolithinA	-0.141418	0.390478	0.644324	Erysipelatoclostridiaceae	Catenibacterium
UrolithinC	0.156231	0.342231	0.644324	Erysipelatoclostridiaceae	Catenibacterium
UrolithinM5	-0.124263	0.451027	0.644324	Erysipelatoclostridiaceae	Catenibacterium
UrolithinM6	-0.142491	0.386858	0.644763	Peptostreptococcaceae	Peptostreptococcus
all	-0.107194	0.516003	0.645004	Christensenellaceae	Christensenellaceae R-7
UrolithinM6	-0.14235	0.387332	0.645554	Lachnospiraceae	Lachnospiraceae ND3007
UrolithinM7	-0.144323	0.380717	0.645554	Lachnospiraceae	Lachnospiraceae ND3007
UrolithinM7	0.212619	0.193766	0.645886	Bifidobacteriaceae	Bifidobacterium
UrolithinA	0.164248	0.317715	0.645945	Ruminococcaceae	Paludicola
UrolithinB	0.155717	0.343842	0.645945	Ruminococcaceae	Paludicola
UrolithinE	0.127521	0.439154	0.645945	Ruminococcaceae	Paludicola
UrolithinM7	0.123954	0.452162	0.645945	Ruminococcaceae	Paludicola
UrolithinB	0.247204	0.129211	0.646056	Prevotellaceae	Prevotella_9
UrolithinA	0.0973739	0.555379	0.647796	Sutterellaceae	Parasutterella
UrolithinB	-0.122196	0.45865	0.647796	Sutterellaceae	Parasutterella
UrolithinD	-0.0906765	0.583017	0.647796	Sutterellaceae	Parasutterella
UrolithinE	-0.136609	0.406956	0.647796	Sutterellaceae	Parasutterella
UrolithinB	-0.129314	0.432693	0.64876	Enterobacteriaceae	Citrobacter
UrolithinC	0.236121	0.147854	0.64876	Enterobacteriaceae	Citrobacter
UrolithinD	-0.129314	0.432693	0.64876	Enterobacteriaceae	Citrobacter
UrolithinE	-0.123419	0.454132	0.64876	Enterobacteriaceae	Citrobacter
UrolithinM5	-0.123419	0.454132	0.64876	Enterobacteriaceae	Citrobacter
UrolithinM6	-0.135236	0.411732	0.64876	Enterobacteriaceae	Citrobacter
UrolithinM7	0.212481	0.194061	0.64876	Enterobacteriaceae	Citrobacter
UrolithinA	0.220769	0.176831	0.6489	Christensenellaceae	Catabacter
UrolithinB	-0.215881	0.186856	0.6489	Christensenellaceae	Catabacter
UrolithinM6	0.212198	0.19467	0.6489	Christensenellaceae	Catabacter
UrolithinA	0.105456	0.522867	0.653584	Ruminococcaceae	Caproiciproducens
all	-0.100606	0.542267	0.653614	Lachnospiraceae	Anaerostignum
UrolithinM6	0.089424	0.588253	0.653614	Lachnospiraceae	Anaerostignum
UrolithinM7	-0.122382	0.457962	0.654232	Selenomonadaceae	Mitsuokella
UrolithinM5	0.122307	0.458242	0.654631	Eggerthellaceae	Eggerthella
UrolithinA	0.150934	0.359045	0.655993	Lactobacillaceae	HT002
UrolithinB	-0.102668	0.533977	0.655993	Lactobacillaceae	HT002
UrolithinD	-0.0889133	0.590394	0.655993	Lactobacillaceae	HT002
UrolithinE	0.103395	0.531068	0.655993	Lactobacillaceae	HT002
UrolithinM6	-0.106614	0.518288	0.655993	Lactobacillaceae	HT002
IsourolithinA	0.121847	0.459944	0.657064	Oscillospiraceae	V9D2013
UrolithinE	0.104582	0.526337	0.657921	Actinomycetaceae	Varibaculum
UrolithinA	0.297533	0.0658343	0.658343	Oscillospiraceae	UCG-007
IsourolithinA	0.297179	0.0661725	0.661725	Erysipelotrichaceae	Catenisphaera
UrolithinM6	-0.139344	0.397537	0.662561	Lachnospiraceae	Shuttleworthia
all	0.0720688	0.662841	0.662841	Lachnospiraceae	Lachnospiraceae UCG-003
all	0.0720688	0.662841	0.662841	Lachnospiraceae	Butyrivibrio
UrolithinC	-0.0737878	0.655293	0.662841	Lachnospiraceae	Lachnospiraceae UCG-003
UrolithinC	-0.0737878	0.655293	0.662841	Lachnospiraceae	Butyrivibrio
UrolithinE	0.0822794	0.618511	0.662841	Lachnospiraceae	Lachnospiraceae UCG-003
UrolithinE	0.0822794	0.618511	0.662841	Lachnospiraceae	Butyrivibrio
IsourolithinA	-0.204359	0.212061	0.664374	Erysipelatoclostridiaceae	Erysipelatoclostridium
UrolithinM5	0.182646	0.26575	0.664374	Erysipelatoclostridiaceae	Erysipelatoclostridium
UrolithinD	-0.103166	0.531983	0.664979	Desulfovibrionaceae	Bilophila
UrolithinE	0.113387	0.491902	0.664979	Desulfovibrionaceae	Bilophila
UrolithinM5	-0.182346	0.266548	0.666371	Veillonellaceae	Dialister
all	-0.138615	0.400034	0.666724	Lactobacillaceae	Leuconostoc
UrolithinE	0.146845	0.372361	0.666724	Lactobacillaceae	Leuconostoc
UrolithinM5	-0.169663	0.3018	0.666724	Lactobacillaceae	Leuconostoc
UrolithinM7	-0.204849	0.210942	0.666724	Lactobacillaceae	Leuconostoc
all	-0.244591	0.13344	0.6672	Ruminococcaceae	Angelakisella
UrolithinA	0.0865	0.600557	0.667285	Lachnospiraceae	Epulopiscium
all	0.158851	0.334095	0.66819	Corynebacteriaceae	Lawsonella
IsourolithinA	0.191247	0.2435	0.66819	Corynebacteriaceae	Lawsonella
UrolithinC	0.23637	0.147415	0.66819	Corynebacteriaceae	Lawsonella
UrolithinE	-0.176823	0.281551	0.66819	Corynebacteriaceae	Lawsonella
UrolithinM5	0.177729	0.279051	0.66819	Corynebacteriaceae	Lawsonella
IsourolithinA	0.194917	0.234401	0.668691	Lachnospiraceae	UC5-1-2E3
UrolithinA	0.181998	0.267476	0.668691	Lachnospiraceae	UC5-1-2E3
UrolithinE	-0.228982	0.160862	0.668691	Lachnospiraceae	UC5-1-2E3
UrolithinM5	0.247805	0.128253	0.668691	Lachnospiraceae	UC5-1-2E3
all	0.209109	0.200697	0.668991	Lachnospiraceae	Roseburia
UrolithinB	-0.26784	0.099247	0.670012	Lachnospiraceae	Sellimonas
UrolithinE	0.244248	0.134002	0.670012	Lachnospiraceae	Sellimonas
UrolithinM7	0.209262	0.201062	0.670206	Lachnospiraceae	Sellimonas
UrolithinC	0.123422	0.454121	0.670276	Rikenellaceae	Alistipes
UrolithinM5	-0.119368	0.469193	0.670276	Rikenellaceae	Alistipes
all	-0.0857794	0.603606	0.670673	Neisseriaceae	Neisseria
UrolithinB	0.0878835	0.594721	0.670673	Neisseriaceae	Neisseria
UrolithinD	0.119355	0.46924	0.670673	Neisseriaceae	Neisseria
UrolithinM6	0.0926386	0.574856	0.670673	Neisseriaceae	Neisseria
IsourolithinA	-0.244105	0.134238	0.67119	Lachnospiraceae	Lachnospiraceae NC2004
IsourolithinA	0.208996	0.201649	0.672163	Anaerovoracaceae	Mogibacterium
UrolithinM6	-0.24036	0.140504	0.672163	Anaerovoracaceae	Mogibacterium
UrolithinA	0.111503	0.499173	0.673751	Hungateiclostridiaceae	Ruminiclostridium
UrolithinM6	0.101416	0.539001	0.673751	Hungateiclostridiaceae	Ruminiclostridium
UrolithinB	0.0866957	0.59973	0.67459	Oscillospiraceae	UCG-003
UrolithinM7	-0.0849483	0.607131	0.67459	Oscillospiraceae	UCG-003
UrolithinA	0.118558	0.472237	0.674624	Lachnospiraceae	Eubacterium eligens
UrolithinD	-0.18757	0.252854	0.674624	Lachnospiraceae	Eubacterium eligens
UrolithinM5	-0.130653	0.427902	0.674624	Lachnospiraceae	Eubacterium eligens
UrolithinM6	-0.141911	0.388811	0.674624	Lachnospiraceae	Eubacterium eligens
UrolithinM7	-0.129878	0.430671	0.674624	Lachnospiraceae	Eubacterium eligens
UrolithinA	0.295631	0.0676653	0.676653	Ruminococcaceae	DTU089
all	0.100761	0.541641	0.677051	Eggerthellaceae	Eggerthella
UrolithinM6	0.100601	0.542287	0.677858	Peptostreptococcaceae	Intestinibacter
UrolithinA	0.117935	0.474582	0.677974	Lachnospiraceae	Lactonifactor
UrolithinA	0.151853	0.356095	0.678029	Lachnospiraceae	Roseburia
UrolithinC	0.135547	0.410648	0.678029	Lachnospiraceae	Roseburia
UrolithinD	-0.100567	0.542423	0.678029	Lachnospiraceae	Roseburia
UrolithinE	-0.112203	0.496464	0.678029	Lachnospiraceae	Roseburia
UrolithinM7	-0.111052	0.500921	0.678029	Lachnospiraceae	Roseburia
UrolithinM6	-0.0841527	0.610514	0.678349	Erysipelotrichaceae	Dielma
UrolithinC	0.100374	0.5432	0.678999	Veillonellaceae	Veillonella
UrolithinE	-0.111543	0.499018	0.678999	Veillonellaceae	Veillonella
all	0.0835263	0.613183	0.681314	Oscillospiraceae	NK4A214
IsourolithinA	0.242573	0.136776	0.683882	Ruminococcaceae	DTU089
UrolithinD	-0.17036	0.299788	0.68582	Ruminococcaceae	Angelakisella
UrolithinM5	-0.178406	0.277194	0.68582	Ruminococcaceae	Angelakisella
UrolithinM7	-0.156014	0.34291	0.68582	Ruminococcaceae	Angelakisella
all	-0.130309	0.429128	0.686536	Lachnospiraceae	Lachnospiraceae NC2004
UrolithinA	-0.164488	0.317	0.686536	Lachnospiraceae	Lachnospiraceae NC2004
UrolithinB	0.198298	0.226226	0.686536	Lachnospiraceae	Lachnospiraceae NC2004
UrolithinE	-0.116352	0.480575	0.686536	Lachnospiraceae	Lachnospiraceae NC2004
UrolithinM7	0.146567	0.373277	0.686536	Lachnospiraceae	Lachnospiraceae NC2004
UrolithinM6	-0.0988615	0.549325	0.686656	Saccharimonadaceae	TM7x
UrolithinC	0.135097	0.412216	0.687026	Lachnospiraceae	Eubacterium fissicatena
UrolithinM7	0.15175	0.356422	0.687026	Lachnospiraceae	Eubacterium fissicatena
UrolithinB	0.206911	0.206285	0.687616	Ruminococcaceae	Candidatus Soleaferrea
UrolithinD	-0.210229	0.19894	0.687616	Ruminococcaceae	Candidatus Soleaferrea
UrolithinE	-0.134938	0.412772	0.687954	Defluviitaleaceae	Defluviitaleaceae UCG-011
UrolithinM6	-0.206765	0.206612	0.688708	Lachnospiraceae	Eubacterium ruminantium
UrolithinD	0.206645	0.206882	0.689606	Lachnospiraceae	Lachnospiraceae AC2044
UrolithinC	0.0660254	0.689636	0.689636	Oscillospiraceae	NK4A214
IsourolithinA	0.155848	0.343429	0.690267	Lachnospiraceae	Agathobacter
UrolithinD	0.205674	0.209071	0.690267	Lachnospiraceae	Agathobacter
UrolithinE	0.193323	0.238325	0.690267	Lachnospiraceae	Agathobacter
UrolithinM5	-0.155305	0.345134	0.690267	Lachnospiraceae	Agathobacter
UrolithinM6	-0.179984	0.272898	0.690267	Lachnospiraceae	Agathobacter
UrolithinD	-0.134385	0.414705	0.691175	Lachnospiraceae	CAG-56
UrolithinE	-0.178652	0.276521	0.691302	Eggerthellaceae	Senegalimassilia
UrolithinC	0.206367	0.207507	0.69169	Lachnospiraceae	Lachnospiraceae UCG-010
UrolithinC	0.0912193	0.580754	0.693597	Erysipelotrichaceae	Turicibacter
UrolithinE	-0.0809441	0.624237	0.693597	Erysipelotrichaceae	Turicibacter
UrolithinM6	-0.0968284	0.557607	0.693597	Erysipelotrichaceae	Turicibacter
UrolithinB	0.0649273	0.694546	0.694546	Lachnospiraceae	Marvinbryantia
UrolithinE	-0.0691664	0.67566	0.694546	Lachnospiraceae	Marvinbryantia
UrolithinM7	0.178153	0.277887	0.694717	Lachnospiraceae	CHKCI001
all	0.153007	0.352407	0.69482	Lachnospiraceae	Tyzzerella
UrolithinC	0.133762	0.416892	0.69482	Lachnospiraceae	Tyzzerella
UrolithinM7	0.141032	0.391787	0.69482	Lachnospiraceae	Tyzzerella
all	0.293671	0.0695936	0.695936	Lachnospiraceae	GCA-900066755
IsourolithinA	0.293553	0.0697108	0.697108	Prevotellaceae	Prevotella
UrolithinA	-0.0799711	0.628424	0.698249	Lachnospiraceae	Anaerosporobacter
UrolithinA	-0.0799711	0.628424	0.698249	Lachnospiraceae	Bacteroides pectinophilus
UrolithinM6	-0.0640367	0.698537	0.698537	Marinifilaceae	Odoribacter
IsourolithinA	-0.114012	0.489503	0.699872	Lachnospiraceae	GCA-900066755
UrolithinB	0.15798	0.336787	0.699872	Lachnospiraceae	GCA-900066755
UrolithinE	0.126235	0.443819	0.699872	Lachnospiraceae	GCA-900066755
UrolithinM5	0.113906	0.489911	0.699872	Lachnospiraceae	GCA-900066755
UrolithinM6	0.164747	0.316227	0.699872	Lachnospiraceae	GCA-900066755
UrolithinM7	0.172264	0.29434	0.699872	Lachnospiraceae	GCA-900066755
UrolithinC	0.240584	0.140123	0.700615	Sutterellaceae	Sutterella
UrolithinM5	-0.095866	0.561548	0.701935	Lachnospiraceae	Lachnospiraceae NC2004
UrolithinA	-0.175979	0.283889	0.702029	Carnobacteriaceae	Granulicatella
UrolithinB	0.157988	0.336762	0.702029	Carnobacteriaceae	Granulicatella
UrolithinM5	0.20146	0.218757	0.702029	Carnobacteriaceae	Granulicatella
UrolithinM7	0.153445	0.351015	0.702029	Carnobacteriaceae	Granulicatella
UrolithinE	-0.132364	0.421823	0.703038	Eggerthellaceae	DNF00809
IsourolithinA	-0.100277	0.543593	0.703974	Lachnospiraceae	Tyzzerella
UrolithinD	0.0954684	0.563179	0.703974	Lachnospiraceae	Tyzzerella
UrolithinC	-0.0786303	0.634211	0.704679	Christensenellaceae	Christensenellaceae R-7
IsourolithinA	-0.0782637	0.635798	0.706442	Enterobacteriaceae	Salmonella
UrolithinB	-0.14829	0.367622	0.706442	Enterobacteriaceae	Salmonella
UrolithinC	-0.135779	0.409838	0.706442	Enterobacteriaceae	Salmonella
UrolithinD	0.187518	0.252987	0.706442	Enterobacteriaceae	Salmonella
UrolithinE	-0.120685	0.464268	0.706442	Enterobacteriaceae	Salmonella
UrolithinM6	0.0884661	0.592271	0.706442	Enterobacteriaceae	Salmonella
UrolithinM7	0.090665	0.583065	0.706442	Enterobacteriaceae	Salmonella
all	0.0619433	0.7071	0.7071	Ruminococcaceae	Incertae Sedis
UrolithinM5	-0.131656	0.424334	0.707224	Family XI	Peptoniphilus
all	-0.138937	0.398928	0.707613	Lactobacillaceae	Weissella
IsourolithinA	0.13159	0.424568	0.707613	Lactobacillaceae	Weissella
UrolithinD	-0.138458	0.400573	0.707613	Lactobacillaceae	Weissella
UrolithinM7	-0.0943593	0.567743	0.709679	Lachnospiraceae	Lactonifactor
UrolithinM7	-0.0775832	0.638746	0.709718	Ruminococcaceae	CAG-352
IsourolithinA	-0.0943382	0.56783	0.709787	Lactobacillaceae	Leuconostoc
UrolithinA	0.105111	0.524237	0.709787	Lactobacillaceae	Leuconostoc
UrolithinB	0.15217	0.355079	0.710157	Family XI	Parvimonas
UrolithinM6	-0.158263	0.335909	0.710157	Family XI	Parvimonas
IsourolithinA	-0.0942241	0.5683	0.710375	Family XI	Parvimonas
UrolithinA	-0.111881	0.497709	0.710375	Family XI	Parvimonas
UrolithinM5	-0.111908	0.497606	0.710375	Family XI	Parvimonas
UrolithinM5	-0.0932352	0.572385	0.715482	Eubacteriaceae	Eubacterium
UrolithinB	0.175003	0.286611	0.716527	Lachnospiraceae	Eubacterium ruminantium
all	0.101351	0.539264	0.716776	Lachnospiraceae	Sellimonas
IsourolithinA	-0.0817829	0.620637	0.716776	Lachnospiraceae	Sellimonas
UrolithinA	0.130681	0.427803	0.716776	Lachnospiraceae	Sellimonas
UrolithinD	-0.130214	0.429469	0.716776	Lachnospiraceae	Sellimonas
UrolithinM5	0.119357	0.469233	0.716776	Lachnospiraceae	Sellimonas
UrolithinM6	0.0761216	0.645099	0.716776	Lachnospiraceae	Sellimonas
IsourolithinA	-0.0927217	0.574512	0.71814	Lactobacillaceae	Lacticaseibacillus
UrolithinM6	-0.110353	0.503635	0.719478	Oscillospiraceae	UCG-005
UrolithinA	-0.129466	0.432146	0.720244	Pseudomonadaceae	Pseudomonas
UrolithinB	0.164357	0.317389	0.720654	Butyricicoccaceae	Butyricicoccus
UrolithinC	0.197517	0.228097	0.720654	Butyricicoccaceae	Butyricicoccus
UrolithinD	0.129397	0.432392	0.720654	Butyricicoccaceae	Butyricicoccus
UrolithinE	0.212505	0.19401	0.720654	Butyricicoccaceae	Butyricicoccus
UrolithinM5	-0.138665	0.399861	0.720654	Butyricicoccaceae	Butyricicoccus
IsourolithinA	-0.150104	0.361727	0.721728	Family XI	Murdochiella
UrolithinM6	0.129218	0.433037	0.721728	Family XI	Murdochiella
UrolithinM5	-0.0747638	0.651022	0.723358	Ruminococcaceae	Subdoligranulum
UrolithinM5	-0.0747638	0.651022	0.723358	Lachnospiraceae	Roseburia
UrolithinA	0.270631	0.0956421	0.723665	Bacillaceae	Bacillus
UrolithinB	0.173986	0.289466	0.723665	Bacillaceae	Bacillus
UrolithinD	-0.185268	0.258829	0.723665	Bacillaceae	Bacillus
UrolithinE	-0.176823	0.281551	0.723665	Bacillaceae	Bacillus
all	0.0769231	0.640535	0.726211	Lachnospiraceae	Blautia
IsourolithinA	0.0921519	0.576876	0.726211	Lachnospiraceae	Blautia
UrolithinA	0.139299	0.397689	0.726211	Lachnospiraceae	Blautia
UrolithinB	-0.109193	0.508158	0.726211	Lachnospiraceae	Blautia
UrolithinC	0.0955458	0.562861	0.726211	Lachnospiraceae	Blautia
UrolithinE	0.139821	0.395907	0.726211	Lachnospiraceae	Blautia
UrolithinM5	-0.0881681	0.593524	0.726211	Lachnospiraceae	Blautia
UrolithinM6	-0.0992089	0.547915	0.726211	Lachnospiraceae	Blautia
UrolithinM7	0.0741767	0.65359	0.726211	Lachnospiraceae	Blautia
UrolithinA	-0.128366	0.436101	0.726835	Lachnospiraceae	Lachnoclostridium
IsourolithinA	0.0576842	0.727234	0.727313	Erwiniaceae	Tatumella
IsourolithinA	0.0576842	0.727234	0.727313	Lachnospiraceae	Lachnoanaerobaculum
UrolithinA	-0.0576667	0.727313	0.727313	Erwiniaceae	Tatumella
UrolithinA	-0.0576667	0.727313	0.727313	Lachnospiraceae	Lachnoanaerobaculum
UrolithinA	0.257734	0.113176	0.727775	Lachnospiraceae	Lachnospiraceae NK4B4
UrolithinE	-0.23743	0.145555	0.727775	Lachnospiraceae	Lachnospiraceae NK4B4
UrolithinC	0.0737369	0.655516	0.728351	Ruminococcaceae	Caproiciproducens
UrolithinM5	-0.0907556	0.582687	0.728358	Oscillospiraceae	UCG-005
UrolithinC	0.128083	0.43712	0.728534	Carnobacteriaceae	Granulicatella
UrolithinB	0.0901222	0.585331	0.729195	Ruminococcaceae	DTU089
UrolithinC	0.0735635	0.656276	0.729195	Ruminococcaceae	DTU089
UrolithinD	-0.153768	0.349989	0.729195	Ruminococcaceae	DTU089
UrolithinE	-0.0938217	0.569961	0.729195	Ruminococcaceae	DTU089
UrolithinM5	-0.090582	0.583411	0.729195	Ruminococcaceae	DTU089
UrolithinM6	-0.154232	0.348519	0.729195	Ruminococcaceae	DTU089
UrolithinM7	-0.0823484	0.618215	0.729195	Ruminococcaceae	DTU089
IsourolithinA	0.108581	0.510556	0.729365	Streptococcaceae	Lactococcus
UrolithinA	0.146492	0.373525	0.729365	Streptococcaceae	Lactococcus
UrolithinB	0.109499	0.506963	0.729365	Streptococcaceae	Lactococcus
UrolithinC	-0.192908	0.239352	0.729365	Streptococcaceae	Lactococcus
UrolithinM5	-0.164679	0.31643	0.729365	Streptococcaceae	Lactococcus
UrolithinM6	0.244949	0.132855	0.729365	Streptococcaceae	Lactococcus
UrolithinM7	0.115053	0.485522	0.729365	Streptococcaceae	Lactococcus
UrolithinM6	0.056924	0.730693	0.730693	Eggerthellaceae	Adlercreutzia
IsourolithinA	-0.219949	0.178484	0.730815	Lachnospiraceae	Ruminococcus torques
UrolithinA	0.108322	0.511571	0.730815	Lachnospiraceae	Ruminococcus torques
UrolithinC	0.121971	0.459485	0.730815	Lachnospiraceae	Ruminococcus torques
UrolithinD	0.160271	0.329735	0.730815	Lachnospiraceae	Ruminococcus torques
UrolithinE	-0.274442	0.0908817	0.730815	Lachnospiraceae	Ruminococcus torques
UrolithinM5	0.195749	0.23237	0.730815	Lachnospiraceae	Ruminococcus torques
UrolithinM6	-0.117531	0.476107	0.730815	Lachnospiraceae	Ruminococcus torques
all	0.137671	0.403284	0.73097	Lachnospiraceae	Oribacterium
UrolithinM7	-0.127679	0.438582	0.73097	Lachnospiraceae	Oribacterium
UrolithinM6	0.172917	0.292485	0.731212	Oscillospiraceae	Intestinimonas
all	-0.121142	0.462564	0.731696	Erysipelotrichaceae	Clostridium innocuum
UrolithinA	0.0801213	0.627776	0.731696	Erysipelotrichaceae	Clostridium innocuum
UrolithinC	-0.0730504	0.658527	0.731696	Erysipelotrichaceae	Clostridium innocuum
UrolithinD	0.132833	0.420167	0.731696	Erysipelotrichaceae	Clostridium innocuum
UrolithinM6	0.0803567	0.626763	0.731696	Erysipelotrichaceae	Clostridium innocuum
UrolithinM7	0.155711	0.343858	0.731696	Erysipelotrichaceae	Clostridium innocuum
all	0.121913	0.459701	0.73193	Lactobacillaceae	Limosilactobacillus
IsourolithinA	0.198549	0.225626	0.73193	Lactobacillaceae	Limosilactobacillus
UrolithinA	-0.142512	0.386785	0.73193	Lactobacillaceae	Limosilactobacillus
UrolithinB	0.0900713	0.585544	0.73193	Lactobacillaceae	Limosilactobacillus
UrolithinC	-0.150064	0.361856	0.73193	Lactobacillaceae	Limosilactobacillus
UrolithinD	0.106355	0.519309	0.73193	Lactobacillaceae	Limosilactobacillus
UrolithinM5	-0.126147	0.444139	0.73193	Lactobacillaceae	Limosilactobacillus
UrolithinM7	0.151146	0.358365	0.73193	Lactobacillaceae	Limosilactobacillus
UrolithinM5	0.107646	0.514223	0.734605	Pseudomonadaceae	Pseudomonas
all	0.138639	0.399954	0.734974	Lactobacillaceae	Latilactobacillus
UrolithinB	0.10758	0.514482	0.734974	Lactobacillaceae	Latilactobacillus
UrolithinM6	0.111328	0.49985	0.734974	Lactobacillaceae	Latilactobacillus
UrolithinC	0.0555686	0.736875	0.736875	Neisseriaceae	Neisseria
UrolithinD	0.071886	0.663646	0.737384	Peptostreptococcaceae	Intestinibacter
UrolithinC	0.0889851	0.590092	0.737615	Ruminococcaceae	Negativibacillus
UrolithinC	0.232854	0.153708	0.738941	Lachnospiraceae	Eubacterium hallii
UrolithinE	-0.17183	0.295576	0.738941	Lachnospiraceae	Eubacterium hallii
UrolithinM5	-0.261153	0.108308	0.738941	Lachnospiraceae	Eubacterium hallii
UrolithinM7	0.176276	0.283064	0.738941	Lachnospiraceae	Eubacterium hallii
UrolithinA	0.200053	0.222058	0.740194	Eggerthellaceae	Slackia
UrolithinB	0.235979	0.148106	0.740529	Ruminococcaceae	Anaerotruncus
UrolithinM5	-0.088329	0.592847	0.741059	Selenomonadaceae	Megamonas
UrolithinM6	0.0960847	0.560651	0.741059	Selenomonadaceae	Megamonas
UrolithinM7	0.116983	0.478183	0.741059	Selenomonadaceae	Megamonas
UrolithinM5	-0.106422	0.519046	0.741495	Tannerellaceae	Parabacteroides
all	-0.0620056	0.70767	0.742328	Veillonellaceae	Veillonella
UrolithinD	-0.0543758	0.742328	0.742328	Veillonellaceae	Veillonella
UrolithinB	0.274792	0.0904542	0.742518	Acidaminococcaceae	Succiniclasticum
UrolithinB	0.274792	0.0904542	0.742518	Lachnospiraceae	Lachnospiraceae FE2018
UrolithinB	0.274792	0.0904542	0.742518	Clostridiaceae	Clostridium sensu stricto 3
UrolithinC	-0.18447	0.260923	0.742518	Acidaminococcaceae	Succiniclasticum
UrolithinC	-0.18447	0.260923	0.742518	Lachnospiraceae	Lachnospiraceae FE2018
UrolithinC	-0.18447	0.260923	0.742518	Clostridiaceae	Clostridium sensu stricto 3
UrolithinD	-0.129314	0.432693	0.742518	Acidaminococcaceae	Succiniclasticum
UrolithinD	-0.129314	0.432693	0.742518	Lachnospiraceae	Lachnospiraceae FE2018
UrolithinD	-0.129314	0.432693	0.742518	Clostridiaceae	Clostridium sensu stricto 3
UrolithinE	-0.123419	0.454132	0.742518	Acidaminococcaceae	Succiniclasticum
UrolithinE	-0.123419	0.454132	0.742518	Lachnospiraceae	Lachnospiraceae FE2018
UrolithinE	-0.123419	0.454132	0.742518	Clostridiaceae	Clostridium sensu stricto 3
UrolithinM5	-0.123419	0.454132	0.742518	Acidaminococcaceae	Succiniclasticum
UrolithinM5	-0.123419	0.454132	0.742518	Lachnospiraceae	Lachnospiraceae FE2018
UrolithinM5	-0.123419	0.454132	0.742518	Clostridiaceae	Clostridium sensu stricto 3
UrolithinM6	0.159101	0.333326	0.742518	Acidaminococcaceae	Succiniclasticum
UrolithinM6	0.159101	0.333326	0.742518	Lachnospiraceae	Lachnospiraceae FE2018
UrolithinM6	0.159101	0.333326	0.742518	Clostridiaceae	Clostridium sensu stricto 3
UrolithinM7	0.106241	0.519763	0.742518	Acidaminococcaceae	Succiniclasticum
UrolithinM7	0.106241	0.519763	0.742518	Lachnospiraceae	Lachnospiraceae FE2018
UrolithinM7	0.106241	0.519763	0.742518	Clostridiaceae	Clostridium sensu stricto 3
IsourolithinA	-0.111146	0.500556	0.743107	Fusobacteriaceae	Fusobacterium
UrolithinA	0.169936	0.30101	0.743107	Fusobacteriaceae	Fusobacterium
UrolithinB	-0.0879395	0.594485	0.743107	Fusobacteriaceae	Fusobacterium
UrolithinC	0.181039	0.27005	0.743107	Fusobacteriaceae	Fusobacterium
UrolithinD	0.142686	0.3862	0.743107	Fusobacteriaceae	Fusobacterium
UrolithinE	0.104228	0.527747	0.743107	Fusobacteriaceae	Fusobacterium
all	0.0879194	0.59457	0.743212	Anaerovoracaceae	Eubacterium nodatum
IsourolithinA	0.281654	0.0823764	0.743212	Anaerovoracaceae	Eubacterium nodatum
UrolithinA	0.144166	0.38124	0.743212	Anaerovoracaceae	Eubacterium nodatum
UrolithinB	0.125379	0.446941	0.743212	Anaerovoracaceae	Eubacterium nodatum
UrolithinC	-0.0980229	0.552734	0.743212	Anaerovoracaceae	Eubacterium nodatum
UrolithinE	-0.198821	0.224977	0.743212	Anaerovoracaceae	Eubacterium nodatum
UrolithinM6	0.122241	0.458484	0.743212	Anaerovoracaceae	Eubacterium nodatum
UrolithinM7	0.105929	0.520996	0.743212	Anaerovoracaceae	Eubacterium nodatum
UrolithinB	0.0704944	0.669784	0.744204	Barnesiellaceae	Coprobacter
UrolithinM5	0.171073	0.29774	0.744349	Ruminococcaceae	Candidatus Soleaferrea
all	0.105851	0.521303	0.744718	Family XI	Peptoniphilus
all	0.0904858	0.582579	0.745632	Lachnospiraceae	Dorea
UrolithinA	-0.0536546	0.745632	0.745632	Lachnospiraceae	Dorea
UrolithinE	0.118559	0.472232	0.745632	Lachnospiraceae	Dorea
UrolithinM6	-0.0834562	0.613482	0.745632	Lachnospiraceae	Dorea
UrolithinM7	0.0604284	0.714789	0.745632	Lachnospiraceae	Dorea
UrolithinM5	-0.0701955	0.671104	0.745672	Ruminococcaceae	Negativibacillus
UrolithinC	-0.125248	0.447419	0.745698	Veillonellaceae	Dialister
UrolithinE	0.127525	0.439139	0.745698	Veillonellaceae	Dialister
IsourolithinA	0.0973362	0.555533	0.745792	Lachnospiraceae	Ruminococcus gauvreauii
UrolithinA	-0.142163	0.387963	0.745792	Lachnospiraceae	Ruminococcus gauvreauii
UrolithinC	-0.070171	0.671213	0.745792	Lachnospiraceae	Ruminococcus gauvreauii
UrolithinE	-0.0729297	0.659057	0.745792	Lachnospiraceae	Ruminococcus gauvreauii
UrolithinM5	-0.0729297	0.659057	0.745792	Lachnospiraceae	Ruminococcus gauvreauii
UrolithinM6	-0.144821	0.37906	0.745792	Lachnospiraceae	Ruminococcus gauvreauii
UrolithinB	0.0701071	0.671495	0.746106	Lactobacillaceae	Lacticaseibacillus
all	0.142749	0.38599	0.746568	Ruminococcaceae	Anaerotruncus
UrolithinC	-0.142032	0.388404	0.746568	Ruminococcaceae	Anaerotruncus
UrolithinE	0.157446	0.338444	0.746568	Ruminococcaceae	Anaerotruncus
UrolithinM7	-0.125106	0.447941	0.746568	Ruminococcaceae	Anaerotruncus
IsourolithinA	-0.119133	0.470074	0.748707	Veillonellaceae	Megasphaera
UrolithinB	-0.152386	0.354387	0.748707	Veillonellaceae	Megasphaera
UrolithinC	0.105147	0.524095	0.748707	Veillonellaceae	Megasphaera
UrolithinE	0.193124	0.238817	0.748707	Veillonellaceae	Megasphaera
UrolithinM5	-0.106407	0.519104	0.748707	Veillonellaceae	Megasphaera
UrolithinM6	-0.212294	0.194463	0.748707	Veillonellaceae	Megasphaera
UrolithinM7	0.147667	0.36966	0.748707	Veillonellaceae	Megasphaera
UrolithinM5	-0.124662	0.449564	0.749274	Eggerthellaceae	Enterorhabdus
UrolithinM6	0.170356	0.299801	0.749502	Family XI	Anaerococcus
all	-0.104656	0.5247	0.749571	Lachnospiraceae	Anaerostipes
UrolithinM5	-0.113359	0.492011	0.749571	Lachnospiraceae	Anaerostipes
all	0.0526422	0.750276	0.750276	Anaerovoracaceae	Family XIII AD3011
all	-0.0864825	0.600631	0.750788	Enterobacteriaceae	Citrobacter
UrolithinC	0.119251	0.46963	0.751043	Family XI	Finegoldia
UrolithinM5	-0.104735	0.52573	0.751043	Family XI	Finegoldia
UrolithinM6	0.106468	0.518862	0.751043	Family XI	Finegoldia
all	-0.0653309	0.69274	0.75135	Defluviitaleaceae	Defluviitaleaceae UCG-011
UrolithinB	0.0695599	0.673917	0.75135	Defluviitaleaceae	Defluviitaleaceae UCG-011
UrolithinM6	-0.0524084	0.75135	0.75135	Defluviitaleaceae	Defluviitaleaceae UCG-011
UrolithinM7	0.0831556	0.614765	0.75135	Defluviitaleaceae	Defluviitaleaceae UCG-011
UrolithinB	-0.185268	0.258829	0.751481	Brevibacteriaceae	Brevibacterium
UrolithinE	-0.176823	0.281551	0.751481	Brevibacteriaceae	Brevibacterium
UrolithinM6	0.170081	0.300592	0.751481	Brevibacteriaceae	Brevibacterium
UrolithinM7	0.201833	0.217888	0.751481	Brevibacteriaceae	Brevibacterium
UrolithinB	0.124166	0.451384	0.752307	Rikenellaceae	Rikenellaceae RC9 gut
UrolithinA	-0.118633	0.471955	0.75232	Corynebacteriaceae	Lawsonella
UrolithinD	0.10451	0.526624	0.75232	Corynebacteriaceae	Lawsonella
UrolithinB	0.0517695	0.754287	0.754287	Lachnospiraceae	Ruminococcus gauvreauii
UrolithinM5	0.0684051	0.679038	0.754487	Anaerovoracaceae	Eubacterium nodatum
IsourolithinA	0.0681519	0.680163	0.755736	Butyricicoccaceae	Butyricicoccus
UrolithinA	-0.0789634	0.632772	0.755736	Butyricicoccaceae	Butyricicoccus
UrolithinM6	0.0738481	0.655029	0.755736	Butyricicoccaceae	Butyricicoccus
UrolithinC	-0.0853859	0.605274	0.756592	Selenomonadaceae	Mitsuokella
all	0.172965	0.292348	0.756887	Synergistaceae	Synergistes
all	0.172965	0.292348	0.756887	Listeriaceae	Brochothrix
IsourolithinA	0.259579	0.110529	0.756887	Synergistaceae	Synergistes
IsourolithinA	0.259579	0.110529	0.756887	Listeriaceae	Brochothrix
UrolithinA	-0.12975	0.431129	0.756887	Synergistaceae	Synergistes
UrolithinA	-0.12975	0.431129	0.756887	Listeriaceae	Brochothrix
UrolithinB	0.177806	0.278839	0.756887	Synergistaceae	Synergistes
UrolithinB	0.177806	0.278839	0.756887	Listeriaceae	Brochothrix
UrolithinD	-0.129314	0.432693	0.756887	Synergistaceae	Synergistes
UrolithinD	-0.129314	0.432693	0.756887	Listeriaceae	Brochothrix
UrolithinE	-0.123419	0.454132	0.756887	Synergistaceae	Synergistes
UrolithinE	-0.123419	0.454132	0.756887	Listeriaceae	Brochothrix
all	-0.0851972	0.606074	0.757593	Lachnospiraceae	Eubacterium ruminantium
UrolithinA	-0.105299	0.523492	0.757593	Lachnospiraceae	Eubacterium ruminantium
UrolithinE	-0.0964491	0.559158	0.757593	Lachnospiraceae	Eubacterium ruminantium
UrolithinM5	0.0854778	0.604884	0.757593	Lachnospiraceae	Eubacterium ruminantium
all	0.168826	0.30304	0.7576	Bacteroidaceae	Bacteroides
UrolithinC	0.0849947	0.606934	0.758668	Lachnospiraceae	Eubacterium eligens
all	0.0711247	0.667001	0.759355	Actinomycetaceae	Actinomyces
IsourolithinA	0.122554	0.457324	0.759355	Actinomycetaceae	Actinomyces
UrolithinA	0.0506689	0.759355	0.759355	Actinomycetaceae	Actinomyces
UrolithinB	0.137937	0.402367	0.759355	Actinomycetaceae	Actinomyces
UrolithinC	0.15197	0.355718	0.759355	Actinomycetaceae	Actinomyces
UrolithinD	-0.0754447	0.648049	0.759355	Actinomycetaceae	Actinomyces
UrolithinM5	0.158586	0.334912	0.759355	Actinomycetaceae	Actinomyces
UrolithinM6	0.215842	0.186937	0.759355	Actinomycetaceae	Actinomyces
UrolithinM7	0.0655038	0.691966	0.759355	Actinomycetaceae	Actinomyces
all	0.0667041	0.686607	0.762897	Ruminococcaceae	Pygmaiobacter
UrolithinC	0.0755739	0.647486	0.762897	Ruminococcaceae	Pygmaiobacter
UrolithinM7	0.102489	0.534693	0.763847	Rikenellaceae	Rikenellaceae RC9 gut
UrolithinM7	0.0495324	0.764597	0.764597	Ruminococcaceae	Pygmaiobacter
IsourolithinA	0.162158	0.323999	0.764939	Veillonellaceae	Allisonella
UrolithinA	0.224656	0.169137	0.764939	Veillonellaceae	Allisonella
UrolithinB	0.216502	0.18556	0.764939	Veillonellaceae	Allisonella
UrolithinD	-0.143798	0.38247	0.764939	Veillonellaceae	Allisonella
UrolithinE	-0.154744	0.3469	0.764939	Veillonellaceae	Allisonella
all	0.201793	0.217981	0.769232	Desulfovibrionaceae	Mailhella
UrolithinA	0.173	0.292249	0.769232	Desulfovibrionaceae	Mailhella
UrolithinB	-0.129314	0.432693	0.769232	Desulfovibrionaceae	Mailhella
UrolithinE	0.164559	0.316789	0.769232	Desulfovibrionaceae	Mailhella
UrolithinM5	-0.123419	0.454132	0.769232	Desulfovibrionaceae	Mailhella
UrolithinM7	0.121418	0.461539	0.769232	Desulfovibrionaceae	Mailhella
all	0.0508097	0.758057	0.771096	Lachnospiraceae	Ruminococcus torques
UrolithinB	0.0481268	0.771096	0.771096	Lachnospiraceae	Ruminococcus torques
UrolithinM7	0.0671427	0.684653	0.771096	Lachnospiraceae	Ruminococcus torques
all	-0.0472187	0.775303	0.775303	Pasteurellaceae	Haemophilus
UrolithinC	-0.0592692	0.720038	0.775303	Pasteurellaceae	Haemophilus
UrolithinM6	0.0751739	0.649231	0.775303	Pasteurellaceae	Haemophilus
UrolithinE	0.0471527	0.775609	0.775609	Lachnospiraceae	Anaerosporobacter
UrolithinE	0.0471527	0.775609	0.775609	Lachnospiraceae	Bacteroides pectinophilus
IsourolithinA	0.231952	0.155353	0.776764	Peptococcaceae	Peptococcus
UrolithinM5	0.275521	0.0895676	0.776764	Peptococcaceae	Peptococcus
UrolithinE	0.0638533	0.69936	0.777067	Family XI	Parvimonas
all	0.231918	0.155416	0.77708	Marinifilaceae	Butyricimonas
all	0.0686857	0.677792	0.778075	Corynebacteriaceae	Corynebacterium
IsourolithinA	0.0689262	0.676725	0.778075	Corynebacteriaceae	Corynebacterium
UrolithinB	0.131761	0.423959	0.778075	Corynebacteriaceae	Corynebacterium
UrolithinC	0.155387	0.344877	0.778075	Corynebacteriaceae	Corynebacterium
UrolithinD	-0.0636512	0.700267	0.778075	Corynebacteriaceae	Corynebacterium
UrolithinM5	0.083817	0.611944	0.778075	Corynebacteriaceae	Corynebacterium
UrolithinM6	0.146638	0.373042	0.778075	Corynebacteriaceae	Corynebacterium
UrolithinM7	0.0657555	0.690841	0.778075	Corynebacteriaceae	Corynebacterium
UrolithinM6	0.0636402	0.700317	0.77813	Pasteurellaceae	Aggregatibacter
all	-0.0472346	0.775229	0.778664	Carnobacteriaceae	Granulicatella
IsourolithinA	0.0882227	0.593294	0.778664	Carnobacteriaceae	Granulicatella
UrolithinD	0.0464941	0.778664	0.778664	Carnobacteriaceae	Granulicatella
UrolithinM6	-0.0538456	0.744756	0.778664	Carnobacteriaceae	Granulicatella
UrolithinA	-0.0463467	0.779348	0.779348	Lactobacillaceae	Lacticaseibacillus
all	0.132725	0.420549	0.780403	Ruminococcaceae	Candidatus Soleaferrea
IsourolithinA	-0.0965278	0.558836	0.780403	Ruminococcaceae	Candidatus Soleaferrea
UrolithinC	0.0631847	0.702363	0.780403	Ruminococcaceae	Candidatus Soleaferrea
UrolithinE	-0.077574	0.638786	0.780403	Ruminococcaceae	Candidatus Soleaferrea
UrolithinM7	-0.0762197	0.644671	0.780403	Ruminococcaceae	Candidatus Soleaferrea
all	-0.0631707	0.702426	0.780473	Lachnospiraceae	Lachnospiraceae NK4A136
IsourolithinA	0.176846	0.281486	0.780473	Lachnospiraceae	Lachnospiraceae NK4A136
UrolithinA	0.192791	0.239645	0.780473	Lachnospiraceae	Lachnospiraceae NK4A136
UrolithinB	0.0658471	0.690432	0.780473	Lachnospiraceae	Lachnospiraceae NK4A136
UrolithinC	-0.1278	0.438143	0.780473	Lachnospiraceae	Lachnospiraceae NK4A136
UrolithinD	0.100814	0.541425	0.780473	Lachnospiraceae	Lachnospiraceae NK4A136
UrolithinE	-0.164814	0.316028	0.780473	Lachnospiraceae	Lachnospiraceae NK4A136
UrolithinM5	0.0752412	0.648937	0.780473	Lachnospiraceae	Lachnospiraceae NK4A136
UrolithinM6	-0.173427	0.29104	0.780473	Lachnospiraceae	Lachnospiraceae NK4A136
UrolithinD	-0.0458566	0.781624	0.781624	Lachnospiraceae	Blautia
UrolithinA	-0.047958	0.771877	0.782065	Rikenellaceae	Rikenellaceae RC9 gut
UrolithinD	-0.0697162	0.673225	0.782065	Rikenellaceae	Rikenellaceae RC9 gut
UrolithinE	-0.0457619	0.782065	0.782065	Rikenellaceae	Rikenellaceae RC9 gut
IsourolithinA	0.141119	0.391491	0.782983	Lachnospiraceae	CHKCI001
UrolithinE	-0.079625	0.629916	0.787394	Streptococcaceae	Lactococcus
all	0.0983928	0.551229	0.78747	Veillonellaceae	Allisonella
UrolithinM7	0.101188	0.539919	0.78747	Veillonellaceae	Allisonella
UrolithinA	-0.0445656	0.787629	0.787629	Corynebacteriaceae	Corynebacterium
UrolithinD	0.0969853	0.556966	0.787797	Desulfovibrionaceae	Mailhella
UrolithinM6	0.0795503	0.630238	0.787797	Desulfovibrionaceae	Mailhella
all	-0.102071	0.536371	0.788041	Peptococcaceae	Peptococcus
UrolithinA	0.125306	0.447208	0.788041	Peptococcaceae	Peptococcus
UrolithinC	-0.0982945	0.551628	0.788041	Peptococcaceae	Peptococcus
UrolithinD	-0.189594	0.247674	0.788041	Peptococcaceae	Peptococcus
UrolithinM7	-0.130944	0.426863	0.788041	Peptococcaceae	Peptococcus
all	0.0616506	0.70927	0.788078	Anaerovoracaceae	Family XIII UCG-001
IsourolithinA	0.274	0.0914242	0.788602	Eggerthellaceae	CHKCI002
UrolithinA	-0.230667	0.15772	0.788602	Eggerthellaceae	CHKCI002
UrolithinC	-0.0442727	0.788993	0.788993	Pasteurellaceae	Aggregatibacter
UrolithinA	-0.172619	0.293331	0.789607	Lachnospiraceae	Howardella
UrolithinB	0.164876	0.315843	0.789607	Lachnospiraceae	Howardella
UrolithinB	0.0440428	0.790064	0.790064	Ruminococcaceae	Ruminococcus
UrolithinA	0.0970323	0.556774	0.790651	Lachnospiraceae	Lachnospiraceae FCS020
UrolithinM5	-0.0790215	0.632521	0.790651	Lachnospiraceae	Lachnospiraceae FCS020
all	0.0976203	0.554374	0.791963	Erysipelotrichaceae	Holdemania
UrolithinA	0.178264	0.277584	0.791963	Erysipelotrichaceae	Holdemania
UrolithinB	0.103798	0.529462	0.791963	Erysipelotrichaceae	Holdemania
UrolithinC	0.106688	0.517995	0.791963	Erysipelotrichaceae	Holdemania
UrolithinD	-0.215544	0.18756	0.791963	Erysipelotrichaceae	Holdemania
UrolithinM5	0.14388	0.382195	0.791963	Erysipelotrichaceae	Holdemania
UrolithinM6	0.171189	0.297409	0.791963	Erysipelotrichaceae	Holdemania
UrolithinB	0.117684	0.475531	0.792552	Atopobiaceae	Olsenella
UrolithinM5	0.125073	0.448058	0.792552	Atopobiaceae	Olsenella
UrolithinM7	-0.143688	0.38284	0.792552	Atopobiaceae	Olsenella
UrolithinA	0.212991	0.192968	0.793412	Oscillospiraceae	Oscillospira
UrolithinE	-0.193444	0.238024	0.793412	Oscillospiraceae	Oscillospira
UrolithinM7	0.200514	0.220974	0.793412	Oscillospiraceae	Oscillospira
UrolithinC	0.0603732	0.715039	0.794488	Oscillospiraceae	UCG-002
UrolithinB	0.0603507	0.715141	0.794601	Saccharimonadaceae	TM7x
UrolithinB	0.258143	0.112585	0.795749	Actinomycetaceae	Mobiluncus
UrolithinD	-0.229897	0.15915	0.795749	Actinomycetaceae	Mobiluncus
UrolithinA	0.0425602	0.79698	0.79698	Erysipelotrichaceae	Dielma
UrolithinM6	0.116973	0.478218	0.797031	Eggerthellaceae	Senegalimassilia
UrolithinM7	-0.130096	0.429891	0.797031	Eggerthellaceae	Senegalimassilia
UrolithinB	-0.0757195	0.646851	0.797234	Peptococcaceae	Peptococcus
UrolithinM6	-0.0598269	0.717511	0.797234	Peptococcaceae	Peptococcus
UrolithinB	-0.116789	0.478916	0.798194	Lachnospiraceae	Lachnospiraceae UCG-004
all	-0.174494	0.286908	0.798854	Streptococcaceae	Streptococcus
UrolithinC	-0.120002	0.466817	0.798854	Streptococcaceae	Streptococcus
UrolithinD	0.116685	0.479312	0.798854	Streptococcaceae	Streptococcus
UrolithinM5	-0.118212	0.473537	0.798854	Streptococcaceae	Streptococcus
UrolithinA	0.274199	0.0911795	0.79904	Oscillospiraceae	Colidextribacter
UrolithinE	-0.229545	0.159808	0.79904	Oscillospiraceae	Colidextribacter
all	0.0593692	0.719584	0.799538	Oscillospiraceae	Flavonifractor
UrolithinD	-0.0670384	0.685117	0.799538	Oscillospiraceae	Flavonifractor
UrolithinD	-0.041714	0.800934	0.800934	Anaerovoracaceae	Eubacterium nodatum
UrolithinC	-0.105463	0.522841	0.801378	Lachnospiraceae	Howardella
UrolithinD	0.0960082	0.560965	0.801378	Lachnospiraceae	Howardella
UrolithinM6	-0.0985056	0.55077	0.801378	Lachnospiraceae	Howardella
UrolithinD	-0.058893	0.721743	0.801937	Peptostreptococcaceae	Terrisporobacter
UrolithinD	-0.138207	0.401435	0.80287	Peptostreptococcaceae	Romboutsia
UrolithinD	-0.07664	0.642843	0.803553	Lachnospiraceae	GCA-900066755
UrolithinA	-0.0765157	0.643383	0.804229	Acidaminococcaceae	Acidaminococcus
UrolithinA	-0.0410092	0.804232	0.804232	Ruminococcaceae	Candidatus Soleaferrea
IsourolithinA	0.0954336	0.563322	0.804746	Barnesiellaceae	Barnesiella
UrolithinB	0.14641	0.373793	0.804746	Barnesiellaceae	Barnesiella
UrolithinC	-0.130069	0.429989	0.804746	Barnesiellaceae	Barnesiella
UrolithinM6	-0.106229	0.51981	0.804746	Barnesiellaceae	Barnesiella
UrolithinM7	-0.143306	0.384118	0.804746	Barnesiellaceae	Barnesiella
UrolithinC	-0.0953845	0.563524	0.805035	Lactobacillaceae	Weissella
UrolithinM7	-0.040458	0.806813	0.806813	Erysipelotrichaceae	Turicibacter
all	0.0874494	0.595346	0.808003	Lachnospiraceae	Agathobacter
UrolithinB	-0.0758224	0.646402	0.808003	Lachnospiraceae	Agathobacter
UrolithinC	-0.0930587	0.573116	0.808003	Lachnospiraceae	Agathobacter
UrolithinA	0.279489	0.0848614	0.809001	Ruminococcaceae	UBA1819
UrolithinD	-0.191566	0.2427	0.809001	Ruminococcaceae	UBA1819
UrolithinM6	0.212375	0.194289	0.809001	Ruminococcaceae	UBA1819
all	-0.0573802	0.728616	0.809574	Anaerovoracaceae	Mogibacterium
UrolithinA	-0.109302	0.507732	0.809574	Anaerovoracaceae	Mogibacterium
UrolithinB	0.0629027	0.703631	0.809574	Anaerovoracaceae	Mogibacterium
UrolithinC	0.161064	0.327315	0.809574	Anaerovoracaceae	Mogibacterium
UrolithinD	0.0791706	0.631877	0.809574	Anaerovoracaceae	Mogibacterium
UrolithinM7	-0.0665294	0.687386	0.809574	Anaerovoracaceae	Mogibacterium
all	-0.201322	0.219078	0.813032	Prevotellaceae	Alloprevotella
IsourolithinA	0.238501	0.143694	0.813032	Prevotellaceae	Alloprevotella
UrolithinM6	-0.191084	0.24391	0.813032	Prevotellaceae	Alloprevotella
all	0.0566404	0.731985	0.813317	Streptococcaceae	Lactococcus
UrolithinM5	-0.0390076	0.813614	0.813614	Lactobacillaceae	HT002
all	-0.095573	0.56275	0.814069	Prevotellaceae	Paraprevotella
UrolithinD	-0.124673	0.449524	0.814069	Prevotellaceae	Paraprevotella
UrolithinM5	-0.0938491	0.569848	0.814069	Prevotellaceae	Paraprevotella
UrolithinB	-0.0937564	0.570231	0.814616	Streptococcaceae	Streptococcus
UrolithinC	0.074545	0.651978	0.814973	Ruminococcaceae	Paludicola
UrolithinM5	0.0935837	0.570944	0.815634	Lachnospiraceae	Eubacterium fissicatena
UrolithinM6	-0.0560073	0.734872	0.816524	Fusobacteriaceae	Fusobacterium
UrolithinM6	0.0740583	0.654108	0.817635	Lachnospiraceae	Lachnospiraceae UCG-004
UrolithinM7	-0.0861445	0.60206	0.817635	Lachnospiraceae	Lachnospiraceae UCG-004
UrolithinM5	0.0457828	0.781967	0.818283	Clostridiaceae	Clostridium sensu stricto 1
UrolithinM7	-0.0380135	0.818283	0.818283	Clostridiaceae	Clostridium sensu stricto 1
all	0.0378902	0.818863	0.818863	Synergistaceae	Cloacibacillus
IsourolithinA	0.0994846	0.546798	0.818863	Synergistaceae	Cloacibacillus
UrolithinD	-0.0889133	0.590394	0.818863	Synergistaceae	Cloacibacillus
UrolithinE	-0.0400078	0.808923	0.818863	Synergistaceae	Cloacibacillus
UrolithinM7	0.0490066	0.767026	0.818863	Synergistaceae	Cloacibacillus
all	-0.0738091	0.655199	0.818999	Ruminococcaceae	Harryflintia
UrolithinM7	-0.113273	0.492342	0.82057	Lachnospiraceae	Murimonas
UrolithinA	0.0735131	0.656497	0.820621	Lactobacillaceae	Weissella
UrolithinB	0.160448	0.329193	0.822983	Eggerthellaceae	Slackia
IsourolithinA	0.0544814	0.741845	0.824272	Desulfovibrionaceae	Bilophila
all	0.0868421	0.597915	0.824723	Ruminococcaceae	Faecalibacterium
IsourolithinA	-0.0370633	0.822752	0.824723	Ruminococcaceae	Faecalibacterium
UrolithinA	-0.0518324	0.753998	0.824723	Ruminococcaceae	Faecalibacterium
UrolithinB	0.238137	0.144325	0.824723	Ruminococcaceae	Faecalibacterium
UrolithinC	0.167568	0.307896	0.824723	Ruminococcaceae	Faecalibacterium
UrolithinD	0.0660608	0.689478	0.824723	Ruminococcaceae	Faecalibacterium
UrolithinE	0.108043	0.512661	0.824723	Ruminococcaceae	Faecalibacterium
UrolithinM5	0.0962569	0.559945	0.824723	Ruminococcaceae	Faecalibacterium
UrolithinM6	-0.0366447	0.824723	0.824723	Ruminococcaceae	Faecalibacterium
UrolithinM7	-0.125333	0.447109	0.824723	Ruminococcaceae	Faecalibacterium
IsourolithinA	0.0386018	0.815519	0.82579	Lachnospiraceae	Lachnospiraceae ND3007
UrolithinA	0.0750532	0.649758	0.82579	Lachnospiraceae	Lachnospiraceae ND3007
UrolithinB	-0.0672299	0.684264	0.82579	Lachnospiraceae	Lachnospiraceae ND3007
UrolithinE	-0.0364181	0.82579	0.82579	Lachnospiraceae	Lachnospiraceae ND3007
IsourolithinA	0.189547	0.247796	0.825985	Actinomycetaceae	Mobiluncus
all	-0.0363221	0.826242	0.826242	Ruminococcaceae	DTU089
UrolithinD	0.0538318	0.744819	0.827577	Erysipelotrichaceae	Merdibacter
UrolithinM7	-0.0695686	0.673879	0.827577	Erysipelotrichaceae	Merdibacter
UrolithinA	-0.0394313	0.811626	0.82787	Lactobacillaceae	Latilactobacillus
UrolithinC	0.0393546	0.811986	0.82787	Lactobacillaceae	Latilactobacillus
UrolithinM7	-0.0359766	0.82787	0.82787	Lactobacillaceae	Latilactobacillus
UrolithinC	0.0358677	0.828383	0.828383	Lachnospiraceae	Sellimonas
UrolithinM7	0.0536076	0.745847	0.828719	Lachnospiraceae	Agathobacter
UrolithinB	0.111956	0.49742	0.829033	Acidaminococcaceae	Phascolarctobacterium
UrolithinM7	0.115002	0.485716	0.829033	Acidaminococcaceae	Phascolarctobacterium
UrolithinA	-0.0561386	0.734273	0.82933	Lachnospiraceae	FD2005
UrolithinB	0.0522551	0.752055	0.82933	Lachnospiraceae	FD2005
UrolithinD	0.0641312	0.698113	0.82933	Lachnospiraceae	FD2005
UrolithinE	0.0952121	0.564232	0.82933	Lachnospiraceae	FD2005
UrolithinM5	0.0356668	0.82933	0.82933	Lachnospiraceae	FD2005
IsourolithinA	-0.128452	0.43579	0.829343	Family XI	Anaerococcus
UrolithinM5	-0.111908	0.497606	0.829343	Family XI	Anaerococcus
all	-0.110306	0.50382	0.829434	Lachnospiraceae	Eisenbergiella
IsourolithinA	-0.126303	0.443572	0.829434	Lachnospiraceae	Eisenbergiella
UrolithinB	-0.133622	0.417386	0.829434	Lachnospiraceae	Eisenbergiella
UrolithinC	-0.0413011	0.802866	0.829434	Lachnospiraceae	Eisenbergiella
UrolithinD	-0.160394	0.329359	0.829434	Lachnospiraceae	Eisenbergiella
UrolithinE	-0.0661305	0.689166	0.829434	Lachnospiraceae	Eisenbergiella
UrolithinM5	0.0450198	0.785515	0.829434	Lachnospiraceae	Eisenbergiella
UrolithinM6	0.0356448	0.829434	0.829434	Lachnospiraceae	Eisenbergiella
UrolithinM7	-0.0425317	0.797113	0.829434	Lachnospiraceae	Eisenbergiella
all	0.0872052	0.597579	0.830013	Atopobiaceae	Atopobium
IsourolithinA	-0.0542439	0.742932	0.830013	Atopobiaceae	Atopobium
UrolithinA	-0.0872229	0.597504	0.830013	Atopobiaceae	Atopobium
UrolithinB	0.124175	0.451351	0.830013	Atopobiaceae	Atopobium
UrolithinC	-0.0718101	0.66398	0.830013	Atopobiaceae	Atopobium
UrolithinD	0.139295	0.397705	0.830013	Atopobiaceae	Atopobium
UrolithinM5	-0.175213	0.286024	0.830013	Atopobiaceae	Atopobium
UrolithinM6	-0.0533536	0.747012	0.830013	Atopobiaceae	Atopobium
UrolithinM7	0.21038	0.19861	0.830013	Atopobiaceae	Atopobium
all	0.0354727	0.830245	0.830245	Sutterellaceae	Sutterella
IsourolithinA	-0.050701	0.759206	0.830245	Sutterellaceae	Sutterella
UrolithinA	0.146988	0.37189	0.830245	Sutterellaceae	Sutterella
UrolithinB	0.115142	0.485183	0.830245	Sutterellaceae	Sutterella
UrolithinD	-0.0368157	0.823918	0.830245	Sutterellaceae	Sutterella
UrolithinE	-0.0833865	0.613779	0.830245	Sutterellaceae	Sutterella
UrolithinM6	-0.0684608	0.678791	0.830245	Sutterellaceae	Sutterella
UrolithinM7	0.165066	0.315277	0.830245	Sutterellaceae	Sutterella
UrolithinB	-0.185268	0.258829	0.830559	Hungateiclostridiaceae	Fastidiosipila
UrolithinB	-0.185268	0.258829	0.830559	Family XI	Gallicola
UrolithinE	-0.176823	0.281551	0.830559	Hungateiclostridiaceae	Fastidiosipila
UrolithinE	-0.176823	0.281551	0.830559	Family XI	Gallicola
UrolithinM7	0.159459	0.332223	0.830559	Hungateiclostridiaceae	Fastidiosipila
UrolithinM7	0.159459	0.332223	0.830559	Family XI	Gallicola
all	0.225331	0.167826	0.831762	Ruminococcaceae	Eubacterium siraeum
IsourolithinA	0.204057	0.212752	0.831762	Ruminococcaceae	Eubacterium siraeum
UrolithinA	0.111533	0.499057	0.831762	Ruminococcaceae	Eubacterium siraeum
UrolithinB	0.130754	0.42754	0.831762	Ruminococcaceae	Eubacterium siraeum
UrolithinM6	-0.175254	0.285909	0.831762	Ruminococcaceae	Eubacterium siraeum
UrolithinM7	0.156657	0.3409	0.831762	Ruminococcaceae	Eubacterium siraeum
all	0.176292	0.283021	0.832179	Lachnospiraceae	GCA-900066575
IsourolithinA	-0.0391282	0.813048	0.832179	Lachnospiraceae	GCA-900066575
UrolithinA	-0.0350628	0.832179	0.832179	Lachnospiraceae	GCA-900066575
UrolithinB	0.0404493	0.806854	0.832179	Lachnospiraceae	GCA-900066575
UrolithinC	-0.119398	0.469081	0.832179	Lachnospiraceae	GCA-900066575
UrolithinD	0.0795351	0.630303	0.832179	Lachnospiraceae	GCA-900066575
UrolithinE	-0.076459	0.64363	0.832179	Lachnospiraceae	GCA-900066575
UrolithinM5	0.0757649	0.646653	0.832179	Lachnospiraceae	GCA-900066575
UrolithinM6	0.218638	0.181154	0.832179	Lachnospiraceae	GCA-900066575
UrolithinM7	0.0886542	0.591481	0.832179	Lachnospiraceae	GCA-900066575
UrolithinM5	0.0906166	0.583267	0.833238	Ruminococcaceae	Anaerotruncus
all	0.0932025	0.572521	0.834835	Christensenellaceae	Catabacter
IsourolithinA	-0.147195	0.37121	0.834835	Christensenellaceae	Catabacter
UrolithinC	-0.0544015	0.74221	0.834835	Christensenellaceae	Catabacter
UrolithinE	0.117943	0.474553	0.834835	Christensenellaceae	Catabacter
UrolithinM5	0.0524081	0.751352	0.834835	Christensenellaceae	Catabacter
UrolithinM7	0.0697064	0.673268	0.834835	Christensenellaceae	Catabacter
UrolithinM7	-0.0523597	0.751574	0.835082	Eubacteriaceae	Eubacterium
UrolithinA	-0.0338547	0.837883	0.837883	Barnesiellaceae	Coprobacter
UrolithinE	0.0336738	0.838738	0.838738	Lactobacillaceae	Limosilactobacillus
UrolithinM6	-0.0514232	0.75588	0.838738	Lactobacillaceae	Limosilactobacillus
UrolithinA	-0.0954381	0.563304	0.839227	Peptostreptococcaceae	Paeniclostridium
UrolithinD	-0.0701329	0.671381	0.839227	Peptostreptococcaceae	Paeniclostridium
UrolithinM5	0.079863	0.628889	0.839227	Peptostreptococcaceae	Paeniclostridium
UrolithinE	-0.194808	0.234668	0.83927	Enterobacteriaceae	Escherichia-Shigella
UrolithinM5	0.187987	0.251781	0.83927	Enterobacteriaceae	Escherichia-Shigella
UrolithinM6	0.260891	0.108676	0.83927	Enterobacteriaceae	Escherichia-Shigella
all	-0.106094	0.520342	0.839826	Erysipelotrichaceae	Catenisphaera
UrolithinA	-0.149328	0.36424	0.839826	Erysipelotrichaceae	Catenisphaera
UrolithinD	0.1012	0.53987	0.839826	Erysipelotrichaceae	Catenisphaera
UrolithinE	-0.139622	0.396585	0.839826	Erysipelotrichaceae	Catenisphaera
UrolithinM6	-0.0895134	0.587878	0.839826	Erysipelotrichaceae	Catenisphaera
UrolithinM7	-0.108045	0.512656	0.839826	Erysipelotrichaceae	Catenisphaera
UrolithinE	-0.0333045	0.840483	0.840483	Erysipelotrichaceae	Clostridium innocuum
all	-0.0330355	0.841755	0.841755	Micrococcaceae	Rothia
UrolithinB	0.0389853	0.813719	0.841755	Micrococcaceae	Rothia
UrolithinC	0.0696243	0.673632	0.841755	Micrococcaceae	Rothia
UrolithinM6	0.0703493	0.670425	0.841755	Micrococcaceae	Rothia
UrolithinM7	-0.0718183	0.663944	0.841755	Micrococcaceae	Rothia
all	0.0891355	0.589462	0.842088	Oscillospiraceae	Papillibacter
UrolithinA	-0.1211	0.462721	0.842088	Oscillospiraceae	Papillibacter
UrolithinM7	-0.093205	0.57251	0.842088	Oscillospiraceae	Papillibacter
UrolithinM5	0.0325709	0.843953	0.843953	Anaerovoracaceae	Mogibacterium
UrolithinA	-0.0483872	0.769891	0.844561	Eggerthellaceae	Eggerthella
UrolithinC	-0.0324425	0.844561	0.844561	Eggerthellaceae	Eggerthella
UrolithinE	-0.0504204	0.7605	0.845	Lactobacillaceae	Weissella
all	-0.1059	0.521107	0.84777	Eggerthellaceae	Parvibacter
IsourolithinA	0.265415	0.102463	0.84777	Eggerthellaceae	Parvibacter
UrolithinA	-0.086856	0.599053	0.84777	Eggerthellaceae	Parvibacter
UrolithinB	-0.0498798	0.762993	0.84777	Eggerthellaceae	Parvibacter
UrolithinC	0.127943	0.437626	0.84777	Eggerthellaceae	Parvibacter
UrolithinD	-0.0498798	0.762993	0.84777	Eggerthellaceae	Parvibacter
UrolithinE	0.0710313	0.667413	0.84777	Eggerthellaceae	Parvibacter
UrolithinM6	-0.193752	0.237264	0.84777	Eggerthellaceae	Parvibacter
UrolithinM7	-0.127679	0.438582	0.84777	Eggerthellaceae	Parvibacter
UrolithinA	-0.151828	0.356173	0.84805	Enterobacteriaceae	Escherichia-Shigella
UrolithinB	0.1147	0.486871	0.84805	Enterobacteriaceae	Escherichia-Shigella
UrolithinD	-0.109021	0.50883	0.84805	Enterobacteriaceae	Escherichia-Shigella
UrolithinA	-0.0315853	0.848619	0.848619	Lachnospiraceae	Agathobacter
all	-0.0493398	0.765487	0.850541	Lachnospiraceae	Catenibacillus
UrolithinB	0.0739903	0.654406	0.850541	Lachnospiraceae	Catenibacillus
UrolithinD	0.0495413	0.764556	0.850541	Lachnospiraceae	Catenibacillus
UrolithinM5	-0.138042	0.402005	0.850541	Lachnospiraceae	Catenibacillus
UrolithinM6	-0.0883422	0.592792	0.850541	Lachnospiraceae	Catenibacillus
UrolithinM7	-0.104662	0.526021	0.850541	Lachnospiraceae	Catenibacillus
UrolithinA	-0.0490087	0.767016	0.85224	Lachnospiraceae	GCA-900066755
UrolithinE	0.030357	0.854442	0.854442	Ruminococcaceae	CAG-352
IsourolithinA	-0.13076	0.42752	0.855039	Porphyromonadaceae	Porphyromonas
UrolithinD	-0.0479173	0.772066	0.857851	Lachnospiraceae	Lachnospiraceae UCG-001
all	-0.0479092	0.772103	0.857892	Lachnospiraceae	Lachnospiraceae UCG-004
IsourolithinA	0.0432632	0.793699	0.858437	Desulfovibrionaceae	Mailhella
UrolithinC	-0.0295151	0.858437	0.858437	Desulfovibrionaceae	Mailhella
UrolithinM5	-0.155677	0.343967	0.859917	Prevotellaceae	Alloprevotella
UrolithinD	0.0859659	0.602816	0.861166	Family XI	Murdochiella
all	0.0471899	0.775436	0.861596	Enterobacteriaceae	Escherichia-Shigella
UrolithinC	-0.0655785	0.691633	0.861596	Enterobacteriaceae	Escherichia-Shigella
UrolithinM7	-0.0732013	0.657864	0.861596	Enterobacteriaceae	Escherichia-Shigella
IsourolithinA	0.0288421	0.861634	0.861634	Bifidobacteriaceae	Alloscardovia
IsourolithinA	0.0288421	0.861634	0.861634	Leptotrichiaceae	Sneathia
IsourolithinA	0.0288421	0.861634	0.861634	Bifidobacteriaceae	Gardnerella
all	0.0288275	0.861703	0.861703	Lachnospiraceae	Epulopiscium
UrolithinM6	-0.0471422	0.775657	0.861841	Ruminococcaceae	Harryflintia
UrolithinB	-0.185268	0.258829	0.862763	Eggerthellaceae	Asaccharobacter
UrolithinD	-0.185268	0.258829	0.862763	Eggerthellaceae	Asaccharobacter
UrolithinM7	0.238631	0.143469	0.862763	Eggerthellaceae	Asaccharobacter
UrolithinC	0.0636513	0.700267	0.863034	Ruminococcaceae	Eubacterium siraeum
UrolithinD	-0.0469108	0.77673	0.863034	Ruminococcaceae	Eubacterium siraeum
UrolithinE	0.0764512	0.643664	0.863034	Ruminococcaceae	Eubacterium siraeum
UrolithinC	-0.0284777	0.863366	0.863366	Anaerovoracaceae	Family XIII UCG-001
UrolithinM7	0.0467038	0.777691	0.864101	Lachnospiraceae	Lachnospiraceae FCS020
all	0.0461557	0.780235	0.866928	Christensenellaceae	Christensenella
UrolithinC	-0.12134	0.461828	0.866928	Christensenellaceae	Christensenella
UrolithinD	-0.062628	0.704867	0.866928	Christensenellaceae	Christensenella
UrolithinE	-0.0636853	0.700115	0.866928	Christensenellaceae	Christensenella
UrolithinM5	0.0629574	0.703385	0.866928	Christensenellaceae	Christensenella
UrolithinM6	-0.172334	0.29414	0.866928	Christensenellaceae	Christensenella
UrolithinM7	-0.0643084	0.697319	0.866928	Christensenellaceae	Christensenella
UrolithinA	-0.0557504	0.736045	0.867497	Lachnospiraceae	Shuttleworthia
UrolithinC	0.0288617	0.861541	0.867497	Lachnospiraceae	Shuttleworthia
UrolithinD	-0.0276088	0.867497	0.867497	Lachnospiraceae	Shuttleworthia
UrolithinM7	0.0714847	0.665414	0.867497	Lachnospiraceae	Shuttleworthia
all	0.133833	0.416645	0.868565	Lachnospiraceae	Lachnospiraceae UCG-010
UrolithinD	-0.0989977	0.548772	0.868565	Lachnospiraceae	Lachnospiraceae UCG-010
UrolithinM5	-0.108297	0.511669	0.868565	Lachnospiraceae	Lachnospiraceae UCG-010
UrolithinM7	0.0847449	0.607995	0.868565	Lachnospiraceae	Lachnospiraceae UCG-010
UrolithinE	0.0273463	0.868745	0.868745	Atopobiaceae	Atopobium
UrolithinA	0.0476181	0.773452	0.869445	Oxalobacteraceae	Oxalobacter
UrolithinC	-0.045668	0.782501	0.869445	Oxalobacteraceae	Oxalobacter
UrolithinM5	0.0822794	0.618511	0.870149	Synergistaceae	Synergistes
UrolithinM5	0.0822794	0.618511	0.870149	Listeriaceae	Brochothrix
UrolithinM6	0.0477302	0.772932	0.870149	Synergistaceae	Synergistes
UrolithinM6	0.0477302	0.772932	0.870149	Listeriaceae	Brochothrix
UrolithinM7	0.0455317	0.783134	0.870149	Synergistaceae	Synergistes
UrolithinM7	0.0455317	0.783134	0.870149	Listeriaceae	Brochothrix
all	-0.0794319	0.630749	0.871705	Lachnospiraceae	Ruminococcus gnavus
UrolithinA	-0.119581	0.468393	0.871705	Lachnospiraceae	Ruminococcus gnavus
UrolithinC	-0.0267246	0.871705	0.871705	Lachnospiraceae	Ruminococcus gnavus
UrolithinD	0.0337488	0.838383	0.871705	Lachnospiraceae	Ruminococcus gnavus
UrolithinM5	0.0585483	0.723307	0.871705	Lachnospiraceae	Ruminococcus gnavus
UrolithinM7	0.0393406	0.812051	0.871705	Lachnospiraceae	Ruminococcus gnavus
UrolithinC	-0.0266961	0.87184	0.87184	Eubacteriaceae	Eubacterium
IsourolithinA	-0.0789358	0.632891	0.872867	Lachnospiraceae	Lachnospiraceae AC2044
UrolithinA	0.0264805	0.872867	0.872867	Lachnospiraceae	Lachnospiraceae AC2044
UrolithinB	0.0516612	0.754785	0.872867	Lachnospiraceae	Lachnospiraceae AC2044
UrolithinC	0.0916205	0.579084	0.872867	Lachnospiraceae	Lachnospiraceae AC2044
UrolithinE	0.03476	0.833608	0.872867	Lachnospiraceae	Lachnospiraceae AC2044
UrolithinM5	0.0816104	0.621377	0.872867	Lachnospiraceae	Lachnospiraceae AC2044
UrolithinM6	-0.0359449	0.828019	0.872867	Lachnospiraceae	Lachnospiraceae AC2044
UrolithinA	0.0344531	0.835056	0.873371	Acidaminococcaceae	Phascolarctobacterium
UrolithinD	-0.0538962	0.744524	0.873371	Acidaminococcaceae	Phascolarctobacterium
UrolithinE	0.0409749	0.804393	0.873371	Acidaminococcaceae	Phascolarctobacterium
UrolithinM5	0.0263746	0.873371	0.873371	Acidaminococcaceae	Phascolarctobacterium
UrolithinM6	-0.0838659	0.611735	0.873908	Lachnospiraceae	CAG-56
UrolithinM7	0.0262176	0.874119	0.874119	Ruminococcaceae	Subdoligranulum
IsourolithinA	-0.0258289	0.87597	0.87597	Ruminococcaceae	Caproiciproducens
UrolithinA	-0.186791	0.254864	0.876394	Staphylococcaceae	Staphylococcus
UrolithinM5	-0.196903	0.229574	0.876394	Staphylococcaceae	Staphylococcus
UrolithinM7	0.183713	0.262918	0.876394	Staphylococcaceae	Staphylococcus
UrolithinM5	0.0257261	0.87646	0.87646	Lachnospiraceae	Lachnospiraceae UCG-004
UrolithinM5	-0.104667	0.526001	0.876669	Porphyromonadaceae	Porphyromonas
all	0.0325911	0.843587	0.877359	Bifidobacteriaceae	Bifidobacterium
UrolithinA	0.0269285	0.870734	0.877359	Bifidobacteriaceae	Bifidobacterium
UrolithinB	-0.0978426	0.553468	0.877359	Bifidobacteriaceae	Bifidobacterium
UrolithinD	0.0458566	0.781624	0.877359	Bifidobacteriaceae	Bifidobacterium
UrolithinE	0.0255375	0.877359	0.877359	Bifidobacteriaceae	Bifidobacterium
UrolithinM5	0.131732	0.424062	0.877359	Bifidobacteriaceae	Bifidobacterium
UrolithinM6	-0.0677034	0.682157	0.877359	Bifidobacteriaceae	Bifidobacterium
UrolithinM7	0.277008	0.0877813	0.877813	Lachnospiraceae	Tuzzerella
UrolithinB	-0.0642303	0.697669	0.877896	Family XI	Anaerococcus
UrolithinE	-0.063195	0.702317	0.877896	Family XI	Anaerococcus
UrolithinA	0.100509	0.542658	0.878489	Erysipelatoclostridiaceae	Candidatus Stoquefichus
UrolithinB	0.083114	0.614942	0.878489	Erysipelatoclostridiaceae	Candidatus Stoquefichus
all	-0.0435846	0.7922	0.880222	Actinomycetaceae	Mobiluncus
UrolithinC	-0.138918	0.398994	0.880222	Actinomycetaceae	Mobiluncus
UrolithinE	0.0863917	0.601014	0.880222	Actinomycetaceae	Mobiluncus
UrolithinM5	-0.0760147	0.645564	0.880222	Actinomycetaceae	Mobiluncus
UrolithinM6	-0.0570541	0.730101	0.880222	Actinomycetaceae	Mobiluncus
UrolithinM7	-0.117846	0.474917	0.880222	Actinomycetaceae	Mobiluncus
IsourolithinA	-0.0432632	0.793699	0.881888	Enterobacteriaceae	Citrobacter
all	-0.0432413	0.793801	0.882001	Lactobacillaceae	Lactiplantibacillus
all	-0.0432413	0.793801	0.882001	Prevotellaceae	Prevotellaceae NK3B31
UrolithinA	0.0243159	0.883184	0.883184	Family XI	Murdochiella
UrolithinE	0.0317561	0.84781	0.883184	Family XI	Murdochiella
UrolithinM5	-0.0585113	0.723475	0.883184	Family XI	Murdochiella
UrolithinB	0.0243077	0.883224	0.883224	Christensenellaceae	Christensenella
UrolithinB	-0.0427541	0.796075	0.884527	Selenomonadaceae	Mitsuokella
all	0.0305948	0.853314	0.884605	Erysipelatoclostridiaceae	Candidatus Stoquefichus
UrolithinE	-0.0380912	0.817918	0.884605	Erysipelatoclostridiaceae	Candidatus Stoquefichus
UrolithinM6	0.0240181	0.884605	0.884605	Erysipelatoclostridiaceae	Candidatus Stoquefichus
UrolithinM6	0.0618205	0.708504	0.88563	Erysipelatoclostridiaceae	Catenibacterium
IsourolithinA	-0.0331727	0.841106	0.886899	Oscillospiraceae	Oscillibacter
UrolithinA	0.0626744	0.704658	0.886899	Oscillospiraceae	Oscillibacter
UrolithinC	0.0326492	0.843583	0.886899	Oscillospiraceae	Oscillibacter
UrolithinD	-0.0235376	0.886899	0.886899	Oscillospiraceae	Oscillibacter
UrolithinE	0.121779	0.460197	0.886899	Oscillospiraceae	Oscillibacter
UrolithinM5	-0.0752438	0.648925	0.886899	Oscillospiraceae	Oscillibacter
UrolithinM6	0.127533	0.439109	0.886899	Oscillospiraceae	Oscillibacter
UrolithinC	-0.0421327	0.798977	0.887753	Lachnospiraceae	Lactonifactor
UrolithinM6	-0.0233509	0.88779	0.88779	Ruminococcaceae	Negativibacillus
UrolithinC	-0.0232509	0.888268	0.888268	Sutterellaceae	Parasutterella
UrolithinA	0.126064	0.444442	0.888884	Erysipelatoclostridiaceae	Erysipelatoclostridium
all	0.0614223	0.7103	0.890448	Eggerthellaceae	Asaccharobacter
IsourolithinA	-0.117079	0.477817	0.890448	Eggerthellaceae	Asaccharobacter
UrolithinA	0.113866	0.490064	0.890448	Eggerthellaceae	Asaccharobacter
UrolithinC	0.0230406	0.889272	0.890448	Eggerthellaceae	Asaccharobacter
UrolithinE	0.0701245	0.671418	0.890448	Eggerthellaceae	Asaccharobacter
UrolithinM5	0.0468504	0.77701	0.890448	Eggerthellaceae	Asaccharobacter
UrolithinM6	0.0227944	0.890448	0.890448	Eggerthellaceae	Asaccharobacter
all	0.0984875	0.550844	0.891044	Hungateiclostridiaceae	Fastidiosipila
all	0.0984875	0.550844	0.891044	Family XI	Gallicola
all	0.0381242	0.817763	0.891044	Brevibacteriaceae	Brevibacterium
IsourolithinA	0.110722	0.502201	0.891044	Brevibacteriaceae	Brevibacterium
IsourolithinA	-0.0301969	0.855202	0.891044	Hungateiclostridiaceae	Fastidiosipila
IsourolithinA	-0.0301969	0.855202	0.891044	Family XI	Gallicola
UrolithinA	0.0725565	0.660696	0.891044	Brevibacteriaceae	Brevibacterium
UrolithinA	0.0524314	0.751245	0.891044	Hungateiclostridiaceae	Fastidiosipila
UrolithinA	0.0524314	0.751245	0.891044	Family XI	Gallicola
UrolithinC	0.0664113	0.687913	0.891044	Brevibacteriaceae	Brevibacterium
UrolithinD	-0.030878	0.851972	0.891044	Brevibacteriaceae	Brevibacterium
UrolithinD	-0.030878	0.851972	0.891044	Hungateiclostridiaceae	Fastidiosipila
UrolithinD	-0.030878	0.851972	0.891044	Family XI	Gallicola
UrolithinM5	0.0226696	0.891044	0.891044	Brevibacteriaceae	Brevibacterium
UrolithinM5	0.0226696	0.891044	0.891044	Hungateiclostridiaceae	Fastidiosipila
UrolithinM5	0.0226696	0.891044	0.891044	Family XI	Gallicola
UrolithinM6	-0.0242555	0.883472	0.891044	Hungateiclostridiaceae	Fastidiosipila
UrolithinM6	-0.0242555	0.883472	0.891044	Family XI	Gallicola
UrolithinE	-0.0608425	0.712918	0.891147	Monoglobaceae	Monoglobus
IsourolithinA	-0.0225937	0.891407	0.891407	Enterobacteriaceae	Escherichia-Shigella
all	0.216206	0.186176	0.892522	Micrococcaceae	Pseudoglutamicibacter
all	0.216206	0.186176	0.892522	Family XI	Helcococcus
all	0.216206	0.186176	0.892522	Alcaligenaceae	Pelistega
all	0.216206	0.186176	0.892522	Aerococcaceae	Facklamia
all	0.216206	0.186176	0.892522	Microbacteriaceae	Pseudoclavibacter
all	0.216206	0.186176	0.892522	Muribaculaceae	CAG-873
UrolithinB	-0.129314	0.432693	0.892522	Micrococcaceae	Pseudoglutamicibacter
UrolithinB	-0.129314	0.432693	0.892522	Family XI	Helcococcus
UrolithinB	-0.129314	0.432693	0.892522	Alcaligenaceae	Pelistega
UrolithinB	-0.129314	0.432693	0.892522	Aerococcaceae	Facklamia
UrolithinB	-0.129314	0.432693	0.892522	Microbacteriaceae	Pseudoclavibacter
UrolithinB	-0.129314	0.432693	0.892522	Muribaculaceae	CAG-873
UrolithinC	0.265636	0.102167	0.892522	Micrococcaceae	Pseudoglutamicibacter
UrolithinC	0.265636	0.102167	0.892522	Family XI	Helcococcus
UrolithinC	0.265636	0.102167	0.892522	Alcaligenaceae	Pelistega
UrolithinC	0.265636	0.102167	0.892522	Aerococcaceae	Facklamia
UrolithinC	0.265636	0.102167	0.892522	Microbacteriaceae	Pseudoclavibacter
UrolithinC	0.265636	0.102167	0.892522	Muribaculaceae	CAG-873
UrolithinD	0.0808211	0.624766	0.892522	Micrococcaceae	Pseudoglutamicibacter
UrolithinD	0.0808211	0.624766	0.892522	Family XI	Helcococcus
UrolithinD	0.0808211	0.624766	0.892522	Alcaligenaceae	Pelistega
UrolithinD	0.0808211	0.624766	0.892522	Aerococcaceae	Facklamia
UrolithinD	0.0808211	0.624766	0.892522	Microbacteriaceae	Pseudoclavibacter
UrolithinD	0.0808211	0.624766	0.892522	Muribaculaceae	CAG-873
UrolithinE	-0.123419	0.454132	0.892522	Micrococcaceae	Pseudoglutamicibacter
UrolithinE	-0.123419	0.454132	0.892522	Family XI	Helcococcus
UrolithinE	-0.123419	0.454132	0.892522	Alcaligenaceae	Pelistega
UrolithinE	-0.123419	0.454132	0.892522	Aerococcaceae	Facklamia
UrolithinE	-0.123419	0.454132	0.892522	Microbacteriaceae	Pseudoclavibacter
UrolithinE	-0.123419	0.454132	0.892522	Muribaculaceae	CAG-873
UrolithinM5	0.148103	0.368234	0.892522	Micrococcaceae	Pseudoglutamicibacter
UrolithinM5	0.148103	0.368234	0.892522	Family XI	Helcococcus
UrolithinM5	0.148103	0.368234	0.892522	Alcaligenaceae	Pelistega
UrolithinM5	0.148103	0.368234	0.892522	Aerococcaceae	Facklamia
UrolithinM5	0.148103	0.368234	0.892522	Microbacteriaceae	Pseudoclavibacter
UrolithinM5	0.148103	0.368234	0.892522	Muribaculaceae	CAG-873
UrolithinM6	0.0954604	0.563212	0.892522	Micrococcaceae	Pseudoglutamicibacter
UrolithinM6	0.0954604	0.563212	0.892522	Family XI	Helcococcus
UrolithinM6	0.0954604	0.563212	0.892522	Alcaligenaceae	Pelistega
UrolithinM6	0.0954604	0.563212	0.892522	Aerococcaceae	Facklamia
UrolithinM6	0.0954604	0.563212	0.892522	Microbacteriaceae	Pseudoclavibacter
UrolithinM6	0.0954604	0.563212	0.892522	Muribaculaceae	CAG-873
UrolithinM5	-0.0605626	0.714183	0.892728	Erysipelotrichaceae	Catenisphaera
UrolithinB	-0.15152	0.357163	0.892907	Lactobacillaceae	Lactobacillus
UrolithinA	0.0222436	0.89308	0.89308	Actinomycetaceae	Varibaculum
UrolithinM5	0.0226696	0.891044	0.89308	Actinomycetaceae	Varibaculum
UrolithinD	0.062075	0.707357	0.893294	Atopobiaceae	Olsenella
UrolithinM6	-0.0604625	0.714635	0.893294	Atopobiaceae	Olsenella
all	0.0221858	0.893356	0.893356	Lachnospiraceae	Lachnospiraceae UCG-001
UrolithinB	-0.0688812	0.676925	0.893485	Veillonellaceae	Dialister
UrolithinM6	0.0604288	0.714788	0.893485	Veillonellaceae	Dialister
UrolithinE	-0.0408516	0.80497	0.894411	Peptostreptococcaceae	Paeniclostridium
IsourolithinA	0.0280563	0.865369	0.894865	Lachnospiraceae	Lachnospira
UrolithinC	-0.0218701	0.894865	0.894865	Lachnospiraceae	Lachnospira
all	-0.0592561	0.720097	0.894909	Barnesiellaceae	Barnesiella
UrolithinD	-0.0407559	0.805418	0.894909	Barnesiellaceae	Barnesiella
IsourolithinA	0.0218139	0.895134	0.895134	Gemellaceae	Gemella
UrolithinM5	0.0267616	0.871528	0.895134	Gemellaceae	Gemella
UrolithinM5	-0.0217628	0.895378	0.895378	Eggerthellaceae	Parvibacter
UrolithinM5	-0.0600691	0.716415	0.895519	Oscillospiraceae	Papillibacter
UrolithinM5	-0.0217233	0.895567	0.895567	Enterobacteriaceae	Salmonella
UrolithinD	0.0364374	0.825699	0.896599	Monoglobaceae	Monoglobus
UrolithinM6	-0.0215075	0.896599	0.896599	Monoglobaceae	Monoglobus
all	0.0207108	0.90041	0.90041	Lachnospiraceae	Hungatella
UrolithinA	-0.0357003	0.829172	0.90041	Lachnospiraceae	Hungatella
UrolithinC	-0.0780517	0.636716	0.90041	Lachnospiraceae	Hungatella
UrolithinD	0.0459578	0.781154	0.90041	Lachnospiraceae	Hungatella
UrolithinE	0.0578549	0.726457	0.90041	Lachnospiraceae	Hungatella
UrolithinM7	0.0475595	0.773723	0.90041	Lachnospiraceae	Hungatella
UrolithinB	-0.0207023	0.90045	0.90045	Lachnospiraceae	Eubacterium fissicatena
UrolithinD	0.0375229	0.82059	0.90045	Lachnospiraceae	Eubacterium fissicatena
UrolithinE	-0.0445466	0.787717	0.90045	Lachnospiraceae	Eubacterium fissicatena
UrolithinB	0.0646569	0.695757	0.901401	Eggerthellaceae	CHKCI002
UrolithinC	0.0590303	0.721121	0.901401	Eggerthellaceae	CHKCI002
UrolithinD	0.0646569	0.695757	0.901401	Eggerthellaceae	CHKCI002
UrolithinE	-0.123419	0.454132	0.901401	Eggerthellaceae	CHKCI002
UrolithinM5	0.0987352	0.549837	0.901401	Eggerthellaceae	CHKCI002
UrolithinM6	-0.135236	0.411732	0.901401	Eggerthellaceae	CHKCI002
UrolithinD	-0.0550101	0.739426	0.902683	Family XI	Peptoniphilus
UrolithinM6	-0.0392632	0.812415	0.902683	Family XI	Peptoniphilus
UrolithinE	0.0587017	0.722611	0.903264	Lachnospiraceae	Anaerostipes
IsourolithinA	0.0586329	0.722923	0.903654	Rikenellaceae	Alistipes
UrolithinB	-0.039043	0.813448	0.903831	Lactobacillaceae	Leuconostoc
all	0.0348531	0.833168	0.904562	Erysipelatoclostridiaceae	Erysipelatoclostridium
UrolithinC	0.0620329	0.707547	0.904562	Erysipelatoclostridiaceae	Erysipelatoclostridium
UrolithinD	0.0424945	0.797287	0.904562	Erysipelatoclostridiaceae	Erysipelatoclostridium
UrolithinE	0.0983209	0.551521	0.904562	Erysipelatoclostridiaceae	Erysipelatoclostridium
UrolithinM7	0.0198432	0.904562	0.904562	Erysipelatoclostridiaceae	Erysipelatoclostridium
UrolithinE	-0.0388172	0.814508	0.905009	Acidaminococcaceae	Acidaminococcus
UrolithinD	-0.0782138	0.636014	0.908591	Erysipelotrichaceae	Holdemanella
UrolithinC	0.0380318	0.818197	0.909108	Lachnospiraceae	Fusicatenibacter
UrolithinA	0.0576667	0.727313	0.909142	Micrococcaceae	Pseudoglutamicibacter
UrolithinA	0.0576667	0.727313	0.909142	Family XI	Helcococcus
UrolithinA	0.0576667	0.727313	0.909142	Alcaligenaceae	Pelistega
UrolithinA	0.0576667	0.727313	0.909142	Aerococcaceae	Facklamia
UrolithinA	0.0576667	0.727313	0.909142	Microbacteriaceae	Pseudoclavibacter
UrolithinA	0.0576667	0.727313	0.909142	Muribaculaceae	CAG-873
UrolithinA	-0.10407	0.528377	0.910747	Bacteroidaceae	Bacteroides
UrolithinB	-0.0778655	0.637523	0.910747	Bacteroidaceae	Bacteroides
UrolithinM5	0.0792704	0.631446	0.910747	Bacteroidaceae	Bacteroides
UrolithinM7	-0.0184376	0.911294	0.911294	Butyricicoccaceae	Butyricicoccus
IsourolithinA	0.147774	0.36931	0.912984	Lachnospiraceae	Lachnospiraceae NK4B4
UrolithinB	0.133396	0.418179	0.912984	Lachnospiraceae	Lachnospiraceae NK4B4
UrolithinC	-0.0992396	0.547791	0.912984	Lachnospiraceae	Lachnospiraceae NK4B4
UrolithinM5	-0.108703	0.510076	0.912984	Lachnospiraceae	Lachnospiraceae NK4B4
UrolithinM6	-0.0567662	0.731412	0.914265	Lachnospiraceae	Lachnospiraceae UCG-010
UrolithinB	0.0178142	0.914282	0.914282	Oscillospiraceae	V9D2013
UrolithinD	0.0285028	0.863246	0.914282	Oscillospiraceae	V9D2013
UrolithinM6	0.0338993	0.837672	0.914282	Oscillospiraceae	V9D2013
all	-0.0177405	0.914636	0.914636	Hungateiclostridiaceae	Ruminiclostridium
UrolithinD	-0.0191581	0.907843	0.914636	Hungateiclostridiaceae	Ruminiclostridium
all	0.0338399	0.837953	0.91471	Ruminococcaceae	UBA1819
IsourolithinA	0.0351749	0.83165	0.91471	Ruminococcaceae	UBA1819
UrolithinB	0.017725	0.91471	0.91471	Ruminococcaceae	UBA1819
UrolithinC	-0.0519707	0.753362	0.91471	Ruminococcaceae	UBA1819
UrolithinE	-0.0889515	0.590233	0.91471	Ruminococcaceae	UBA1819
UrolithinM5	0.0567948	0.731282	0.91471	Ruminococcaceae	UBA1819
UrolithinM7	0.0483277	0.770166	0.91471	Ruminococcaceae	UBA1819
IsourolithinA	0.0754712	0.647933	0.915052	Ruminococcaceae	Angelakisella
UrolithinB	-0.0705275	0.669637	0.915052	Ruminococcaceae	Angelakisella
UrolithinE	-0.0368945	0.823547	0.915052	Ruminococcaceae	Angelakisella
UrolithinM6	-0.0427857	0.795927	0.915052	Ruminococcaceae	Angelakisella
UrolithinB	-0.0367761	0.824104	0.915671	Lachnospiraceae	Anaerostipes
all	0.0228745	0.890015	0.915885	Lachnospiraceae	Eubacterium hallii
IsourolithinA	-0.027038	0.870213	0.915885	Lachnospiraceae	Eubacterium hallii
UrolithinA	0.113991	0.489586	0.915885	Lachnospiraceae	Eubacterium hallii
UrolithinB	-0.01748	0.915885	0.915885	Lachnospiraceae	Eubacterium hallii
UrolithinD	-0.0551642	0.738722	0.915885	Lachnospiraceae	Eubacterium hallii
UrolithinM6	0.0404433	0.806882	0.915885	Lachnospiraceae	Eubacterium hallii
UrolithinM7	-0.0172653	0.916914	0.916914	Lachnospiraceae	Anaerostipes
IsourolithinA	0.0225431	0.891649	0.917656	Erysipelotrichaceae	Holdemania
UrolithinE	-0.0171107	0.917656	0.917656	Erysipelotrichaceae	Holdemania
UrolithinM7	-0.0245781	0.881933	0.917656	Erysipelotrichaceae	Holdemania
UrolithinB	-0.0232487	0.888278	0.918452	Erysipelotrichaceae	Catenisphaera
UrolithinC	-0.0169447	0.918452	0.918452	Erysipelotrichaceae	Catenisphaera
UrolithinE	-0.0168663	0.918828	0.918828	Family XI	Peptoniphilus
IsourolithinA	0.0983043	0.551589	0.919314	Staphylococcaceae	Staphylococcus
UrolithinB	0.0994418	0.546971	0.919314	Staphylococcaceae	Staphylococcus
UrolithinC	-0.101401	0.539062	0.919314	Staphylococcaceae	Staphylococcus
all	0.141131	0.391451	0.921035	Ruminococcaceae	Fournierella
UrolithinA	-0.169639	0.301868	0.921035	Ruminococcaceae	Fournierella
UrolithinB	0.123007	0.455652	0.921035	Ruminococcaceae	Fournierella
UrolithinE	-0.121693	0.460518	0.921035	Ruminococcaceae	Fournierella
UrolithinM5	0.172858	0.292653	0.921035	Ruminococcaceae	Fournierella
UrolithinD	0.0357076	0.829138	0.921264	Veillonellaceae	Dialister
UrolithinC	-0.0492823	0.765752	0.921735	Eggerthellaceae	Enterorhabdus
UrolithinE	-0.0162603	0.921735	0.921735	Eggerthellaceae	Enterorhabdus
UrolithinM6	-0.067833	0.681581	0.921735	Eggerthellaceae	Enterorhabdus
UrolithinM7	0.0173574	0.916473	0.921735	Eggerthellaceae	Enterorhabdus
all	0.116745	0.479084	0.923623	Erysipelotrichaceae	Faecalitalea
IsourolithinA	-0.0644981	0.696469	0.923623	Erysipelotrichaceae	Faecalitalea
UrolithinA	0.108824	0.509601	0.923623	Erysipelotrichaceae	Faecalitalea
UrolithinC	-0.0352574	0.831261	0.923623	Erysipelotrichaceae	Faecalitalea
UrolithinD	-0.0470981	0.775862	0.923623	Erysipelotrichaceae	Faecalitalea
UrolithinE	0.204959	0.210694	0.923623	Erysipelotrichaceae	Faecalitalea
UrolithinM5	-0.0699965	0.671985	0.923623	Erysipelotrichaceae	Faecalitalea
UrolithinM6	0.0421542	0.798877	0.923623	Erysipelotrichaceae	Faecalitalea
UrolithinM7	0.105515	0.522635	0.923623	Erysipelotrichaceae	Faecalitalea
UrolithinE	-0.0351757	0.831646	0.924051	Lachnospiraceae	Eubacterium eligens
UrolithinE	-0.015658	0.924626	0.924626	Peptococcaceae	Peptococcus
UrolithinC	-0.015607	0.924871	0.924871	Ruminococcaceae	Angelakisella
all	0.0511906	0.756951	0.926554	Anaerofustaceae	Anaerofustis
UrolithinA	-0.0152563	0.926554	0.926554	Anaerofustaceae	Anaerofustis
UrolithinB	-0.0181423	0.91271	0.926554	Anaerofustaceae	Anaerofustis
UrolithinM6	-0.0151942	0.926853	0.926853	Lachnospiraceae	Roseburia
UrolithinD	-0.147305	0.370847	0.927118	Oscillospiraceae	Oscillospira
UrolithinM7	-0.0150947	0.92733	0.92733	Desulfovibrionaceae	Bilophila
all	0.0342105	0.835896	0.927654	Lachnospiraceae	Lachnoclostridium
UrolithinC	-0.067566	0.682768	0.927654	Lachnospiraceae	Lachnoclostridium
UrolithinM5	0.0528084	0.749513	0.927654	Lachnospiraceae	Lachnoclostridium
UrolithinM7	0.0150272	0.927654	0.927654	Lachnospiraceae	Lachnoclostridium
UrolithinA	-0.0308301	0.852199	0.927783	Oscillospiraceae	Intestinimonas
UrolithinC	-0.0791055	0.632158	0.927783	Oscillospiraceae	Intestinimonas
UrolithinD	0.0243335	0.8831	0.927783	Oscillospiraceae	Intestinimonas
UrolithinE	-0.0850834	0.606557	0.927783	Oscillospiraceae	Intestinimonas
UrolithinM5	-0.0384901	0.816044	0.927783	Oscillospiraceae	Intestinimonas
UrolithinM7	-0.0150005	0.927783	0.927783	Oscillospiraceae	Intestinimonas
UrolithinC	-0.0147576	0.928949	0.928949	Synergistaceae	Synergistes
UrolithinC	-0.0147576	0.928949	0.928949	Listeriaceae	Brochothrix
UrolithinE	0.0145522	0.929935	0.929935	Oscillospiraceae	UCG-003
IsourolithinA	-0.0746828	0.651376	0.930537	Eggerthellaceae	Gordonibacter
UrolithinE	0.0905687	0.583467	0.930537	Eggerthellaceae	Gordonibacter
UrolithinA	0.0144167	0.930586	0.930586	Enterobacteriaceae	Citrobacter
IsourolithinA	0.0733965	0.657008	0.930873	Eggerthellaceae	DNF00809
UrolithinA	-0.0538582	0.744698	0.930873	Eggerthellaceae	DNF00809
all	0.0831477	0.614798	0.931182	Oscillospiraceae	Colidextribacter
UrolithinB	0.144998	0.37847	0.931182	Oscillospiraceae	Colidextribacter
UrolithinD	-0.0538043	0.744946	0.931182	Oscillospiraceae	Colidextribacter
UrolithinM5	-0.127828	0.438043	0.931182	Oscillospiraceae	Colidextribacter
UrolithinM6	0.0667028	0.686613	0.931182	Oscillospiraceae	Colidextribacter
UrolithinM7	0.0867492	0.599504	0.931182	Oscillospiraceae	Colidextribacter
UrolithinA	0.0140708	0.932247	0.932247	Barnesiellaceae	Barnesiella
UrolithinM6	-0.0136993	0.934033	0.934033	Peptostreptococcaceae	Paeniclostridium
UrolithinM5	-0.0136017	0.934501	0.934501	Selenomonadaceae	Mitsuokella
IsourolithinA	0.0876347	0.595769	0.934882	Marinifilaceae	Butyricimonas
UrolithinA	0.0743166	0.652977	0.934882	Marinifilaceae	Butyricimonas
UrolithinC	0.0208227	0.899874	0.934882	Marinifilaceae	Butyricimonas
UrolithinD	-0.0203453	0.902158	0.934882	Marinifilaceae	Butyricimonas
UrolithinE	0.0135224	0.934882	0.934882	Marinifilaceae	Butyricimonas
UrolithinM5	-0.132388	0.421739	0.934882	Marinifilaceae	Butyricimonas
UrolithinM6	-0.068367	0.679207	0.934882	Marinifilaceae	Butyricimonas
UrolithinM7	0.0344949	0.834859	0.934882	Marinifilaceae	Butyricimonas
UrolithinM6	-0.177144	0.280664	0.935547	Prevotellaceae	Prevotella_9
UrolithinB	0.037249	0.821879	0.93609	Tannerellaceae	Parabacteroides
UrolithinC	0.0132712	0.93609	0.93609	Tannerellaceae	Parabacteroides
UrolithinD	0.0305487	0.853533	0.93609	Tannerellaceae	Parabacteroides
IsourolithinA	0.0846094	0.608571	0.936597	Coriobacteriales Incertae Sedis	Raoultibacter
UrolithinA	0.0253751	0.878133	0.936597	Coriobacteriales Incertae Sedis	Raoultibacter
UrolithinB	0.0258646	0.875801	0.936597	Coriobacteriales Incertae Sedis	Raoultibacter
UrolithinC	0.115511	0.483775	0.936597	Coriobacteriales Incertae Sedis	Raoultibacter
UrolithinD	0.0150877	0.927364	0.936597	Coriobacteriales Incertae Sedis	Raoultibacter
UrolithinE	-0.0309392	0.851681	0.936597	Coriobacteriales Incertae Sedis	Raoultibacter
UrolithinM5	-0.0131656	0.936597	0.936597	Coriobacteriales Incertae Sedis	Raoultibacter
UrolithinM7	0.0427016	0.79632	0.936597	Coriobacteriales Incertae Sedis	Raoultibacter
UrolithinD	0.0130896	0.936962	0.936962	Christensenellaceae	Catabacter
all	0.0130694	0.93706	0.93706	Saccharimonadaceae	TM7x
all	-0.0428557	0.7956	0.937435	Veillonellaceae	Megasphaera
UrolithinD	-0.0326263	0.843691	0.937435	Veillonellaceae	Megasphaera
UrolithinE	-0.012833	0.938196	0.938196	Peptostreptococcaceae	Intestinibacter
all	0.189032	0.249105	0.938502	Anaerovoracaceae	S5-A14a
UrolithinE	-0.176823	0.281551	0.938502	Anaerovoracaceae	S5-A14a
UrolithinM6	0.181186	0.269654	0.938502	Anaerovoracaceae	S5-A14a
UrolithinB	-0.0534534	0.746554	0.938989	Porphyromonadaceae	Porphyromonas
UrolithinE	-0.0524431	0.751191	0.938989	Porphyromonadaceae	Porphyromonas
all	0.138184	0.401516	0.940074	Anaerovoracaceae	Eubacterium brachy
IsourolithinA	0.165154	0.315017	0.940074	Anaerovoracaceae	Eubacterium brachy
UrolithinA	0.252242	0.121341	0.940074	Anaerovoracaceae	Eubacterium brachy
UrolithinC	0.0751145	0.64949	0.940074	Anaerovoracaceae	Eubacterium brachy
UrolithinD	-0.111491	0.499219	0.940074	Anaerovoracaceae	Eubacterium brachy
UrolithinM6	-0.0731586	0.658052	0.940074	Anaerovoracaceae	Eubacterium brachy
UrolithinM7	0.146491	0.373528	0.940074	Anaerovoracaceae	Eubacterium brachy
all	0.1785	0.276938	0.940914	Listeriaceae	Listeria
IsourolithinA	-0.0138051	0.933524	0.940914	Listeriaceae	Listeria
UrolithinA	-0.0122675	0.940914	0.940914	Listeriaceae	Listeria
UrolithinB	0.104142	0.528091	0.940914	Listeriaceae	Listeria
UrolithinC	-0.0524728	0.751054	0.940914	Listeriaceae	Listeria
UrolithinD	-0.0299652	0.856301	0.940914	Listeriaceae	Listeria
UrolithinE	0.152154	0.355128	0.940914	Listeriaceae	Listeria
UrolithinM5	-0.020504	0.901399	0.940914	Listeriaceae	Listeria
UrolithinM6	-0.0471422	0.775657	0.940914	Listeriaceae	Listeria
UrolithinM7	0.167775	0.307289	0.940914	Listeriaceae	Listeria
all	-0.0767555	0.642341	0.941009	Lachnospiraceae	Tuzzerella
UrolithinA	0.0319467	0.846908	0.941009	Lachnospiraceae	Tuzzerella
UrolithinB	-0.07025	0.670864	0.941009	Lachnospiraceae	Tuzzerella
UrolithinC	-0.102036	0.536512	0.941009	Lachnospiraceae	Tuzzerella
UrolithinD	0.0441492	0.789568	0.941009	Lachnospiraceae	Tuzzerella
UrolithinE	-0.165084	0.315225	0.941009	Lachnospiraceae	Tuzzerella
UrolithinM5	0.0710935	0.667138	0.941009	Lachnospiraceae	Tuzzerella
UrolithinM6	0.110687	0.502336	0.941009	Lachnospiraceae	Tuzzerella
UrolithinE	-0.0121455	0.941501	0.941501	Oscillospiraceae	UCG-002
UrolithinB	0.0118506	0.942919	0.942919	Lachnospiraceae	CAG-56
UrolithinE	-0.0212333	0.89791	0.942919	Lachnospiraceae	CAG-56
UrolithinM7	0.0194722	0.906338	0.942919	Lachnospiraceae	CAG-56
all	0.223177	0.172037	0.942929	Ethanoligenenaceae	Acetanaerobacterium
UrolithinC	0.142886	0.385528	0.942929	Ethanoligenenaceae	Acetanaerobacterium
UrolithinD	0.0727035	0.66005	0.942929	Ethanoligenenaceae	Acetanaerobacterium
UrolithinE	0.127725	0.438413	0.942929	Ethanoligenenaceae	Acetanaerobacterium
UrolithinM5	-0.0766353	0.642863	0.942929	Ethanoligenenaceae	Acetanaerobacterium
UrolithinM6	0.202965	0.215262	0.942929	Ethanoligenenaceae	Acetanaerobacterium
UrolithinM7	0.0866894	0.599756	0.942929	Ethanoligenenaceae	Acetanaerobacterium
UrolithinC	0.0242363	0.883564	0.943438	Eggerthellaceae	DNF00809
UrolithinM5	0.0117427	0.943438	0.943438	Eggerthellaceae	DNF00809
IsourolithinA	-0.0479517	0.771906	0.946005	Ruminococcaceae	Anaerotruncus
UrolithinA	-0.0112089	0.946005	0.946005	Ruminococcaceae	Anaerotruncus
UrolithinD	0.0115915	0.944165	0.946005	Ruminococcaceae	Anaerotruncus
UrolithinB	-0.023578	0.886706	0.946071	Selenomonadaceae	Megamonas
UrolithinD	0.0111953	0.946071	0.946071	Selenomonadaceae	Megamonas
UrolithinA	0.0661291	0.689173	0.946313	Family XI	Ezakiella
UrolithinE	-0.0309392	0.851681	0.946313	Family XI	Ezakiella
UrolithinM5	0.0432271	0.793867	0.946313	Family XI	Ezakiella
UrolithinM6	0.0449756	0.785721	0.946313	Family XI	Ezakiella
UrolithinM5	-0.0110158	0.946934	0.946934	Ruminococcaceae	Eubacterium siraeum
all	0.0386537	0.815276	0.947625	Bacillaceae	Bacillus
IsourolithinA	-0.0148336	0.928584	0.947625	Bacillaceae	Bacillus
UrolithinC	0.0721037	0.662688	0.947625	Bacillaceae	Bacillus
UrolithinM5	0.0471527	0.775609	0.947625	Bacillaceae	Bacillus
UrolithinM6	-0.0216254	0.896035	0.947625	Bacillaceae	Bacillus
UrolithinM7	-0.0108722	0.947625	0.947625	Bacillaceae	Bacillus
all	-0.028969	0.861031	0.947832	Ruminococcaceae	Phocea
IsourolithinA	-0.148758	0.366095	0.947832	Ruminococcaceae	Phocea
UrolithinA	0.239724	0.14159	0.947832	Ruminococcaceae	Phocea
UrolithinB	-0.010829	0.947832	0.947832	Ruminococcaceae	Phocea
UrolithinC	-0.0944305	0.56745	0.947832	Ruminococcaceae	Phocea
UrolithinD	0.0599763	0.716835	0.947832	Ruminococcaceae	Phocea
UrolithinE	-0.123106	0.455286	0.947832	Ruminococcaceae	Phocea
UrolithinM5	0.121976	0.459469	0.947832	Ruminococcaceae	Phocea
UrolithinM6	-0.0770712	0.640969	0.947832	Ruminococcaceae	Phocea
UrolithinM7	0.0117321	0.943489	0.947832	Ruminococcaceae	Phocea
[truncated: 411 more rows]
