# Supplementary material for: Correlation between intestinal microbiota and urolithin metabolism in a human walnut dietary intervention
Source: BMC Microbiol. 2024 Nov 15;24:476. doi: 10.1186/s12866-024-03626-5 (PMC11566485; doi:10.1186/s12866-024-03626-5)
Supplement: Supplementary file 4 — Supplementary Material 4. [file 12866_2024_3626_MOESM4_ESM.xlsx]

## Sheet: A
gID	metabolite	rho	pvalue	FDR-pval	GeneName	KEGGannotation
K11623	UrolithinM7	0.638213	1.62662e-05	0.000162662	ydfH	two-component system, NarL family, sensor histidine kinase YdfH
K01893	UrolithinC	0.615986	3.83915e-05	0.000383915	NARS, asnS	asparaginyl-tRNA synthetase
K12573	UrolithinC	0.6138	4.16282e-05	0.000416282	rnr, vacB	ribonuclease R
K13501	UrolithinM7	0.60021	6.79523e-05	0.000679523	TRP1	anthranilate synthase / indole-3-glycerol phosphate synthase / phosphoribosylanthranilate isomerase
K08884	UrolithinE	0.600176	6.80333e-05	0.000680333	K08884	serine/threonine protein kinase, bacterial
K01493	UrolithinC	0.595221	8.08952e-05	0.000808952	comEB	dCMP deaminase
K01447	UrolithinE	-0.594305	8.35009e-05	0.000835009	E3.5.1.28A, cwlA, xlyA, xlyB	N-acetylmuramoyl-L-alanine amidase
K00619	UrolithinC	0.583472	0.000120609	0.00120609	argA	amino-acid N-acetyltransferase
K06015	UrolithinM7	0.582621	0.000124076	0.00124076	E3.5.1.81	N-acyl-D-amino-acid deacylase
K11749	UrolithinC	0.574183	0.000163641	0.00163641	rseP	regulator of sigma E protease
K03811	UrolithinE	-0.571995	0.000175602	0.00175602	pnuC	nicotinamide mononucleotide transporter
K12940	UrolithinE	-0.571114	0.000180633	0.00180633	abgA	aminobenzoyl-glutamate utilization protein A
K03403	UrolithinC	0.569932	0.00018759	0.0018759	chlH, bchH	magnesium chelatase subunit H
K03428	UrolithinC	0.569932	0.00018759	0.0018759	bchM, chlM	magnesium-protoporphyrin O-methyltransferase
K04038	UrolithinC	0.569932	0.00018759	0.0018759	chlN	light-independent protochlorophyllide reductase subunit N
K04040	UrolithinC	0.569932	0.00018759	0.0018759	chlG, bchG	chlorophyll/bacteriochlorophyll a synthase
K08481	UrolithinC	0.569932	0.00018759	0.0018759	kaiB	circadian clock protein KaiB
K10960	UrolithinC	0.569932	0.00018759	0.0018759	chlP, bchP	geranylgeranyl diphosphate/geranylgeranyl-bacteriochlorophyllide a reductase
K13541	UrolithinC	0.569932	0.00018759	0.0018759	cbiGH-cobJ	cobalt-precorrin 5A hydrolase / precorrin-3B C17-methyltransferase
K06221	UrolithinE	-0.562601	0.000236393	0.00236393	dkgA	2,5-diketo-D-gluconate reductase A
K00566	UrolithinC	0.561614	0.000243764	0.00243764	mnmA, trmU	tRNA-uridine 2-sulfurtransferase
K00619	all	0.537741	0.000498098	0.00249049	argA	amino-acid N-acetyltransferase
K07566	UrolithinC	0.555877	0.000290873	0.00290873	tsaC, rimN, SUA5	L-threonylcarbamoyladenylate synthase
K11175	UrolithinC	0.555057	0.000298231	0.00298231	purN	phosphoribosylglycinamide formyltransferase 1
K00925	all	0.553967	0.000308273	0.00308273	ackA	acetate kinase
K03650	UrolithinC	0.550685	0.000340361	0.00340361	mnmE, trmE, MSS1	tRNA modification GTPase
K13789	UrolithinC	0.550685	0.000340361	0.00340361	GGPS	geranylgeranyl diphosphate synthase, type II
K00767	UrolithinE	0.550271	0.000344614	0.00344614	nadC, QPRT	nicotinate-nucleotide pyrophosphorylase (carboxylating)
K18815	UrolithinM7	-0.549755	0.000349992	0.00349992	aac6-I	aminoglycoside 6'-N-acetyltransferase I
K17810	UrolithinM7	0.549571	0.000351922	0.00351922	asl	D-aspartate ligase
K08223	UrolithinE	-0.54851	0.000363247	0.00363247	fsr	MFS transporter, FSR family, fosmidomycin resistance protein
K03978	UrolithinC	0.545221	0.000400474	0.00400474	engB	GTP-binding protein
K07238	UrolithinM7	0.545192	0.000400812	0.00400812	TC.ZIP, zupT, ZRT3, ZIP2	zinc transporter, ZIP family
K19285	UrolithinM7	0.545051	0.000402485	0.00402485	nfrA1	FMN reductase (NADPH)
K01426	UrolithinM6	-0.544211	0.000412565	0.00412565	E3.5.1.4, amiE	amidase
K03497	UrolithinM7	0.54378	0.00041783	0.0041783	parB, spo0J	chromosome partitioning protein, ParB family
K02004	UrolithinE	0.539703	0.000470626	0.00470626	ABC.CD.P	putative ABC transport system permease protein
K04094	all	0.539496	0.000473471	0.00473471	trmFO, gid	methylenetetrahydrofolate--tRNA-(uracil-5-)-methyltransferase
K08724	IsourolithinA	0.539473	0.000473777	0.00473777	pbpB	penicillin-binding protein 2B
K18431	UrolithinM7	0.537706	0.000498602	0.00498602	legF, ptmB	CMP-N,N'-diacetyllegionaminic acid synthase
K16509	IsourolithinA	0.536857	0.000510941	0.00510941	spxA	regulatory protein spx
K03795	UrolithinC	0.535733	0.000527702	0.00527702	cbiX	sirohydrochlorin cobaltochelatase
K11705	UrolithinM6	-0.535674	0.000528594	0.00528594	mtsC	iron/zinc/manganese/copper transport system permease protein
K01469	UrolithinC	0.53419	0.000551481	0.00551481	OPLAH, OXP1, oplAH	5-oxoprolinase (ATP-hydrolysing)
K04794	UrolithinM7	0.534175	0.000551717	0.00551717	PTH2	peptidyl-tRNA hydrolase, PTH2 family
K18429	UrolithinM7	0.533328	0.000565192	0.00565192	legG, neuC2	GDP/UDP-N,N'-diacetylbacillosamine 2-epimerase (hydrolysing)"
K07311	IsourolithinA	0.531853	0.000589351	0.00589351	ynfG	Tat-targeted selenate reductase subunit YnfG
K05995	UrolithinE	-0.531777	0.000590607	0.00590607	pepE	dipeptidase E
K02500	UrolithinM7	0.529797	0.000624549	0.00624549	hisF	cyclase
K02501	UrolithinM7	0.529797	0.000624549	0.00624549	hisH	glutamine amidotransferase
K05820	UrolithinE	-0.529429	0.000631042	0.00631042	hcaT	MFS transporter, PPP family, 3-phenylpropionic acid transporter
K18430	UrolithinM7	0.528949	0.000639595	0.00639595	legI, neuB2	N,N'-diacetyllegionaminate synthase
K11706	UrolithinM6	-0.528688	0.000644298	0.00644298	mtsB	iron/zinc/manganese/copper transport system ATP-binding protein
K02488	UrolithinM7	-0.526692	0.000681263	0.00681263	pleD	two-component system, cell cycle response regulator
K01482	UrolithinM7	0.52669	0.000681308	0.00681308	DDAH, ddaH	dimethylargininase
K19166	UrolithinM6	0.52636	0.000687594	0.00687594	higB	mRNA interferase HigB
K09700	UrolithinC	0.526355	0.000687678	0.00687678	K09700	uncharacterized protein
K00984	UrolithinM7	0.525842	0.000697563	0.00697563	aadA	streptomycin 3""-adenylyltransferase
K18581	UrolithinE	-0.525613	0.000702023	0.00702023	ugl	unsaturated chondroitin disaccharide hydrolase
K10710	UrolithinM7	0.525136	0.000711372	0.00711372	frlD	fructoselysine 6-kinase
K04764	UrolithinB	0.524694	0.000720133	0.00720133	ihfA, himA	integration host factor subunit alpha
K11928	UrolithinE	0.524439	0.000725247	0.00725247	putP	sodium/proline symporter
K07474	UrolithinM7	0.52443	0.000725423	0.00725423	xtmA	phage terminase small subunit
K03495	UrolithinC	0.523636	0.000741509	0.00741509	gidA, mnmG, MTO1	tRNA uridine 5-carboxymethylaminomethyl modification enzyme
K09810	UrolithinE	-0.523264	0.000749152	0.00749152	lolD	lipoprotein-releasing system ATP-binding protein
K03969	UrolithinM6	0.523255	0.00074934	0.0074934	pspA	phage shock protein A
K06402	all	0.521735	0.000781327	0.00781327	spoIVFB	stage IV sporulation protein FB
K06147	UrolithinM7	0.520757	0.000802543	0.00802543	ABCB-BAC	ATP-binding cassette, subfamily B, bacterial
K03309	UrolithinC	0.520745	0.000802826	0.00802826	TC.DAACS	dicarboxylate/amino acid:cation (Na+ or H+) symporter, DAACS family
K08482	UrolithinC	0.520382	0.000810822	0.00810822	kaiC	circadian clock protein KaiC
K06639	UrolithinD	0.520257	0.000813592	0.00813592	CDC14	cell division cycle 14
K07650	IsourolithinA	0.520137	0.000816261	0.00816261	cssS	two-component system, OmpR family, sensor histidine kinase CssS
K07770	IsourolithinA	0.520137	0.000816261	0.00816261	cssR	two-component system, OmpR family, response regulator CssR
K06990	UrolithinC	0.519535	0.000829788	0.00829788	MEMO1	MEMO1 family protein
K15915	UrolithinC	0.519359	0.00083378	0.0083378	pglC	undecaprenyl phosphate N,N'-diacetylbacillosamine 1-phosphate transferase
K18682	UrolithinC	0.518718	0.000848445	0.00848445	rny	ribonucrease Y
K01810	all	0.518446	0.00085473	0.0085473	GPI, pgi	glucose-6-phosphate isomerase
K12541	UrolithinC	0.516985	0.000889255	0.00889255	lapB	ATP-binding cassette, subfamily C, bacterial LapB
K12542	UrolithinC	0.516985	0.000889255	0.00889255	lapC	membrane fusion protein, adhesin transport system
K00230	UrolithinM7	-0.516944	0.000890253	0.00890253	hemG	menaquinone-dependent protoporphyrinogen oxidase
K02240	IsourolithinA	0.516839	0.000892786	0.00892786	comFA	competence protein ComFA
K02243	IsourolithinA	0.516839	0.000892786	0.00892786	comGA	competence protein ComGA
K03048	IsourolithinA	0.516839	0.000892786	0.00892786	rpoE	DNA-directed RNA polymerase subunit delta
K06948	IsourolithinA	0.516839	0.000892786	0.00892786	yqeH	30S ribosome assembly GTPase
K09976	IsourolithinA	0.516839	0.000892786	0.00892786	K09976	uncharacterized protein
K18692	IsourolithinA	0.516839	0.000892786	0.00892786	cshB	ATP-dependent RNA helicase CshB
K01956	all	0.516802	0.000893677	0.00893677	carA, CPA1	carbamoyl-phosphate synthase small subunit
K07173	UrolithinE	0.516512	0.000900692	0.00900692	luxS	S-ribosylhomocysteine lyase
K10563	UrolithinE	-0.516512	0.000900692	0.00900692	mutM, fpg	formamidopyrimidine-DNA glycosylase
K06971	UrolithinM7	0.516096	0.000910861	0.00910861	K06971	uncharacterized protein
K00648	UrolithinC	0.515166	0.000933974	0.00933974	fabH	3-oxoacyl-[acyl-carrier-protein] synthase III
K00050	UrolithinM7	0.514825	0.000942568	0.00942568	ttuD	hydroxypyruvate reductase
K05772	all	0.513884	0.000966676	0.00966676	tupA, vupA	tungstate transport system substrate-binding protein
K05773	all	0.513884	0.000966676	0.00966676	tupB, vupB	tungstate transport system permease protein
K03346	IsourolithinA	0.513313	0.000981563	0.00981563	dnaB	replication initiation and membrane attachment protein
K09748	UrolithinC	0.512707	0.00099758	0.0099758	rimP	ribosome maturation factor RimP
K05985	all	0.511869	0.00102013	0.0102013	rnmV	ribonuclease M5
K01928	all	0.51132	0.00103512	0.0103512	murE	UDP-N-acetylmuramoyl-L-alanyl-D-glutamate--2,6-diaminopimelate ligase
K00605	UrolithinE	-0.511228	0.00103765	0.0103765	gcvT, AMT	aminomethyltransferase
K02234	UrolithinC	0.510727	0.00105156	0.0105156	cobW	cobalamin biosynthesis protein CobW
K02588	UrolithinC	0.510521	0.00105731	0.0105731	nifH	nitrogenase iron protein NifH
K04516	UrolithinC	0.510521	0.00105731	0.0105731	AROA1, aroA	chorismate mutase
K01458	UrolithinM7	-0.510404	0.0010606	0.010606	hutG	N-formylglutamate deformylase
K18214	all	-0.510171	0.00106718	0.0106718	tetP_A, tet40	MFS transporter, DHA3 family, tetracycline resistance protein
K03502	UrolithinM7	0.509458	0.00108749	0.0108749	DPO5C, umuC	DNA polymerase V
K12700	UrolithinA	0.509122	0.0010972	0.010972	rihC	non-specific riboncleoside hydrolase
K05822	IsourolithinA	0.508308	0.00112099	0.0112099	dapH, dapD	tetrahydrodipicolinate N-acetyltransferase
K01926	UrolithinC	0.507789	0.00113641	0.0113641	rex	redox-sensing transcriptional repressor
K07568	UrolithinC	0.507516	0.0011446	0.011446	queA	S-adenosylmethionine:tRNA ribosyltransferase-isomerase
K07746	UrolithinC	0.507462	0.00114622	0.0114622	parD1_3_4	antitoxin ParD1/3/4
K01820	UrolithinB	0.507392	0.00114833	0.0114833	rhaA	L-rhamnose isomerase / sugar isomerase
K16694	UrolithinM6	0.507122	0.00115651	0.0115651	tuaB	teichuronic acid exporter
K00996	UrolithinE	-0.506825	0.00116554	0.0116554	rfbP	undecaprenyl-phosphate galactose phosphotransferase
K17248	UrolithinC	0.506792	0.00116654	0.0116654	pglJ	N-acetylgalactosamine-N,N'-diacetylbacillosaminyl-diphospho-undecaprenol 4-alpha-N-acetylgalactosaminyltransferase
K12373	UrolithinE	-0.506532	0.00117454	0.0117454	HEXA_B	hexosaminidase
K12506	UrolithinM7	0.506068	0.00118887	0.0118887	ispDF	2-C-methyl-D-erythritol 4-phosphate cytidylyltransferase / 2-C-methyl-D-erythritol 2,4-cyclodiphosphate synthase
K12996	UrolithinM6	-0.505404	0.0012097	0.012097	rgpA	rhamnosyltransferase
K13049	UrolithinM7	0.505221	0.00121549	0.0121549	PM20D1	carboxypeptidase PM20D1
K00645	UrolithinC	0.505057	0.00122071	0.0122071	fabD	[acyl-carrier-protein] S-malonyltransferase
K09769	all	0.504852	0.00122724	0.0122724	K09769	uncharacterized protein
K06881	UrolithinC	0.504784	0.00122943	0.0122943	nrnA	bifunctional oligoribonuclease and PAP phosphatase NrnA
K02226	UrolithinM7	0.504656	0.00123353	0.0123353	cobC, phpB	alpha-ribazole phosphatase
K07061	UrolithinM7	-0.503452	0.00127274	0.0127274	cmr1	CRISPR-associated protein Cmr1
K09127	UrolithinM7	-0.503452	0.00127274	0.0127274	cmr3	CRISPR-associated protein Cmr3
K07705	UrolithinM7	0.50282	0.00129379	0.0129379	lytT, lytR	two-component system, LytTR family, response regulator LytT
K02837	UrolithinC	0.502324	0.00131048	0.0131048	prfC	peptide chain release factor 3
K11782	UrolithinC	0.501888	0.00132535	0.0132535	mqnA	chorismate dehydratase
K11784	UrolithinC	0.501888	0.00132535	0.0132535	mqnC	cyclic dehypoxanthinyl futalosine synthase
K16927	UrolithinE	-0.501835	0.00132717	0.0132717	cbrT	energy-coupling factor transport system substrate-specific component
K19701	all	-0.501351	0.00134385	0.0134385	ywaD	aminopeptidase YwaD
K02356	all	0.501125	0.00135171	0.0135171	efp	elongation factor P
K00356	UrolithinC	0.500501	0.00137358	0.0137358	E1.6.99.3	NADH dehydrogenase
K13012	UrolithinM7	0.499712	0.0014017	0.014017	wbqP	O-antigen biosynthesis protein WbqP
K01994	IsourolithinA	0.498868	0.00143238	0.0143238	gerE	LuxR family transcriptional regulator, transcriptional regulator of spore coat protein
K03154	UrolithinE	0.498606	0.00144202	0.0144202	thiS	sulfur carrier protein
K04094	UrolithinC	0.469811	0.00292011	0.0146006	trmFO, gid	methylenetetrahydrofolate--tRNA-(uracil-5-)-methyltransferase
K00857	UrolithinC	0.49768	0.00147653	0.0147653	tdk, TK	thymidine kinase
K05820	IsourolithinA	0.468954	0.00297934	0.0148967	hcaT	MFS transporter, PPP family, 3-phenylpropionic acid transporter
K02788	IsourolithinA	0.497275	0.00149182	0.0149182	PTS-Lac-EIIC, lacE	PTS system, lactose-specific IIC component
K04772	UrolithinE	-0.497138	0.00149706	0.0149706	degQ, hhoA	serine protease DegQ
K07571	all	0.496849	0.0015081	0.015081	K07571	S1 RNA binding domain protein
K06305	IsourolithinA	0.496365	0.00152676	0.0152676	gerQ	spore germination protein Q
K04086	UrolithinM6	-0.496349	0.00152741	0.0152741	clpL	ATP-dependent Clp protease ATP-binding subunit ClpL
K16924	UrolithinM6	-0.496349	0.00152741	0.0152741	mtsT	energy-coupling factor transport system substrate-specific component
K03060	UrolithinE	0.495964	0.00154242	0.0154242	rpoZ	DNA-directed RNA polymerase subunit omega
K00215	all	0.495424	0.00156367	0.0156367	dapB	4-hydroxy-tetrahydrodipicolinate reductase
K18815	all	-0.466212	0.00317597	0.0158798	aac6-I	aminoglycoside 6'-N-acetyltransferase I
K01598	UrolithinM6	-0.494279	0.00160961	0.0160961	PPCDC, coaC	phosphopantothenoylcysteine decarboxylase
K02371	all	0.465275	0.00324573	0.0162287	fabK	enoyl-[acyl-carrier protein] reductase II
K02371	UrolithinC	0.470904	0.00284606	0.0162287	fabK	enoyl-[acyl-carrier protein] reductase II
K03437	all	0.464617	0.00329549	0.0164775	spoU	RNA methyltransferase, TrmH family
K03437	UrolithinM7	0.466097	0.00318449	0.0164775	spoU	RNA methyltransferase, TrmH family
K11635	UrolithinM7	-0.493041	0.00166061	0.0166061	yxdL	putative ABC transport system ATP-binding protein
K15876	UrolithinC	0.493035	0.00166086	0.0166086	nrfH	cytochrome c nitrite reductase small subunit
K01246	UrolithinE	-0.492734	0.00167345	0.0167345	tag	DNA-3-methyladenine glycosylase I
K14654	UrolithinC	-0.492488	0.00168383	0.0168383	RIB7, arfC	2,5-diamino-6-(ribosylamino)-4(3H)-pyrimidinone 5'-phosphate reductase
K01281	UrolithinM6	-0.492209	0.00169567	0.0169567	pepX	X-Pro dipeptidyl-peptidase
K01969	UrolithinC	0.491953	0.00170662	0.0170662	E6.4.1.4B	3-methylcrotonyl-CoA carboxylase beta subunit
K07063	UrolithinD	0.491649	0.00171966	0.0171966	K07063	uncharacterized protein
K17865	UrolithinM7	0.49152	0.00172519	0.0172519	croR	3-hydroxybutyryl-CoA dehydratase
K03713	UrolithinM6	-0.491433	0.00172897	0.0172897	glnR	MerR family transcriptional regulator, glutamine synthetase repressor
K10041	UrolithinM6	-0.491433	0.00172897	0.0172897	ABC.GLN1.A	putative glutamine transport system ATP-binding protein
K03471	UrolithinE	-0.491267	0.00173619	0.0173619	rnhC	ribonuclease HIII
K18285	UrolithinC	0.490956	0.0017497	0.017497	mqnE	aminodeoxyfutalosine synthase
K18009	UrolithinC	0.490925	0.0017511	0.017511	budC	meso-butanediol dehydrogenase / (S,S)-butanediol dehydrogenase / diacetyl reductase
K02566	UrolithinM7	0.490814	0.00175593	0.0175593	nagD	NagD protein
K19005	UrolithinM6	-0.490657	0.00176285	0.0176285	ltaS	lipoteichoic acid synthase
K12138	IsourolithinA	0.490037	0.00179034	0.0179034	hyfC	hydrogenase-4 component C
K03697	UrolithinM6	-0.488587	0.00185607	0.0185607	clpE	ATP-dependent Clp protease ATP-binding subunit ClpE
K16169	UrolithinM6	-0.488587	0.00185607	0.0185607	pbuX	xanthine permease
K03199	UrolithinC	0.487975	0.00188446	0.0188446	virB4, lvhB4	type IV secretion system protein VirB4
K07017	UrolithinM7	0.487848	0.00189038	0.0189038	K07017	uncharacterized protein
K09000	UrolithinM7	-0.487676	0.00189846	0.0189846	cmr4	CRISPR-associated protein Cmr4
K01629	all	-0.486982	0.0019313	0.019313	rhaD	rhamnulose-1-phosphate aldolase
K18704	IsourolithinA	0.486697	0.00194492	0.0194492	tarL	CDP-ribitol ribitolphosphotransferase / teichoic acid ribitol-phosphate polymerase
K18940	UrolithinM7	-0.486631	0.00194809	0.0194809	arlS	two-component system, OmpR family, sensor histidine kinase ArlS
K00782	UrolithinC	0.460521	0.00362061	0.0196454	lldG	L-lactate dehydrogenase complex protein LldG
K00782	UrolithinE	-0.456921	0.00392907	0.0196454	lldG	L-lactate dehydrogenase complex protein LldG
K02236	UrolithinM6	-0.486259	0.00196609	0.0196609	comC	leader peptidase (prepilin peptidase) / N-methyltransferase
K00938	UrolithinM6	-0.486	0.00197866	0.0197866	E2.7.4.2, mvaK2	phosphomevalonate kinase
K01641	UrolithinM6	-0.486	0.00197866	0.0197866	E2.3.3.10	hydroxymethylglutaryl-CoA synthase
K03095	UrolithinM6	-0.486	0.00197866	0.0197866	sprL	SprT-like protein
K09155	UrolithinM6	-0.486	0.00197866	0.0197866	K09155	uncharacterized protein
K12555	UrolithinM6	-0.486	0.00197866	0.0197866	pbp2A	penicillin-binding protein 2A
K03657	UrolithinE	0.485983	0.0019795	0.019795	uvrD, pcrA	DNA helicase II / ATP-dependent DNA helicase PcrA
K13727	UrolithinA	0.485195	0.00201822	0.0201822	pdc	phenolic acid decarboxylase
K19068	UrolithinM7	0.485023	0.00202675	0.0202675	wbjC	UDP-2-acetamido-2,6-beta-L-arabino-hexul-4-ose reductase
K03205	UrolithinM7	0.483893	0.00208367	0.0208367	virD4, lvhD4	type IV secretion system protein VirD4
K01455	all	-0.454061	0.0041901	0.0209505	E3.5.1.49	formamidase
K01455	UrolithinM7	-0.458464	0.00379412	0.0209505	E3.5.1.49	formamidase
K00015	all	-0.483304	0.00211391	0.0211391	gyaR	glyoxylate reductase
K02788	UrolithinE	-0.452811	0.00430886	0.0215443	PTS-Lac-EIIC, lacE	PTS system, lactose-specific IIC component
K00809	UrolithinC	0.482207	0.00217121	0.0217121	DHPS, dys	deoxyhypusine synthase
K02244	UrolithinM6	-0.482119	0.00217588	0.0217588	comGB	competence protein ComGB
K02246	UrolithinM6	-0.482119	0.00217588	0.0217588	comGD	competence protein ComGD
K06198	UrolithinM6	-0.482119	0.00217588	0.0217588	coiA	competence protein CoiA
K09820	UrolithinB	0.482034	0.00218039	0.0218039	ABC.MN.A	manganese/iron transport system ATP-binding protein
K01938	all	0.48172	0.00219712	0.0219712	fhs	formate--tetrahydrofolate ligase
K11630	all	-0.481633	0.00220175	0.0220175	bceR	two-component system, OmpR family, bacitracin resistance response regulator BceR
K18928	UrolithinC	0.453144	0.00427693	0.0221153	lldE	L-lactate dehydrogenase complex protein LldE
K18929	UrolithinC	0.453144	0.00427693	0.0221153	lldF	L-lactate dehydrogenase complex protein LldF
K18928	UrolithinE	-0.451637	0.00442306	0.0221153	lldE	L-lactate dehydrogenase complex protein LldE
K18929	UrolithinE	-0.451637	0.00442306	0.0221153	lldF	L-lactate dehydrogenase complex protein LldF
K03827	UrolithinE	-0.480992	0.0022363	0.022363	yjaB	putative acetyltransferase
K05910	UrolithinM6	-0.480931	0.00223963	0.0223963	npr	NADH peroxidase
K03534	UrolithinE	-0.480111	0.00228453	0.0228453	rhaM	L-rhamnose mutarotase
K19134	UrolithinC	-0.479735	0.00230544	0.0230544	csx10	CRISPR-associated protein Csx10
K06328	IsourolithinA	0.47157	0.00280171	0.0231462	cotE	spore coat protein E
K06328	UrolithinE	-0.449582	0.00462923	0.0231462	cotE	spore coat protein E
K06989	UrolithinE	-0.479524	0.00231719	0.0231719	nadX	aspartate dehydrogenase
K01847	UrolithinC	0.449319	0.00465619	0.023281	MUT	methylmalonyl-CoA mutase
K01847	UrolithinE	-0.457801	0.00385159	0.023281	MUT	methylmalonyl-CoA mutase
K01197	UrolithinM7	-0.479091	0.00234154	0.0234154	hya	hyaluronoglucosaminidase
K03486	UrolithinM6	-0.479015	0.00234588	0.0234588	treR2, treR	GntR family transcriptional regulator, trehalose operon transcriptional repressor
K17716	UrolithinM7	0.47895	0.00234953	0.0234953	capD	UDP-glucose 4-epimerase
K16922	UrolithinM6	0.478504	0.00237494	0.0237494	yydH	putative peptide zinc metalloprotease protein
K09702	UrolithinC	0.478007	0.00240347	0.0240347	K09702	uncharacterized protein
K15792	UrolithinC	0.477286	0.00244547	0.0244547	murEF	murE/murF fusion protein
K08222	UrolithinM6	0.477204	0.00245032	0.0245032	yqgE	MFS transporter, YQGE family, putative transporter
K09919	UrolithinC	0.477168	0.00245241	0.0245241	K09919	uncharacterized protein
K00410	UrolithinC	0.477002	0.00246222	0.0246222	fbcH	ubiquinol-cytochrome c reductase cytochrome b/c1 subunit
K02593	UrolithinC	0.477002	0.00246222	0.0246222	nifT	nitrogen fixation protein NifT
K02595	UrolithinC	0.477002	0.00246222	0.0246222	nifW	nitrogenase-stabilizing/protective protein
K02596	UrolithinC	0.477002	0.00246222	0.0246222	nifX	nitrogen fixation protein NifX
K02597	UrolithinC	0.477002	0.00246222	0.0246222	nifZ	nitrogen fixation protein NifZ
K04036	UrolithinC	0.477002	0.00246222	0.0246222	bchJ	divinyl protochlorophyllide a 8-vinyl-reductase
K04037	UrolithinC	0.477002	0.00246222	0.0246222	chlL	light-independent protochlorophyllide reductase subunit L
K04039	UrolithinC	0.477002	0.00246222	0.0246222	chlB	light-independent protochlorophyllide reductase subunit B
K05951	UrolithinC	0.477002	0.00246222	0.0246222	draT	NAD+---dinitrogen-reductase ADP-D-ribosyltransferase
K06049	UrolithinC	0.477002	0.00246222	0.0246222	bchO	magnesium chelatase accessory protein
K08226	UrolithinC	0.477002	0.00246222	0.0246222	pucC	MFS transporter, BCD family, chlorophyll transporter
K08691	UrolithinC	0.477002	0.00246222	0.0246222	mcl	malyl-CoA/(S)-citramalyl-CoA lyase
K08926	UrolithinC	0.477002	0.00246222	0.0246222	pufA	light-harvesting complex 1 alpha chain
K08927	UrolithinC	0.477002	0.00246222	0.0246222	pufB	light-harvesting complex 1 beta chain
K08928	UrolithinC	0.477002	0.00246222	0.0246222	pufL	photosynthetic reaction center L subunit
K08929	UrolithinC	0.477002	0.00246222	0.0246222	pufM	photosynthetic reaction center M subunit
K09844	UrolithinC	0.477002	0.00246222	0.0246222	crtC	carotenoid 1,2-hydratase
K09845	UrolithinC	0.477002	0.00246222	0.0246222	crtD	1-hydroxycarotenoid 3,4-desaturase
K09846	UrolithinC	0.477002	0.00246222	0.0246222	crtF	demethylspheroidene O-methyltransferase
K11333	UrolithinC	0.477002	0.00246222	0.0246222	bchX	3,8-divinyl chlorophyllide a/chlorophyllide a reductase subunit X
K11334	UrolithinC	0.477002	0.00246222	0.0246222	bchY	3,8-divinyl chlorophyllide a/chlorophyllide a reductase subunit Y
K11335	UrolithinC	0.477002	0.00246222	0.0246222	bchZ	3,8-divinyl chlorophyllide a/chlorophyllide a reductase subunit Z
K11336	UrolithinC	0.477002	0.00246222	0.0246222	bchF	3-vinyl bacteriochlorophyllide hydratase
K11337	UrolithinC	0.477002	0.00246222	0.0246222	bchC	bacteriochlorophyllide a dehydrogenase
K12243	UrolithinC	0.477002	0.00246222	0.0246222	pchR	AraC family transcriptional regulator, transcriptional activator of the genes for pyochelin and ferripyochelin receptors
K12978	UrolithinC	0.477002	0.00246222	0.0246222	lpxF	lipid A 4'-phosphatase
K13991	UrolithinC	0.477002	0.00246222	0.0246222	puhA	photosynthetic reaction center H subunit
K14446	UrolithinC	0.477002	0.00246222	0.0246222	ccr	crotonyl-CoA carboxylase/reductase
K14447	UrolithinC	0.477002	0.00246222	0.0246222	ecm	ethylmalonyl-CoA mutase
K14472	UrolithinC	0.477002	0.00246222	0.0246222	smtB	succinyl-CoA:(S)-malate CoA-transferase subunit B
K14660	UrolithinC	0.477002	0.00246222	0.0246222	nodE	nodulation protein E
K15790	UrolithinC	0.477002	0.00246222	0.0246222	nifQ	nitrogen fixation protein NifQ
K18649	UrolithinC	0.477002	0.00246222	0.0246222	IMPL2	inositol-phosphate phosphatase / L-galactose 1-phosphate phosphatase / histidinol-phosphatase
K00404	UrolithinC	0.476923	0.00246689	0.0246689	ccoN	cytochrome c oxidase cbb3-type subunit I
K00405	UrolithinC	0.476923	0.00246689	0.0246689	ccoO	cytochrome c oxidase cbb3-type subunit II
K19002	IsourolithinA	0.453144	0.00427693	0.0248502	mgs, bgsB	1,2-diacylglycerol 3-alpha-glucosyltransferase
K19002	UrolithinE	-0.446353	0.00497005	0.0248502	mgs, bgsB	1,2-diacylglycerol 3-alpha-glucosyltransferase
K11635	UrolithinC	-0.446138	0.00499347	0.0249673	yxdL	putative ABC transport system ATP-binding protein
K15371	UrolithinC	0.476356	0.0025006	0.025006	GDH2	glutamate dehydrogenase
K13015	UrolithinM7	-0.476266	0.00250595	0.0250595	wbpA	UDP-N-acetyl-D-glucosamine dehydrogenase
K01174	UrolithinM7	-0.475984	0.00252294	0.0252294	nuc	micrococcal nuclease
K02019	UrolithinE	-0.475708	0.00253961	0.0253961	modE	molybdate transport system regulatory protein
K11928	UrolithinC	-0.444674	0.00515563	0.0257782	putP	sodium/proline symporter
K19334	UrolithinE	-0.474827	0.00259352	0.0259352	tabA	biofilm protein TabA
K06416	all	0.474484	0.0026148	0.026148	spoVS	stage V sporulation protein S
K04518	UrolithinC	0.474456	0.00261658	0.0261658	pheA2	prephenate dehydratase
K01885	UrolithinM7	0.47443	0.00261816	0.0261816	EARS, gltX	glutamyl-tRNA synthetase
K13019	UrolithinM7	-0.474289	0.00262697	0.0262697	wbpI, wlbD	UDP-GlcNAc3NAcA epimerase
K01724	UrolithinC	0.474266	0.00262844	0.0262844	PCBD, phhB	4a-hydroxytetrahydrobiopterin dehydratase
K09790	UrolithinE	-0.473947	0.00264842	0.0264842	K09790	uncharacterized protein
K09007	UrolithinB	0.473849	0.00265456	0.0265456	GCH4, folE	GTP cyclohydrolase I
K03192	UrolithinA	-0.473842	0.00265504	0.0265504	ureJ	urease accessory protein
K03343	UrolithinC	0.473743	0.0026613	0.026613	puo	putrescine oxidase
K02968	all	0.473498	0.00267682	0.0267682	RP-S20, rpsT	small subunit ribosomal protein S20
K09792	UrolithinC	0.473003	0.00270839	0.0270839	K09792	uncharacterized protein
K10678	UrolithinM7	0.472877	0.00271651	0.0271651	nfsA	nitroreductase
K12240	UrolithinM7	-0.472653	0.00273095	0.0273095	pchF	pyochelin synthetase
K18987	UrolithinC	0.472543	0.00273805	0.0273805	irr	two-component system, OmpR family, response regulator Irr
K01201	UrolithinE	-0.472479	0.00274219	0.0274219	GBA, srfJ	glucosylceramidase
K17489	UrolithinM7	0.471942	0.00277724	0.0277724	E2.1.3.1-12S	methylmalonyl-CoA carboxyltransferase 12S subunit
K03558	UrolithinE	-0.471892	0.0027805	0.027805	cvpA	membrane protein required for colicin V production
K13006	UrolithinM7	-0.47181	0.00278586	0.0278586	wbqR	UDP-perosamine 4-acetyltransferase
K18346	UrolithinM7	0.471182	0.00282748	0.0282748	vanW	vancomycin resistance protein VanW
K03385	UrolithinC	0.471177	0.0028278	0.028278	nrfA	nitrite reductase (cytochrome c-552)
K18916	UrolithinM6	0.471101	0.00283285	0.0283285	ptxD	phosphonate dehydrogenase
K01727	all	-0.440303	0.00566725	0.0283362	hysA, hylA, hylB	hyaluronate lyase
K01727	UrolithinM7	-0.459343	0.00371917	0.0283362	hysA, hylA, hylB	hyaluronate lyase
K02757	UrolithinM6	-0.470477	0.00287477	0.0287477	PTS-Bgl-EIIC, bglF, bglP	PTS system, beta-glucoside-specific IIC component
K03531	all	0.470318	0.00288551	0.0288551	ftsZ	cell division protein FtsZ
K03543	UrolithinE	-0.470131	0.00289826	0.0289826	emrA	membrane fusion protein, multidrug efflux system
K17489	UrolithinM6	-0.43904	0.00582306	0.0291153	E2.1.3.1-12S	methylmalonyl-CoA carboxyltransferase 12S subunit
K02228	UrolithinC	0.469594	0.00293497	0.0293497	cobF	precorrin-6A synthase
K03708	all	0.469551	0.00293797	0.0293797	ctsR	transcriptional regulator of stress and heat shock response
K06317	UrolithinM7	0.469487	0.00294238	0.0294238	bofA	inhibitor of the pro-sigma K processing machinery
K16052	UrolithinM7	0.469487	0.00294238	0.0294238	ynaI, mscMJ, MSL	MscS family membrane protein
K16959	UrolithinM6	-0.469183	0.00296338	0.0296338	tcyM	L-cystine transport system permease protein
K13006	UrolithinC	-0.437956	0.00595975	0.0297987	wbqR	UDP-perosamine 4-acetyltransferase
K01926	all	0.437758	0.00598498	0.0299249	rex	redox-sensing transcriptional repressor
K01866	all	0.468674	0.00299893	0.0299893	YARS, tyrS	tyrosyl-tRNA synthetase
K00303	UrolithinM7	-0.468587	0.003005	0.03005	soxB	sarcosine oxidase, subunit beta
K12543	UrolithinC	0.468416	0.00301703	0.0301703	lapE	outer membrane protein, adhesin transport system
K07273	UrolithinC	0.468171	0.00303435	0.0303435	acm	lysozyme
K18138	UrolithinE	-0.468076	0.00304114	0.0304114	acrB, mexB, adeJ, smeE, mtrD, cmeB	multidrug efflux pump
K11690	all	-0.468016	0.00304538	0.0304538	dctM	C4-dicarboxylate transporter, DctM subunit
K07032	all	0.438964	0.00583259	0.0304812	K07032	uncharacterized protein
K07032	UrolithinB	0.436894	0.00609625	0.0304812	K07032	uncharacterized protein
K00564	IsourolithinA	0.464404	0.00331176	0.03063	rsmC	16S rRNA (guanine1207-N2)-methyltransferase
K00564	UrolithinE	-0.436665	0.00612599	0.03063	rsmC	16S rRNA (guanine1207-N2)-methyltransferase
K05499	UrolithinE	-0.467489	0.00308307	0.0308307	cytR	LacI family transcriptional regulator, repressor for deo operon, udp, cdd, tsx, nupC, and nupG
K11645	UrolithinE	-0.467489	0.00308307	0.0308307	fbaB	fructose-bisphosphate aldolase, class I
K05364	UrolithinC	-0.436204	0.00618636	0.0309318	pbpA	penicillin-binding protein A
K05364	UrolithinE	0.456921	0.00392907	0.0309318	pbpA	penicillin-binding protein A
K04042	all	0.467249	0.00310036	0.0310036	glmU	bifunctional UDP-N-acetylglucosamine pyrophosphorylase / Glucosamine-1-phosphate N-acetyltransferase
K02856	UrolithinE	-0.467195	0.00310423	0.0310423	rhaT	L-rhamnose-H+ transport protein
K01746	UrolithinM6	-0.467114	0.00311012	0.0311012	E4.3.1.4	formiminotetrahydrofolate cyclodeaminase
K03530	UrolithinC	0.467078	0.00311266	0.0311266	hupB	DNA-binding protein HU-beta
K16011	UrolithinC	0.467044	0.00311516	0.0311516	algA, xanB, rfbA, wbpW, pslB	mannose-1-phosphate guanylyltransferase / mannose-6-phosphate isomerase
K15772	UrolithinE	0.466901	0.00312551	0.0312551	ganQ	arabinogalactan oligomer / maltooligosaccharide transport system permease protein
K00859	UrolithinM7	0.466803	0.00313266	0.0313266	coaE	dephospho-CoA kinase
K09702	UrolithinE	-0.435491	0.00628072	0.0314036	K09702	uncharacterized protein
K03821	UrolithinC	0.466252	0.00317301	0.0317301	phbC, phaC	polyhydroxyalkanoate synthase
K03471	IsourolithinA	0.434945	0.00635375	0.0317688	rnhC	ribonuclease HIII
K06305	UrolithinE	-0.434904	0.00635935	0.0317967	gerQ	spore germination protein Q
K02110	UrolithinM7	0.466097	0.00318449	0.0318449	ATPF0C, atpE	F-type H+-transporting ATPase subunit c
K03274	UrolithinE	-0.466021	0.00319012	0.0319012	gmhD, rfaD	ADP-L-glycero-D-manno-heptose 6-epimerase
K03451	UrolithinB	-0.465913	0.00319814	0.0319814	TC.BCT	betaine/carnitine transporter, BCCT family
K02000	UrolithinE	-0.465434	0.00323384	0.0323384	proV	glycine betaine/proline transport system ATP-binding protein
K02002	UrolithinE	-0.465434	0.00323384	0.0323384	proX	glycine betaine/proline transport system substrate-binding protein
K09942	UrolithinC	0.465186	0.00325245	0.0325245	K09942	uncharacterized protein
K01586	UrolithinE	0.46514	0.0032559	0.032559	lysA	diaminopimelate decarboxylase
K02114	UrolithinM7	0.465108	0.0032583	0.032583	ATPF1E, atpC	F-type H+-transporting ATPase subunit epsilon
K07120	UrolithinE	-0.464847	0.00327808	0.0327808	K07120	uncharacterized protein
K00720	UrolithinC	0.464733	0.00328668	0.0328668	UGCG	ceramide glucosyltransferase
K01121	UrolithinC	0.464733	0.00328668	0.0328668	CNP	2',3'-cyclic-nucleotide 3'-phosphodiesterase
K01884	UrolithinC	0.464733	0.00328668	0.0328668	cysS1	cysteinyl-tRNA synthetase, unknown class
K02823	UrolithinM7	0.464685	0.00329038	0.0329038	pyrDII	dihydroorotate dehydrogenase electron transfer subunit
K02001	UrolithinE	-0.464259	0.00332285	0.0332285	proW	glycine betaine/proline transport system permease protein
K09125	UrolithinE	-0.464259	0.00332285	0.0332285	K09125	uncharacterized protein
K01732	UrolithinA	0.463736	0.00336319	0.0336319	E4.2.2.10	pectin lyase
K00019	UrolithinM6	0.463486	0.00338261	0.0338261	E1.1.1.30, bdh	3-hydroxybutyrate dehydrogenase
K02621	UrolithinC	0.431832	0.00678461	0.0339231	parC	topoisomerase IV subunit A
K02622	UrolithinC	0.431832	0.00678461	0.0339231	parE	topoisomerase IV subunit B
K09153	UrolithinC	0.431832	0.00678461	0.0339231	K09153	uncharacterized protein
K02621	UrolithinE	-0.456333	0.00398148	0.0339231	parC	topoisomerase IV subunit A
K02622	UrolithinE	-0.456333	0.00398148	0.0339231	parE	topoisomerase IV subunit B
K09153	UrolithinM7	0.438414	0.00590168	0.0339231	K09153	uncharacterized protein
K03889	UrolithinC	0.463319	0.00339569	0.0339569	qcrC	ubiquinol-cytochrome c reductase cytochrome c subunit
K03890	UrolithinC	0.463319	0.00339569	0.0339569	qcrA	ubiquinol-cytochrome c reductase iron-sulfur subunit
K03891	UrolithinC	0.463319	0.00339569	0.0339569	qcrB	ubiquinol-cytochrome c reductase cytochrome b subunit
K11180	all	0.463116	0.00341155	0.0341155	dsrA	dissimilatory sulfite reductase alpha subunit
K11181	all	0.463116	0.00341155	0.0341155	dsrB	dissimilatory sulfite reductase beta subunit
K11527	UrolithinE	-0.463085	0.00341399	0.0341399	K11527	two-component system, sensor histidine kinase and response regulator
K01077	UrolithinE	-0.462792	0.00343711	0.0343711	E3.1.3.1, phoA, phoB	alkaline phosphatase
K03709	UrolithinC	0.462434	0.0034655	0.034655	troR	DtxR family transcriptional regulator, Mn-dependent transcriptional regulator
K10557	UrolithinD	-0.462198	0.00348432	0.0348432	lsrD	AI-2 transport system permease protein
K03570	UrolithinC	0.46216	0.0034873	0.034873	mreC	rod shape-determining protein MreC
K01176	all	0.461986	0.00350125	0.0350125	AMY, amyA, malS	alpha-amylase
K00567	UrolithinB	0.461944	0.00350463	0.0350463	ogt, MGMT	methylated-DNA-[protein]-cysteine S-methyltransferase
K02438	UrolithinE	0.461911	0.0035073	0.035073	glgX	glycogen debranching enzyme
K07757	IsourolithinA	0.461674	0.00352636	0.0352636	ybiV	sugar-phosphatase
K02039	UrolithinB	0.461448	0.00354468	0.0354468	phoU	phosphate transport system protein
K00602	UrolithinC	0.461341	0.00355341	0.0355341	purH	phosphoribosylaminoimidazolecarboxamide formyltransferase / IMP cyclohydrolase
K03076	UrolithinC	0.461341	0.00355341	0.0355341	secY	preprotein translocase subunit SecY
K07009	UrolithinE	0.46103	0.00357873	0.0357873	K07009	uncharacterized protein
K03427	all	0.416051	0.00937668	0.0359136	hsdM	type I restriction enzyme M protein
K03427	UrolithinC	0.397952	0.0133479	0.0359136	hsdM	type I restriction enzyme M protein
K03427	UrolithinM6	0.418216	0.00897741	0.0359136	hsdM	type I restriction enzyme M protein
K03427	UrolithinM7	0.394064	0.0143654	0.0359136	hsdM	type I restriction enzyme M protein
K06885	UrolithinC	0.431286	0.00686278	0.0359667	K06885	uncharacterized protein
K06885	UrolithinE	-0.429033	0.00719334	0.0359667	K06885	uncharacterized protein
K12573	UrolithinE	-0.428739	0.0072374	0.036187	rnr, vacB	ribonuclease R
K18474	UrolithinM6	-0.460387	0.00363171	0.0363171	fabM	trans-2-decenoyl-[acyl-carrier protein] isomerase
K03657	UrolithinC	-0.428554	0.00726535	0.0363268	uvrD, pcrA	DNA helicase II / ATP-dependent DNA helicase PcrA
K00609	all	0.460342	0.00363545	0.0363545	pyrB, PYR2	aspartate carbamoyltransferase catalytic subunit
K01081	UrolithinE	-0.46015	0.00365142	0.0365142	E3.1.3.5	5'-nucleotidase
K05521	UrolithinM6	-0.45997	0.00366639	0.0366639	draG	ADP-ribosyl-[dinitrogen reductase] hydrolase
K19713	all	0.428041	0.00734306	0.0367153	tsdA	thiosulfate dehydrogenase
K19713	UrolithinC	0.455662	0.00404215	0.0367153	tsdA	thiosulfate dehydrogenase
K05593	UrolithinC	0.427461	0.00743197	0.0371598	aadK	aminoglycoside 6-adenylyltransferase
K05593	UrolithinM7	0.446888	0.00491206	0.0371598	aadK	aminoglycoside 6-adenylyltransferase
K16957	UrolithinM6	-0.459352	0.00371836	0.0371836	tcyK	L-cystine transport system substrate-binding protein
K01322	UrolithinC	0.459155	0.00373507	0.0373507	PREP	prolyl oligopeptidase
K13928	UrolithinM6	0.459029	0.0037458	0.037458	mdcR	LysR family transcriptional regulator, malonate utilization transcriptional regulator
K13935	UrolithinM6	0.459029	0.0037458	0.037458	mdcH	malonate decarboxylase epsilon subunit
K16649	UrolithinE	-0.458812	0.00376433	0.0376433	glft1	rhamnopyranosyl-N-acetylglucosaminyl-diphospho-decaprenol beta-1,3/1,4-galactofuranosyltransferase
K02303	UrolithinC	0.458809	0.00376453	0.0376453	cobA	uroporphyrin-III C-methyltransferase
K07223	UrolithinE	-0.458682	0.00377543	0.0377543	K07223	putative iron-dependent peroxidase
K00241	UrolithinC	0.426641	0.00755907	0.0377954	sdhC, frdC	succinate dehydrogenase / fumarate reductase, cytochrome b subunit
K00241	UrolithinE	-0.44694	0.00490651	0.0377954	sdhC, frdC	succinate dehydrogenase / fumarate reductase, cytochrome b subunit
K00563	UrolithinC	0.458608	0.00378173	0.0378173	rlmA1	23S rRNA (guanine745-N1)-methyltransferase
K06158	UrolithinC	0.458608	0.00378173	0.0378173	ABCF3	ATP-binding cassette, subfamily F, member 3
K07570	IsourolithinA	0.458603	0.00378216	0.0378216	GSP13	general stress protein 13
K02488	UrolithinC	-0.426477	0.00758469	0.0379234	pleD	two-component system, cell cycle response regulator
K09793	UrolithinC	0.457789	0.00385267	0.0385267	K09793	uncharacterized protein
K00131	UrolithinB	0.457728	0.003858	0.03858	gapN	glyceraldehyde-3-phosphate dehydrogenase (NADP+)
K07118	UrolithinE	-0.457508	0.00387727	0.0387727	K07118	uncharacterized protein
K02961	all	0.457382	0.00388833	0.0388833	RP-S17, MRPS17, rpsQ	small subunit ribosomal protein S17
K02996	all	0.457382	0.00388833	0.0388833	RP-S9, MRPS9, rpsI	small subunit ribosomal protein S9
K02108	UrolithinM7	0.457058	0.00391693	0.0391693	ATPF0A, atpB	F-type H+-transporting ATPase subunit a
K06978	UrolithinM7	0.456916	0.00392945	0.0392945	K06978	uncharacterized protein
K10530	UrolithinM6	-0.456886	0.00393218	0.0393218	lctO	lactate oxidase
K00066	UrolithinM6	0.456864	0.00393406	0.0393406	algD	GDP-mannose 6-dehydrogenase
K07344	all	0.429623	0.00710548	0.0393431	trbL	type IV secretion system protein TrbL
K07344	UrolithinM5	0.424693	0.00786862	0.0393431	trbL	type IV secretion system protein TrbL
K06857	all	0.456525	0.00396435	0.0396435	tupC, vupC	tungstate transport system ATP-binding protein
K02482	all	0.43013	0.00703074	0.0396492	K02482	two-component system, NtrC family, sensor kinase
K02482	UrolithinC	0.403966	0.0118948	0.0396492	K02482	two-component system, NtrC family, sensor kinase
K02482	UrolithinM5	0.408065	0.0109829	0.0396492	K02482	two-component system, NtrC family, sensor kinase
K02472	UrolithinE	-0.456333	0.00398148	0.0398148	wecC	UDP-N-acetyl-D-mannosaminuronic acid dehydrogenase
K02803	UrolithinD	0.428684	0.00724569	0.0400567	PTS-Nag-EIIB, nagE	PTS system, N-acetylglucosamine-specific IIB component
K02803	UrolithinM7	-0.423817	0.00801134	0.0400567	PTS-Nag-EIIB, nagE	PTS system, N-acetylglucosamine-specific IIB component
K15726	UrolithinE	-0.45604	0.00400791	0.0400791	czcA	cobalt-zinc-cadmium resistance protein CzcA
K03811	UrolithinC	0.423636	0.00804122	0.0402061	pnuC	nicotinamide mononucleotide transporter
K06331	UrolithinA	-0.455788	0.00403068	0.0403068	cotI	spore coat protein I
K06143	UrolithinE	-0.455746	0.00403449	0.0403449	creD	inner membrane protein
K16885	all	0.430383	0.00699362	0.0403814	qmoA	quinone-modifying oxidoreductase, subunit QmoA
K16886	all	0.430383	0.00699362	0.0403814	qmoB	quinone-modifying oxidoreductase, subunit QmoB
K16887	all	0.430383	0.00699362	0.0403814	qmoC	quinone-modifying oxidoreductase, subunit QmoC
K16885	UrolithinC	0.403018	0.0121144	0.0403814	qmoA	quinone-modifying oxidoreductase, subunit QmoA
K16886	UrolithinC	0.403018	0.0121144	0.0403814	qmoB	quinone-modifying oxidoreductase, subunit QmoB
K16887	UrolithinC	0.403018	0.0121144	0.0403814	qmoC	quinone-modifying oxidoreductase, subunit QmoC
K16885	UrolithinM5	0.412816	0.0100013	0.0403814	qmoA	quinone-modifying oxidoreductase, subunit QmoA
K16886	UrolithinM5	0.412816	0.0100013	0.0403814	qmoB	quinone-modifying oxidoreductase, subunit QmoB
K16887	UrolithinM5	0.412816	0.0100013	0.0403814	qmoC	quinone-modifying oxidoreductase, subunit QmoC
K11147	all	0.455648	0.00404339	0.0404339	DHRS4	dehydrogenase/reductase SDR family member 4
K01744	all	-0.455628	0.00404528	0.0404528	aspA	aspartate ammonia-lyase
K00869	UrolithinC	0.455603	0.00404753	0.0404753	E2.7.1.36, MVK, mvaK1	mevalonate kinase
K01597	UrolithinC	0.455603	0.00404753	0.0404753	MVD, mvaD	diphosphomevalonate decarboxylase
K01664	UrolithinC	-0.45533	0.00407248	0.0407248	pabA	para-aminobenzoate synthetase component II
K02931	all	0.455299	0.00407532	0.0407532	RP-L5, MRPL5, rplE	large subunit ribosomal protein L5
K12991	UrolithinB	0.416019	0.00938261	0.0407662	rfbG	rhamnosyltransferase
K12991	UrolithinD	0.402526	0.0122299	0.0407662	rfbG	rhamnosyltransferase
K12991	UrolithinM7	-0.417685	0.00907402	0.0407662	rfbG	rhamnosyltransferase
K03319	UrolithinE	-0.455159	0.00408812	0.0408812	TC.DASS	divalent anion:Na+ symporter, DASS family
K05896	all	0.402018	0.01235	0.0411665	scpA	segregation and condensation protein A
K06024	all	0.402018	0.01235	0.0411665	scpB	segregation and condensation protein B
K05896	UrolithinE	0.40731	0.0111464	0.0411665	scpA	segregation and condensation protein A
K06024	UrolithinE	0.40731	0.0111464	0.0411665	scpB	segregation and condensation protein B
K05896	UrolithinM7	0.402538	0.0122269	0.0411665	scpA	segregation and condensation protein A
K06024	UrolithinM7	0.402538	0.0122269	0.0411665	scpB	segregation and condensation protein B
K02502	UrolithinM7	0.454798	0.00412145	0.0412145	hisZ	ATP phosphoribosyltransferase regulatory subunit
K05521	UrolithinB	0.422353	0.0082549	0.0412745	draG	ADP-ribosyl-[dinitrogen reductase] hydrolase
K03198	all	0.42506	0.00780947	0.0413754	virB3, lvhB3	type IV secretion system protein VirB3
K03852	all	0.42506	0.00780947	0.0413754	xsc	sulfoacetaldehyde acetyltransferase
K07151	all	0.42506	0.00780947	0.0413754	STT3	dolichyl-diphosphooligosaccharide--protein glycosyltransferase
K09141	all	0.42506	0.00780947	0.0413754	K09141	uncharacterized protein
K11912	all	0.42506	0.00780947	0.0413754	ppkA	serine/threonine-protein kinase PpkA
K03198	UrolithinC	0.401755	0.0124126	0.0413754	virB3, lvhB3	type IV secretion system protein VirB3
K03852	UrolithinC	0.401755	0.0124126	0.0413754	xsc	sulfoacetaldehyde acetyltransferase
K07151	UrolithinC	0.401755	0.0124126	0.0413754	STT3	dolichyl-diphosphooligosaccharide--protein glycosyltransferase
K09141	UrolithinC	0.401755	0.0124126	0.0413754	K09141	uncharacterized protein
K11912	UrolithinC	0.401755	0.0124126	0.0413754	ppkA	serine/threonine-protein kinase PpkA
K03198	UrolithinM5	0.403993	0.0118884	0.0413754	virB3, lvhB3	type IV secretion system protein VirB3
K03852	UrolithinM5	0.403993	0.0118884	0.0413754	xsc	sulfoacetaldehyde acetyltransferase
K07151	UrolithinM5	0.403993	0.0118884	0.0413754	STT3	dolichyl-diphosphooligosaccharide--protein glycosyltransferase
K09141	UrolithinM5	0.403993	0.0118884	0.0413754	K09141	uncharacterized protein
K11912	UrolithinM5	0.403993	0.0118884	0.0413754	ppkA	serine/threonine-protein kinase PpkA
K08161	UrolithinA	0.454619	0.00413803	0.0413803	mdtG	MFS transporter, DHA1 family, multidrug resistance protein
K05367	UrolithinE	-0.454572	0.00414236	0.0414236	pbpC	penicillin-binding protein 1C
K13051	UrolithinE	-0.454572	0.00414236	0.0414236	iaaA, ASRGL1	beta-aspartyl-peptidase (threonine type)
K09807	UrolithinM7	0.454515	0.00414765	0.0414765	K09807	uncharacterized protein
K07056	UrolithinC	0.453964	0.00419924	0.0419924	rsmI	16S rRNA (cytidine1402-2'-O)-methyltransferase
K00826	all	0.453874	0.00420771	0.0420771	E2.6.1.42, ilvE	branched-chain amino acid aminotransferase
K01130	UrolithinE	-0.453691	0.0042249	0.042249	E3.1.6.1, aslA	arylsulfatase
K03694	UrolithinM6	0.45366	0.00422784	0.0422784	clpA	ATP-dependent Clp protease ATP-binding subunit ClpA
K18698	all	0.421127	0.00846361	0.0423181	blaTEM	beta-lactamase class A TEM
K18698	UrolithinA	0.424668	0.00787278	0.0423181	blaTEM	beta-lactamase class A TEM
K03075	all	0.453545	0.00423879	0.0423879	secG	preprotein translocase subunit SecG
K03647	UrolithinE	-0.453398	0.00425273	0.0425273	nrdI	protein involved in ribonucleotide reduction
K07152	UrolithinC	0.45311	0.00428014	0.0428014	SCO1_2	protein SCO1/2
K08191	UrolithinE	-0.453104	0.00428072	0.0428072	exuT	MFS transporter, ACS family, hexuronate transporter
K01060	UrolithinM7	0.452679	0.00432154	0.0432154	cah	cephalosporin-C deacetylase
K03327	UrolithinC	0.420084	0.00864478	0.0432239	TC.MATE, SLC47A, norM, mdtK, dinF	multidrug resistance protein, MATE family
K03327	UrolithinE	-0.422574	0.00821764	0.0432239	TC.MATE, SLC47A, norM, mdtK, dinF	multidrug resistance protein, MATE family
K02791	UrolithinC	-0.452597	0.00432941	0.0432941	PTS-MalGlc-EIIC, malX	PTS system, maltose/glucose-specific IIC component
K18814	UrolithinB	0.452589	0.00433026	0.0433026	ictB	putative inorganic carbon (hco3(-)) transporter
K01626	UrolithinM5	-0.452517	0.00433717	0.0433717	E2.5.1.54, aroF, aroG, aroH	3-deoxy-7-phosphoheptulonate synthase
K03556	UrolithinA	0.452514	0.00433753	0.0433753	malT	LuxR family transcriptional regulator, maltose regulon positive regulatory protein
K07118	UrolithinC	0.41981	0.00869278	0.0434639	K07118	uncharacterized protein
K09952	UrolithinC	0.41981	0.00869278	0.0434639	csn1, cas9	CRISPR-associated endonuclease Csn1
K09952	UrolithinE	-0.441068	0.00557464	0.0434639	csn1, cas9	CRISPR-associated endonuclease Csn1
K01735	UrolithinC	0.452324	0.00435586	0.0435586	aroB	3-dehydroquinate synthase
K16153	UrolithinC	0.451877	0.00439949	0.0439949	K16153	glycogen phosphorylase/synthase
K11200	UrolithinM7	-0.451806	0.00440646	0.0440646	PTS-Mng-EIIC, mngA, hrsA	PTS system, 2-O-A-mannosyl-D-glycerate-specific IIC component
K00760	all	0.451791	0.00440793	0.0440793	hprT, hpt, HPRT1	hypoxanthine phosphoribosyltransferase
K12992	all	-0.451791	0.00440793	0.0440793	rfbN	rhamnosyltransferase
K14415	UrolithinE	-0.451637	0.00442306	0.0442306	RTCB, rtcB	tRNA-splicing ligase RtcB
K02864	all	0.451571	0.00442948	0.0442948	RP-L10, MRPL10, rplJ	large subunit ribosomal protein L10
K04761	UrolithinE	-0.451343	0.00445202	0.0445202	oxyR	LysR family transcriptional regulator, hydrogen peroxide-inducible genes activator
K05595	UrolithinE	-0.451343	0.00445202	0.0445202	marC	multiple antibiotic resistance protein
K00658	UrolithinE	-0.451049	0.00448114	0.0448114	DLST, sucB	2-oxoglutarate dehydrogenase E2 component (dihydrolipoamide succinyltransferase)
K01892	all	0.450914	0.00449467	0.0449467	HARS, hisS	histidyl-tRNA synthetase
K00016	UrolithinM6	-0.450814	0.00450457	0.0450457	LDH, ldh	L-lactate dehydrogenase
K06889	UrolithinE	-0.450756	0.00451042	0.0451042	K06889	uncharacterized protein
K02036	UrolithinB	0.450535	0.00453256	0.0453256	pstB	phosphate transport system ATP-binding protein
K07586	IsourolithinA	0.4503	0.00455619	0.0455619	ygaC	uncharacterized protein
K01451	UrolithinM6	0.41744	0.00911883	0.0455941	hipO	hippurate hydrolase
K01451	UrolithinM7	0.446041	0.00500408	0.0455941	hipO	hippurate hydrolase
K02086	IsourolithinA	0.450187	0.00456768	0.0456768	dnaD	DNA replication protein
K01458	all	-0.405125	0.0116306	0.0460961	hutG	N-formylglutamate deformylase
K01458	UrolithinC	-0.396084	0.0138288	0.0460961	hutG	N-formylglutamate deformylase
K15856	all	0.39555	0.0139691	0.0462192	rmd	GDP-4-dehydro-6-deoxy-D-mannose reductase
K15856	UrolithinA	0.398712	0.0131563	0.0462192	rmd	GDP-4-dehydro-6-deoxy-D-mannose reductase
K15856	UrolithinM6	0.38924	0.0157181	0.0462192	rmd	GDP-4-dehydro-6-deoxy-D-mannose reductase
K15856	UrolithinM7	0.380363	0.0184877	0.0462192	rmd	GDP-4-dehydro-6-deoxy-D-mannose reductase
K03040	all	0.449598	0.00462756	0.0462756	rpoA	DNA-directed RNA polymerase subunit alpha
K06348	UrolithinC	0.449572	0.00463025	0.0463025	kapD	sporulation inhibitor KapD
K02986	all	0.449488	0.00463879	0.0463879	RP-S4, rpsD	small subunit ribosomal protein S4
K00949	all	0.416489	0.00929462	0.0464731	thiN, TPK1, THI80	thiamine pyrophosphokinase
K00949	UrolithinM7	0.416945	0.00921	0.0464731	thiN, TPK1, THI80	thiamine pyrophosphokinase
K01867	all	0.449159	0.00467261	0.0467261	WARS, trpS	tryptophanyl-tRNA synthetase
K01811	all	-0.44905	0.00468393	0.0468393	xylS, yicI	alpha-D-xyloside xylohydrolase
K00054	UrolithinC	0.449046	0.00468437	0.0468437	mvaA	hydroxymethylglutaryl-CoA reductase
K00425	UrolithinE	-0.448995	0.00468965	0.0468965	cydA	cytochrome d ubiquinol oxidase subunit I
K00426	UrolithinE	-0.448995	0.00468965	0.0468965	cydB	cytochrome d ubiquinol oxidase subunit II
K02014	UrolithinE	-0.448701	0.00472011	0.0472011	TC.FEV.OM	iron complex outermembrane recepter protein
K16149	UrolithinB	0.448698	0.00472037	0.0472037	K16149	1,4-alpha-glucan branching enzyme
K03439	all	0.448502	0.00474089	0.0474089	trmB, METTL1	tRNA (guanine-N7-)-methyltransferase
K01137	UrolithinA	0.448481	0.00474309	0.0474309	GNS	N-acetylglucosamine-6-sulfatase
K00844	UrolithinE	-0.448407	0.00475075	0.0475075	HK	hexokinase
K03146	UrolithinA	0.448401	0.0047514	0.047514	THI4, THI1	thiamine thiazole synthase
K01674	UrolithinM6	-0.448227	0.00476963	0.0476963	cah	carbonic anhydrase
K03332	UrolithinE	-0.448114	0.00478155	0.0478155	fruA	fructan beta-fructosidase
K00859	all	0.414845	0.00960556	0.0480278	coaE	dephospho-CoA kinase
K01991	UrolithinE	-0.44782	0.00481253	0.0481253	ABC-2.OM, wza	polysaccharide biosynthesis/export protein
K02914	all	0.447734	0.00482165	0.0482165	RP-L34, MRPL34, rpmH	large subunit ribosomal protein L34
K05970	UrolithinE	-0.447527	0.00484368	0.0484368	SIAE	sialate O-acetylesterase
K06894	UrolithinE	-0.447527	0.00484368	0.0484368	K06894	uncharacterized protein
K01779	UrolithinM7	0.447453	0.00485153	0.0485153	racD	aspartate racemase
K01004	UrolithinB	0.393328	0.0145652	0.0485508	pcs	phosphatidylcholine synthase
K01004	UrolithinD	0.411739	0.0102171	0.0485508	pcs	phosphatidylcholine synthase
K01004	UrolithinM7	-0.403474	0.0120083	0.0485508	pcs	phosphatidylcholine synthase
K19200	UrolithinA	0.447212	0.00487725	0.0487725	IAL	isopenicillin-N N-acyltransferase like protein
K07650	UrolithinE	-0.414061	0.0097568	0.048784	cssS	two-component system, OmpR family, sensor histidine kinase CssS
K07770	UrolithinE	-0.414061	0.0097568	0.048784	cssR	two-component system, OmpR family, response regulator CssR
K00140	UrolithinM7	-0.447171	0.00488171	0.0488171	mmsA, iolA, ALDH6A1	malonate-semialdehyde dehydrogenase (acetylating) / methylmalonate-semialdehyde dehydrogenase
K14445	UrolithinB	0.446815	0.00491997	0.0491997	SLC13A2_3_5	solute carrier family 13 (sodium-dependent dicarboxylate transporter), member 2/3/5
K02860	all	0.413529	0.00986066	0.0493033	rimM	16S rRNA processing protein RimM
K03625	all	0.413529	0.00986066	0.0493033	nusB	N utilization substance protein B
K02860	UrolithinM7	0.430787	0.00693489	0.0493033	rimM	16S rRNA processing protein RimM
K03625	UrolithinM7	0.430787	0.00693489	0.0493033	nusB	N utilization substance protein B
K02003	UrolithinE	0.446646	0.00493819	0.0493819	ABC.CD.A	putative ABC transport system ATP-binding protein
K16237	UrolithinD	0.446449	0.00495955	0.0495955	aroP	aromatic amino acid permease
K00183	IsourolithinA	0.446433	0.00496127	0.0496127	K00183	prokaryotic molybdopterin-containing oxidoreductase family, molybdopterin binding subunit
K00252	UrolithinC	0.446176	0.00498927	0.0498927	GCDH, gcdH	glutaryl-CoA dehydrogenase
K03839	UrolithinE	-0.446059	0.00500208	0.0500208	fldA, nifF, isiB	flavodoxin I
K08676	UrolithinE	-0.446059	0.00500208	0.0500208	tri	tricorn protease
K15771	UrolithinE	0.446059	0.00500208	0.0500208	ganP	arabinogalactan oligomer / maltooligosaccharide transport system permease protein
K17315	UrolithinM7	-0.446012	0.00500717	0.0500717	gtsA, glcE	glucose/mannose transport system substrate-binding protein
K02970	all	0.412652	0.0100339	0.0501696	RP-S21, MRPS21, rpsU	small subunit ribosomal protein S21
K02970	UrolithinC	0.41981	0.00869278	0.0501696	RP-S21, MRPS21, rpsU	small subunit ribosomal protein S21
K02039	all	0.412543	0.0100558	0.0502788	phoU	phosphate transport system protein
K01261	UrolithinM6	-0.44564	0.0050481	0.050481	pepA	glutamyl aminopeptidase
K00857	UrolithinE	-0.4123	0.0101042	0.0505212	tdk, TK	thymidine kinase
K15924	all	0.397391	0.013491	0.05058	xynC	glucuronoarabinoxylan endo-1,4-beta-xylanase
K15924	UrolithinA	0.413072	0.0099507	0.05058	xynC	glucuronoarabinoxylan endo-1,4-beta-xylanase
K15924	UrolithinM6	0.391136	0.015174	0.05058	xynC	glucuronoarabinoxylan endo-1,4-beta-xylanase
K00134	all	0.445322	0.00508325	0.0508325	GAPDH, gapA	glyceraldehyde 3-phosphate dehydrogenase
K03694	UrolithinE	-0.411713	0.0102224	0.0511118	clpA	ATP-dependent Clp protease ATP-binding subunit ClpA
K11178	all	-0.422077	0.00830142	0.0511343	yagS	xanthine dehydrogenase YagS FAD-binding subunit
K11178	UrolithinC	-0.411691	0.0102269	0.0511343	yagS	xanthine dehydrogenase YagS FAD-binding subunit
K17076	UrolithinC	0.444947	0.00512502	0.0512502	K17076, lysY	putative lysine transport system ATP-binding protein
K07344	UrolithinC	0.390384	0.0153878	0.0512928	trbL	type IV secretion system protein TrbL
K15770	UrolithinE	0.444885	0.00513201	0.0513201	cycB, ganO	arabinogalactan oligomer / maltooligosaccharide transport system substrate-binding protein
K06351	UrolithinC	0.44487	0.00513367	0.0513367	kipI	inhibitor of KinA
K11529	UrolithinB	0.444815	0.00513981	0.0513981	gck, gckA, GLYCTK	glycerate 2-kinase
K03274	UrolithinC	0.41134	0.0102979	0.0514894	gmhD, rfaD	ADP-L-glycero-D-manno-heptose 6-epimerase
K05884	UrolithinM7	-0.444722	0.00515027	0.0515027	comC	L-2-hydroxycarboxylate dehydrogenase (NAD+)
K00939	all	0.444665	0.0051567	0.051567	adk, AK	adenylate kinase
K07260	all	0.444555	0.00516902	0.0516902	vanY	zinc D-Ala-D-Ala carboxypeptidase
K03076	all	0.411117	0.0103434	0.0517169	secY	preprotein translocase subunit SecY
K03642	UrolithinB	0.444086	0.00522199	0.0522199	rlpA	rare lipoprotein A
K03530	UrolithinE	-0.410539	0.0104622	0.0523108	hupB	DNA-binding protein HU-beta
K03116	UrolithinC	0.410521	0.0104658	0.0523291	tatA	sec-independent protein translocase protein TatA
K03116	UrolithinE	-0.434023	0.00647887	0.0523291	tatA	sec-independent protein translocase protein TatA
K13573	UrolithinB	0.41888	0.00885798	0.0523413	pafC	proteasome accessory factor C
K13573	UrolithinD	0.410509	0.0104683	0.0523413	pafC	proteasome accessory factor C
K01561	UrolithinA	-0.443957	0.00523672	0.0523672	dehH	haloacetate dehalogenase
K11041	UrolithinM6	-0.443829	0.0052513	0.052513	eta	exfoliative toxin A/B
K19713	UrolithinM5	0.389093	0.0157608	0.0525359	tsdA	thiosulfate dehydrogenase
K07175	UrolithinE	-0.44371	0.00526485	0.0526485	phoH2	PhoH-like ATPase
K02112	UrolithinM7	0.44364	0.00527296	0.0527296	ATPF1B, atpD	F-type H+-transporting ATPase subunit beta
K02115	UrolithinM7	0.44364	0.00527296	0.0527296	ATPF1G, atpG	F-type H+-transporting ATPase subunit gamma
K00791	UrolithinC	0.443581	0.00527967	0.0527967	miaA, TRIT1	tRNA dimethylallyltransferase
K05791	UrolithinE	-0.443503	0.00528864	0.0528864	terZ	tellurium resistance protein TerZ
K03523	UrolithinE	0.443417	0.00529851	0.0529851	bioY	biotin transport system substrate-specific component
K11785	UrolithinC	0.443405	0.0052999	0.052999	mqnD	1,4-dihydroxy-6-naphthoate synthase
K03595	all	0.409802	0.0106151	0.0530753	era	GTPase
K03595	UrolithinM7	0.436295	0.00617441	0.0530753	era	GTPase
K15051	UrolithinM6	-0.443312	0.00531064	0.0531064	endA	DNA-entry nuclease
K03561	UrolithinC	0.412707	0.0100231	0.0532256	exbB	biopolymer transport protein ExbB
K03561	UrolithinE	-0.409658	0.0106451	0.0532256	exbB	biopolymer transport protein ExbB
K07506	all	-0.442838	0.0053655	0.053655	K07506	AraC family transcriptional regulator
K07313	UrolithinE	-0.44283	0.00536641	0.0536641	pphA	serine/threonine protein phosphatase 1
K11180	UrolithinC	0.409177	0.0107463	0.0537313	dsrA	dissimilatory sulfite reductase alpha subunit
K11181	UrolithinC	0.409177	0.0107463	0.0537313	dsrB	dissimilatory sulfite reductase beta subunit
K12990	all	-0.409144	0.0107532	0.0537658	rfbF, rhlC	rhamnosyltransferase
K12990	UrolithinM7	-0.421182	0.00845412	0.0537658	rfbF, rhlC	rhamnosyltransferase
K06889	UrolithinM6	0.408902	0.0108043	0.0540215	K06889	uncharacterized protein
K15582	UrolithinM7	0.44251	0.00540376	0.0540376	oppC	oligopeptide transport system permease protein
K08981	UrolithinC	0.442488	0.00540627	0.0540627	K08981	putative membrane protein
K03293	UrolithinA	0.442455	0.00541015	0.0541015	TC.AAT	amino acid transporter, AAT family
K10040	UrolithinM6	-0.442277	0.00543106	0.0543106	ABC.GLN1.P	putative glutamine transport system permease protein
K17203	UrolithinA	0.442271	0.00543178	0.0543178	K17203, eryF	erythritol transport system permease protein
K03118	UrolithinE	-0.442243	0.00543506	0.0543506	tatC	sec-independent protein translocase protein TatC
K19714	all	0.413773	0.00981291	0.05461	kdnB	3-deoxy-alpha-D-manno-octulosonate 8-oxidase
K19714	UrolithinC	0.40835	0.010922	0.05461	kdnB	3-deoxy-alpha-D-manno-octulosonate 8-oxidase
K12296	UrolithinM6	-0.442018	0.00546154	0.0546154	comX1_2	competence protein ComX
K04488	UrolithinE	0.441656	0.00550447	0.0550447	iscU, nifU	nitrogen fixation protein NifU and related proteins
K01940	all	0.441595	0.0055117	0.055117	argG, ASS1	argininosuccinate synthase
K01924	all	0.407828	0.011034	0.0551698	murC	UDP-N-acetylmuramate--alanine ligase
K01924	UrolithinM7	0.430787	0.00693489	0.0551698	murC	UDP-N-acetylmuramate--alanine ligase
K00613	IsourolithinA	0.441542	0.00551795	0.0551795	GATM	glycine amidinotransferase
K15773	UrolithinM7	-0.441521	0.00552049	0.0552049	hipB	HTH-type transcriptional regulator / antitoxin HipB
K02687	UrolithinC	0.441395	0.00553549	0.0553549	prmA	ribosomal protein L11 methyltransferase
K02904	all	0.441376	0.00553784	0.0553784	RP-L29, rpmC	large subunit ribosomal protein L29
K06988	all	0.44107	0.00557448	0.0557448	K06988	uncharacterized protein
K19304	UrolithinE	-0.441068	0.00557464	0.0557464	mepM	murein DD-endopeptidase
K08678	UrolithinC	0.406696	0.0112807	0.0564036	UXS1, uxs	UDP-glucuronate decarboxylase
K08678	UrolithinE	-0.410245	0.0105228	0.0564036	UXS1, uxs	UDP-glucuronate decarboxylase
K03071	UrolithinE	-0.440481	0.00564558	0.0564558	secB	preprotein translocase subunit SecB
K03270	UrolithinM6	0.440466	0.00564749	0.0564749	kdsC	3-deoxy-D-manno-octulosonate 8-phosphate phosphatase (KDO 8-P phosphatase)
K17489	UrolithinB	0.377313	0.0195291	0.0564846	E2.1.3.1-12S	methylmalonyl-CoA carboxyltransferase 12S subunit
K17489	UrolithinC	0.369065	0.0225939	0.0564846	E2.1.3.1-12S	methylmalonyl-CoA carboxyltransferase 12S subunit
K06013	UrolithinE	-0.440376	0.00565835	0.0565835	STE24	STE24 endopeptidase
K15727	UrolithinE	-0.440188	0.00568135	0.0568135	czcB	membrane fusion protein, cobalt-zinc-cadmium efflux system
K09163	UrolithinM7	0.440109	0.00569104	0.0569104	K09163	uncharacterized protein
K00876	UrolithinC	0.439756	0.00573432	0.0573432	udk, UCK	uridine kinase
K07052	UrolithinM6	-0.43969	0.00574249	0.0574249	K07052	uncharacterized protein
K02313	all	0.439402	0.00577802	0.0577802	dnaA	chromosomal replication initiator protein
K09800	UrolithinE	-0.439307	0.00578981	0.0578981	tamB	translocation and assembly module TamB
K00943	all	0.439293	0.00579162	0.0579162	tmk, DTYMK	dTMP kinase
K00024	UrolithinC	0.40533	0.0115845	0.0579226	mdh	malate dehydrogenase
K00024	UrolithinE	-0.419932	0.00867133	0.0579226	mdh	malate dehydrogenase
K02248	UrolithinM6	-0.439172	0.0058066	0.058066	comGF	competence protein ComGF
K01489	UrolithinM7	0.43912	0.00581311	0.0581311	cdd, CDA	cytidine deaminase
K00728	UrolithinD	-0.438845	0.00584745	0.0584745	POMT	dolichyl-phosphate-mannose-protein mannosyltransferase
K07387	UrolithinE	-0.43872	0.00586311	0.0586311	K07387	putative metalloprotease
K14587	UrolithinD	-0.438372	0.00590692	0.0590692	sgcE	protein sgcE
K02911	all	0.438196	0.00592917	0.0592917	RP-L32, MRPL32, rpmF	large subunit ribosomal protein L32
K00604	all	0.438087	0.00594308	0.0594308	MTFMT, fmt	methionyl-tRNA formyltransferase
K11178	UrolithinM7	-0.38226	0.0178639	0.0595465	yagS	xanthine dehydrogenase YagS FAD-binding subunit
K02563	all	0.437977	0.00595702	0.0595702	murG	UDP-N-acetylglucosamine--N-acetylmuramyl-(pentapeptide) pyrophosphoryl-undecaprenol N-acetylglucosamine transferase
K01744	UrolithinM7	-0.403809	0.0119307	0.0596536	aspA	aspartate ammonia-lyase
K01683	UrolithinD	-0.437896	0.00596734	0.0596734	araD	D-arabinonate dehydratase
K00547	UrolithinM6	-0.437879	0.00596956	0.0596956	mmuM, BHMT2	homocysteine S-methyltransferase
K03442	UrolithinC	0.437843	0.00597405	0.0597405	mscS	small conductance mechanosensitive channel
K06907	UrolithinE	-0.437839	0.00597456	0.0597456	K06907	uncharacterized protein
K07506	UrolithinD	-0.403304	0.0120478	0.0602388	K07506	AraC family transcriptional regulator
K00841	UrolithinM6	-0.437361	0.00603584	0.0603584	patA	aminotransferase
K12543	all	0.403162	0.0120807	0.0604036	lapE	outer membrane protein, adhesin transport system
K02014	UrolithinC	0.403144	0.0120851	0.0604253	TC.FEV.OM	iron complex outermembrane recepter protein
K00860	UrolithinE	-0.437252	0.00604986	0.0604986	cysC	adenylylsulfate kinase
K03197	all	0.425059	0.00780964	0.0605429	virB2, lvhB2	type IV secretion system protein VirB2
K03197	UrolithinC	0.381344	0.0181629	0.0605429	virB2, lvhB2	type IV secretion system protein VirB2
K03197	UrolithinM5	0.389093	0.0157608	0.0605429	virB2, lvhB2	type IV secretion system protein VirB2
K00954	all	0.43721	0.00605537	0.0605537	E2.7.7.3A, coaD, kdtB	pantetheine-phosphate adenylyltransferase
K09957	UrolithinA	-0.43707	0.00607338	0.0607338	K09957	uncharacterized protein
K19746	UrolithinA	-0.43707	0.00607338	0.0607338	dauA	D-arginine dehydrogenase
K02488	IsourolithinA	0.381078	0.0182506	0.0608354	pleD	two-component system, cell cycle response regulator
K03797	UrolithinE	-0.436959	0.00608783	0.0608783	E3.4.21.102, prc, ctpA	carboxyl-terminal processing protease
K11996	UrolithinE	-0.436959	0.00608783	0.0608783	MOCS3, UBA4	adenylyltransferase and sulfurtransferase
K03328	UrolithinM7	0.43686	0.00610064	0.0610064	TC.PST	polysaccharide transporter, PST family
K06285	all	0.436701	0.00612132	0.0612132	mtrB	transcription attenuation protein (tryptophan RNA-binding attenuator protein)
K07769	UrolithinB	0.436691	0.00612257	0.0612257	nblS	two-component system, OmpR family, sensor histidine kinase NblS
K11329	UrolithinB	0.436691	0.00612257	0.0612257	rpaB	two-component system, OmpR family, response regulator RpaB
K15226	UrolithinB	0.436691	0.00612257	0.0612257	tyrAa	arogenate dehydrogenase (NADP+)
K17244	UrolithinB	0.436691	0.00612257	0.0612257	chiE	putative chitobiose transport system substrate-binding protein
K19003	UrolithinB	0.436691	0.00612257	0.0612257	mgdA	1,2-diacylglycerol 3-beta-glucosyltransferase
K02935	all	0.436661	0.00612647	0.0612647	RP-L7, MRPL12, rplL	large subunit ribosomal protein L7/L12
K02963	all	0.436661	0.00612647	0.0612647	RP-S18, MRPS18, rpsR	small subunit ribosomal protein S18
K07097	UrolithinC	0.436638	0.00612957	0.0612957	K07097	uncharacterized protein
K11704	UrolithinM6	-0.436585	0.00613645	0.0613645	mtsA	iron/zinc/manganese/copper transport system substrate-binding protein
K03429	all	0.436552	0.00614078	0.0614078	ugtP	processive 1,2-diacylglycerol beta-glucosyltransferase
K00969	all	0.436442	0.00615512	0.0615512	nadD	nicotinate-nucleotide adenylyltransferase
K07738	UrolithinE	0.436372	0.00616436	0.0616436	nrdR	transcriptional repressor NrdR
K00983	UrolithinM6	0.436326	0.00617031	0.0617031	neuA	N-acylneuraminate cytidylyltransferase
K02651	UrolithinC	0.430739	0.00694172	0.0617408	flp, pilA	pilus assembly protein Flp/PilA
K02651	UrolithinE	-0.402025	0.0123482	0.0617408	flp, pilA	pilus assembly protein Flp/PilA
K03150	UrolithinM7	-0.436295	0.00617441	0.0617441	thiH	2-iminoacetate synthase
K01810	UrolithinM7	0.401832	0.0123942	0.0619708	GPI, pgi	glucose-6-phosphate isomerase
K18891	all	0.436113	0.0061983	0.061983	patA, rscA, lmrC, satA	ATP-binding cassette, subfamily B, multidrug efflux pump
K18892	all	0.436113	0.0061983	0.061983	patB, rscB, lmrC, satB	ATP-binding cassette, subfamily B, multidrug efflux pump
K18704	UrolithinE	-0.401732	0.012418	0.0620902	tarL	CDP-ribitol ribitolphosphotransferase / teichoic acid ribitol-phosphate polymerase
K01756	all	0.436004	0.00621275	0.0621275	purB, ADSL	adenylosuccinate lyase
K02802	UrolithinB	0.401522	0.0124682	0.0623409	PTS-Nag-EIIA, nagE	PTS system, N-acetylglucosamine-specific IIA component
K02802	UrolithinD	0.40627	0.0113747	0.0623409	PTS-Nag-EIIA, nagE	PTS system, N-acetylglucosamine-specific IIA component
K00078	all	-0.435829	0.00623579	0.0623579	DHDH	dihydrodiol dehydrogenase / D-xylose 1-dehydrogenase (NADP)
K10238	all	-0.435829	0.00623579	0.0623579	thuG, sugB	trehalose/maltose transport system permease protein
K07104	UrolithinM6	-0.435809	0.00623851	0.0623851	catE	catechol 2,3-dioxygenase
K16960	UrolithinM6	-0.435809	0.00623851	0.0623851	tcyN	L-cystine transport system ATP-binding protein
K15581	UrolithinM7	0.43573	0.00624894	0.0624894	oppB	oligopeptide transport system permease protein
K00927	all	0.435675	0.00625628	0.0625628	PGK, pgk	phosphoglycerate kinase
K03060	UrolithinB	0.384313	0.0172087	0.0626952	rpoZ	DNA-directed RNA polymerase subunit omega
K03060	UrolithinM6	-0.379408	0.0188086	0.0626952	rpoZ	DNA-directed RNA polymerase subunit omega
K01945	all	0.435565	0.00627085	0.0627085	purD	phosphoribosylamine--glycine ligase
K01776	UrolithinM7	0.435448	0.0062865	0.062865	murI	glutamate racemase
K01869	all	0.435346	0.00630007	0.0630007	LARS, leuS	leucyl-tRNA synthetase
K02902	all	0.435346	0.00630007	0.0630007	RP-L28, MRPL28, rpmB	large subunit ribosomal protein L28
K07586	UrolithinC	0.39522	0.0140562	0.0630123	ygaC	uncharacterized protein
K07586	UrolithinE	-0.379128	0.0189037	0.0630123	ygaC	uncharacterized protein
K03346	UrolithinC	0.3791	0.0189133	0.0630442	dnaB	replication initiation and membrane attachment protein
K03346	UrolithinE	-0.393219	0.014595	0.0630442	dnaB	replication initiation and membrane attachment protein
K02536	UrolithinC	0.404783	0.011708	0.0631482	lpxD	UDP-3-O-[3-hydroxymyristoyl] glucosamine N-acyltransferase
K02067	UrolithinC	0.404237	0.0118325	0.0631482	mlaD, linM	phospholipid/cholesterol/gamma-HCH transport system substrate-binding protein
K02067	UrolithinE	-0.400851	0.0126296	0.0631482	mlaD, linM	phospholipid/cholesterol/gamma-HCH transport system substrate-binding protein
K02536	UrolithinE	-0.400851	0.0126296	0.0631482	lpxD	UDP-3-O-[3-hydroxymyristoyl] glucosamine N-acyltransferase
K09793	UrolithinE	-0.400851	0.0126296	0.0631482	K09793	uncharacterized protein
K04765	UrolithinB	0.435158	0.00632526	0.0632526	mazG	nucleoside triphosphate diphosphatase
K14988	UrolithinB	0.435024	0.00634323	0.0634323	salK	two-component system, NarL family, secretion system sensor histidine kinase SalK
K09812	all	0.434798	0.00637364	0.0637364	ftsE	cell division transport system ATP-binding protein
K08717	UrolithinC	0.37828	0.0191937	0.0639791	utp	urea transporter
K08717	UrolithinE	-0.397329	0.0135069	0.0639791	utp	urea transporter
K08717	UrolithinM6	0.380185	0.0185474	0.0639791	utp	urea transporter
K01619	UrolithinE	-0.43461	0.00639897	0.0639897	deoC, DERA	deoxyribose-phosphate aldolase
K02303	UrolithinA	-0.400088	0.0128156	0.0640781	cobA	uroporphyrin-III C-methyltransferase
K08352	IsourolithinA	0.43449	0.00641521	0.0641521	phsA, psrA	thiosulfate reductase / polysulfide reductase chain A
K18230	UrolithinD	0.434397	0.00642788	0.0642788	tylC, oleB, carA, srmB	macrolide transport system ATP-binding/permease protein
K17869	UrolithinM7	0.434383	0.00642975	0.0642975	nox2	NADH oxidase (H2O-forming)
K01089	UrolithinE	-0.434317	0.00643881	0.0643881	hisB	imidazoleglycerol-phosphate dehydratase / histidinol-phosphatase
K07465	UrolithinD	0.434287	0.00644287	0.0644287	K07465	putative RecB family exonuclease
K03693	UrolithinM6	-0.434257	0.00644701	0.0644701	pbp1b	penicillin-binding protein 1B
K11617	UrolithinM6	-0.434257	0.00644701	0.0644701	liaS	two-component system, NarL family, sensor histidine kinase LiaS
K09117	UrolithinC	-0.399592	0.0129376	0.0646879	K09117	uncharacterized protein
K09117	UrolithinE	0.414061	0.0097568	0.0646879	K09117	uncharacterized protein
K00507	UrolithinC	0.434078	0.00647135	0.0647135	SCD, desC	stearoyl-CoA desaturase (Delta-9 desaturase)
K03321	UrolithinE	-0.434023	0.00647887	0.0647887	TC.SULP	sulfate permease, SulP family
K01153	all	0.390397	0.0153842	0.0649256	hsdR	type I restriction enzyme, R subunit
K01153	UrolithinC	0.377461	0.0194777	0.0649256	hsdR	type I restriction enzyme, R subunit
K01153	UrolithinM7	0.423583	0.00804984	0.0649256	hsdR	type I restriction enzyme, R subunit
K00411	UrolithinC	0.4339	0.00649569	0.0649569	UQCRFS1, RIP1, petA	ubiquinol-cytochrome c reductase iron-sulfur subunit
K00412	UrolithinC	0.4339	0.00649569	0.0649569	CYTB, petB	ubiquinol-cytochrome c reductase cytochrome b subunit
K00413	UrolithinC	0.4339	0.00649569	0.0649569	CYC1, CYT1, petC	ubiquinol-cytochrome c reductase cytochrome c1 subunit
K00830	all	0.420089	0.00864388	0.0649718	AGXT	alanine-glyoxylate transaminase / serine-glyoxylate transaminase / serine-pyruvate transaminase
K00830	UrolithinC	0.399362	0.0129944	0.0649718	AGXT	alanine-glyoxylate transaminase / serine-glyoxylate transaminase / serine-pyruvate transaminase
K12541	all	0.39928	0.0130147	0.0650737	lapB	ATP-binding cassette, subfamily C, bacterial LapB
K12542	all	0.39928	0.0130147	0.0650737	lapC	membrane fusion protein, adhesin transport system
K03470	all	0.433811	0.00650794	0.0650794	rnhB	ribonuclease HII
K07713	UrolithinE	-0.43373	0.00651914	0.0651914	zraR, hydG	two-component system, NtrC family, response regulator HydG
K03579	UrolithinB	0.433669	0.00652741	0.0652741	hrpB	ATP-dependent helicase HrpB
K02946	all	0.433592	0.00653811	0.0653811	RP-S10, MRPS10, rpsJ	small subunit ribosomal protein S10
K03585	UrolithinE	-0.433436	0.00655962	0.0655962	acrA, mexA, adeI, smeD, mtrC, cmeA	membrane fusion protein, multidrug efflux system
K16924	UrolithinB	0.398698	0.0131599	0.0657996	mtsT	energy-coupling factor transport system substrate-specific component
K01939	all	0.432934	0.00662936	0.0662936	purA, ADSS	adenylosuccinate synthase
K01779	all	0.39829	0.0132624	0.066312	racD	aspartate racemase
K03149	UrolithinC	-0.432652	0.00666879	0.0666879	thiG	thiazole synthase
K00806	all	0.432605	0.00667539	0.0667539	uppS	undecaprenyl diphosphate synthase
K08483	UrolithinE	0.432555	0.00668237	0.0668237	PTS-EI.PTSI, ptsI	phosphotransferase system, enzyme I, PtsI
K02835	all	0.432495	0.00669079	0.0669079	prfA, MTRF1, MRF1	peptide chain release factor 1
K10254	UrolithinM7	0.432481	0.00669275	0.0669275	ohyA, sph	oleate hydratase
K01664	UrolithinE	0.397622	0.0134319	0.0671594	pabA	para-aminobenzoate synthetase component II
K05524	all	-0.432276	0.00672169	0.0672169	fdxA	ferredoxin
K02838	all	0.432167	0.00673719	0.0673719	frr, MRRF, RRF	ribosome recycling factor
K02863	all	0.432167	0.00673719	0.0673719	RP-L1, MRPL1, rplA	large subunit ribosomal protein L1
K02876	all	0.432167	0.00673719	0.0673719	RP-L15, MRPL15, rplO	large subunit ribosomal protein L15
K02878	all	0.432167	0.00673719	0.0673719	RP-L16, MRPL16, rplP	large subunit ribosomal protein L16
K02881	all	0.432167	0.00673719	0.0673719	RP-L18, MRPL18, rplR	large subunit ribosomal protein L18
K02884	all	0.432167	0.00673719	0.0673719	RP-L19, MRPL19, rplS	large subunit ribosomal protein L19
K02886	all	0.432167	0.00673719	0.0673719	RP-L2, MRPL2, rplB	large subunit ribosomal protein L2
K02887	all	0.432167	0.00673719	0.0673719	RP-L20, MRPL20, rplT	large subunit ribosomal protein L20
K02890	all	0.432167	0.00673719	0.0673719	RP-L22, MRPL22, rplV	large subunit ribosomal protein L22
K02892	all	0.432167	0.00673719	0.0673719	RP-L23, MRPL23, rplW	large subunit ribosomal protein L23
K02899	all	0.432167	0.00673719	0.0673719	RP-L27, MRPL27, rpmA	large subunit ribosomal protein L27
K02926	all	0.432167	0.00673719	0.0673719	RP-L4, MRPL4, rplD	large subunit ribosomal protein L4
K02933	all	0.432167	0.00673719	0.0673719	RP-L6, MRPL6, rplF	large subunit ribosomal protein L6
K02939	all	0.432167	0.00673719	0.0673719	RP-L9, MRPL9, rplI	large subunit ribosomal protein L9
K02948	all	0.432167	0.00673719	0.0673719	RP-S11, MRPS11, rpsK	small subunit ribosomal protein S11
K02952	all	0.432167	0.00673719	0.0673719	RP-S13, rpsM	small subunit ribosomal protein S13
K02959	all	0.432167	0.00673719	0.0673719	RP-S16, MRPS16, rpsP	small subunit ribosomal protein S16
K02965	all	0.432167	0.00673719	0.0673719	RP-S19, rpsS	small subunit ribosomal protein S19
K02967	all	0.432167	0.00673719	0.0673719	RP-S2, MRPS2, rpsB	small subunit ribosomal protein S2
K02988	all	0.432167	0.00673719	0.0673719	RP-S5, MRPS5, rpsE	small subunit ribosomal protein S5
K02994	all	0.432167	0.00673719	0.0673719	RP-S8, rpsH	small subunit ribosomal protein S8
K03664	all	0.432167	0.00673719	0.0673719	smpB	SsrA-binding protein
K03979	all	0.432167	0.00673719	0.0673719	obgE, cgtA	GTPase
K04078	all	0.432167	0.00673719	0.0673719	groES, HSPE1	chaperonin GroES
K06925	all	0.432167	0.00673719	0.0673719	tsaE	tRNA threonylcarbamoyladenosine biosynthesis protein TsaE
K07447	all	0.432167	0.00673719	0.0673719	ruvX	putative holliday junction resolvase
K09903	all	0.432167	0.00673719	0.0673719	pyrH	uridylate kinase
K03217	UrolithinC	0.432106	0.00674581	0.0674581	yidC, spoIIIJ, OXA1, ccfA	YidC/Oxa1 family membrane protein insertase
K06142	UrolithinC	0.426914	0.0075165	0.0675345	hlpA, ompH	outer membrane protein
K06142	UrolithinE	-0.397329	0.0135069	0.0675345	hlpA, ompH	outer membrane protein
K03113	UrolithinE	-0.431968	0.0067653	0.067653	EIF1, SUI1	translation initiation factor 1
K11934	UrolithinE	-0.431968	0.0067653	0.067653	ompX	outer membrane protein X
K15669	UrolithinE	-0.431968	0.0067653	0.067653	hddC	D-glycero-alpha-D-manno-heptose 1-phosphate guanylyltransferase
K08301	all	-0.431947	0.00676827	0.0676827	rng, cafA	ribonuclease G
K00406	UrolithinC	0.431947	0.00676829	0.0676829	ccoP	cytochrome c oxidase cbb3-type subunit III
K16927	IsourolithinA	0.397183	0.0135442	0.0677208	cbrT	energy-coupling factor transport system substrate-specific component
K01790	UrolithinM7	0.431917	0.00677264	0.0677264	rfbC, rmlC	dTDP-4-dehydrorhamnose 3,5-epimerase
K02888	all	0.431618	0.00681513	0.0681513	RP-L21, MRPL21, rplU	large subunit ribosomal protein L21
K09762	UrolithinE	0.397916	0.0133572	0.0682824	K09762	uncharacterized protein
K09762	UrolithinM7	0.396747	0.0136565	0.0682824	K09762	uncharacterized protein
K00677	UrolithinC	0.409701	0.0106361	0.0682901	lpxA	UDP-N-acetylglucosamine acyltransferase
K00677	UrolithinE	-0.396741	0.013658	0.0682901	lpxA	UDP-N-acetylglucosamine acyltransferase
K00364	UrolithinA	0.431461	0.00683766	0.0683766	E1.7.1.7, guaC	GMP reductase
K02076	UrolithinM6	-0.431411	0.00684488	0.0684488	zurR, zur	Fur family transcriptional regulator, zinc uptake regulator
K01929	all	0.431399	0.00684652	0.0684652	murF	UDP-N-acetylmuramoyl-tripeptide--D-alanyl-D-alanine ligase
K02518	all	0.431399	0.00684652	0.0684652	infA	translation initiation factor IF-1
K04075	all	0.431399	0.00684652	0.0684652	tilS, mesJ	tRNA(Ile)-lysidine synthase
K01241	UrolithinE	-0.431381	0.00684911	0.0684911	amn	AMP nucleosidase
K08169	UrolithinE	-0.431381	0.00684911	0.0684911	yebQ	MFS transporter, DHA2 family, multidrug resistance protein
K01577	UrolithinE	-0.431324	0.00685737	0.0685737	oxc	oxalyl-CoA decarboxylase
K07778	UrolithinM6	-0.431152	0.00688207	0.0688207	desK	two-component system, NarL family, sensor histidine kinase DesK
K11358	UrolithinC	-0.396313	0.0137692	0.0688458	yhdR	aspartate aminotransferase
K11358	UrolithinE	0.412006	0.0101632	0.0688458	yhdR	aspartate aminotransferase
K11621	all	-0.431129	0.00688544	0.0688544	liaG	lia operon protein LiaG
K16089	UrolithinE	-0.431088	0.00689135	0.0689135	TC.FEV.OM2, cirA, cfrA, hmuR	outer membrane receptor for ferrienterochelin and colicins
K04518	UrolithinE	-0.396154	0.0138106	0.0690528	pheA2	prephenate dehydratase
K03601	all	0.430961	0.00690968	0.0690968	xseA	exodeoxyribonuclease VII large subunit
K00712	UrolithinM6	-0.430893	0.00691944	0.0691944	tagE	poly(glycerol-phosphate) alpha-glucosyltransferase
K03217	all	0.395988	0.013854	0.0692699	yidC, spoIIIJ, OXA1, ccfA	YidC/Oxa1 family membrane protein insertase
K18234	UrolithinE	-0.430794	0.00693381	0.0693381	vat	virginiamycin A acetyltransferase
K09819	UrolithinB	0.430693	0.00694845	0.0694845	ABC.MN.P	manganese/iron transport system permease protein
K16509	UrolithinC	0.373635	0.0208496	0.0694988	spxA	regulatory protein spx
K16509	UrolithinE	-0.377073	0.0196131	0.0694988	spxA	regulatory protein spx
K07729	UrolithinM6	-0.430634	0.00695698	0.0695698	K07729	putative transcriptional regulator
K01956	UrolithinM7	0.395759	0.0139142	0.0695708	carA, CPA1	carbamoyl-phosphate synthase small subunit
K03439	UrolithinM7	0.395617	0.0139513	0.0697565	trmB, METTL1	tRNA (guanine-N7-)-methyltransferase
K03385	UrolithinE	-0.395567	0.0139645	0.0698226	nrfA	nitrite reductase (cytochrome c-552)
K00648	UrolithinE	-0.395274	0.0140421	0.0702103	fabH	3-oxoacyl-[acyl-carrier-protein] synthase III
K06207	all	0.430193	0.00702142	0.0702142	typA, bipA	GTP-binding protein
K01588	all	0.430084	0.00703751	0.0703751	purE	5-(carboxyamino)imidazole ribonucleotide mutase
K02990	all	0.430084	0.00703751	0.0703751	RP-S6, MRPS6, rpsF	small subunit ribosomal protein S6
K07574	UrolithinM7	0.43008	0.00703798	0.0703798	yhbY	RNA-binding protein
K02916	all	0.429974	0.00705363	0.0705363	RP-L35, MRPL35, rpmI	large subunit ribosomal protein L35
K11783	UrolithinC	0.429924	0.00706096	0.0706096	mqnB	futalosine hydrolase
K00002	all	-0.429906	0.00706361	0.0706361	AKR1A1, adh	alcohol dehydrogenase (NADP+)
K02486	all	-0.429906	0.00706361	0.0706361	K02486	two-component system, sensor kinase
K05658	all	-0.429906	0.00706361	0.0706361	ABCB1, CD243	ATP-binding cassette, subfamily B (MDR/TAP), member 1
K07013	all	-0.429906	0.00706361	0.0706361	K07013	uncharacterized protein
K09490	all	-0.429906	0.00706361	0.0706361	HSPA5, BIP	heat shock 70kDa protein 5
K10237	all	-0.429906	0.00706361	0.0706361	thuF, sugA	trehalose/maltose transport system permease protein
K10677	all	-0.429906	0.00706361	0.0706361	E4.2.2.17	inulin fructotransferase (DFA-I-forming)
K14664	all	-0.429906	0.00706361	0.0706361	ILR1	IAA-amino acid hydrolase
K15066	all	-0.429906	0.00706361	0.0706361	ligM	vanillate/3-O-methylgallate O-demethylase
K15874	all	-0.429906	0.00706361	0.0706361	baiI	bile acid 7beta-dehydratase
K18347	all	-0.429906	0.00706361	0.0706361	vanH	D-specific alpha-keto acid dehydrogenase
K03685	all	0.429864	0.00706978	0.0706978	rnc, DROSHA, RNT1	ribonuclease III
K07533	UrolithinM6	-0.429858	0.00707066	0.0707066	prsA	foldase protein PrsA
K02240	UrolithinC	0.372543	0.0212561	0.0708537	comFA	competence protein ComFA
K02243	UrolithinC	0.372543	0.0212561	0.0708537	comGA	competence protein ComGA
K03048	UrolithinC	0.372543	0.0212561	0.0708537	rpoE	DNA-directed RNA polymerase subunit delta
K06948	UrolithinC	0.372543	0.0212561	0.0708537	yqeH	30S ribosome assembly GTPase
K09976	UrolithinC	0.372543	0.0212561	0.0708537	K09976	uncharacterized protein
K18692	UrolithinC	0.372543	0.0212561	0.0708537	cshB	ATP-dependent RNA helicase CshB
K02240	UrolithinE	-0.388815	0.015842	0.0708537	comFA	competence protein ComFA
K02243	UrolithinE	-0.388815	0.015842	0.0708537	comGA	competence protein ComGA
K03048	UrolithinE	-0.388815	0.015842	0.0708537	rpoE	DNA-directed RNA polymerase subunit delta
K06948	UrolithinE	-0.388815	0.015842	0.0708537	yqeH	30S ribosome assembly GTPase
K09976	UrolithinE	-0.388815	0.015842	0.0708537	K09976	uncharacterized protein
K18692	UrolithinE	-0.388815	0.015842	0.0708537	cshB	ATP-dependent RNA helicase CshB
K00257	UrolithinC	0.394674	0.0142016	0.0710081	E1.3.99.-
K00257	UrolithinE	-0.414061	0.0097568	0.0710081	E1.3.99.-
K02316	all	0.429645	0.00710218	0.0710218	dnaG	DNA primase
K03536	all	0.429645	0.00710218	0.0710218	rnpA	ribonuclease P protein component
K01235	UrolithinE	-0.42962	0.00710592	0.0710592	aguA	alpha-glucuronidase
K07798	UrolithinE	-0.42962	0.00710592	0.0710592	cusB, silB	membrane fusion protein, Cu(I)/Ag(I) efflux system
K00437	all	0.429594	0.00710974	0.0710974	hydB	[NiFe] hydrogenase large subunit
K00534	all	0.429594	0.00710974	0.0710974	E1.12.7.2S	ferredoxin hydrogenase small subunit
K03851	all	0.429594	0.00710974	0.0710974	tpa	taurine-pyruvate aminotransferase
K06951	all	0.429594	0.00710974	0.0710974	K06951	uncharacterized protein
K07096	all	0.429594	0.00710974	0.0710974	K07096	uncharacterized protein
K11384	all	0.429594	0.00710974	0.0710974	algB	two-component system, NtrC family, response regulator AlgB
K14091	all	0.429594	0.00710974	0.0710974	echF	ech hydrogenase subunit F
K16846	all	0.429594	0.00710974	0.0710974	suyB	(2R)-sulfolactate sulfo-lyase subunit beta
K18008	all	0.429594	0.00710974	0.0710974	hydA	[NiFe] hydrogenase small subunit
K02982	all	0.429535	0.00711843	0.0711843	RP-S3, rpsC	small subunit ribosomal protein S3
K00252	UrolithinA	-0.394481	0.0142533	0.0712667	GCDH, gcdH	glutaryl-CoA dehydrogenase
K01432	UrolithinC	0.429445	0.00713189	0.0713189	AFMID	arylformamidase
K01144	UrolithinC	0.394401	0.0142748	0.071374	E3.1.11.5	exodeoxyribonuclease V
K01144	UrolithinE	-0.410539	0.0104622	0.071374	E3.1.11.5	exodeoxyribonuclease V
K01893	UrolithinE	-0.394393	0.0142768	0.0713841	NARS, asnS	asparaginyl-tRNA synthetase
K07478	UrolithinM7	0.429374	0.00714238	0.0714238	ycaJ	putative ATPase
K08321	UrolithinA	0.429356	0.00714514	0.0714514	lsrF	3-hydroxy-5-phosphonooxypentane-2,4-dione thiolase
K12995	all	0.408027	0.0109911	0.071486	wbpZ, wbdC	rhamnosyl/mannosyltransferase
K12995	UrolithinA	0.370723	0.0219473	0.071486	wbpZ, wbdC	rhamnosyl/mannosyltransferase
K12995	UrolithinM6	0.38829	0.0159967	0.071486	wbpZ, wbdC	rhamnosyl/mannosyltransferase
K12995	UrolithinM7	0.3553	0.0285944	0.071486	wbpZ, wbdC	rhamnosyl/mannosyltransferase
K03687	all	0.429207	0.00716736	0.0716736	GRPE	molecular chaperone GrpE
K11991	all	0.429207	0.00716736	0.0716736	tadA	tRNA(adenine34) deaminase
K03832	UrolithinC	0.394127	0.0143483	0.0717415	tonB	periplasmic protein TonB
K03832	UrolithinE	-0.397622	0.0134319	0.0717415	tonB	periplasmic protein TonB
K00563	all	0.394015	0.0143786	0.0718932	rlmA1	23S rRNA (guanine745-N1)-methyltransferase
K15733	UrolithinC	0.429056	0.0071898	0.071898	E1.11.1.19	dye decolorizing peroxidase
K00133	all	0.428987	0.00720015	0.0720015	asd	aspartate-semialdehyde dehydrogenase
K16926	UrolithinM7	0.428809	0.00722686	0.0722686	htsT	energy-coupling factor transport system substrate-specific component
K13652	UrolithinC	0.393581	0.0144963	0.0724813	K13652	AraC family transcriptional regulator
K13652	UrolithinE	-0.419345	0.00877501	0.0724813	K13652	AraC family transcriptional regulator
K00040	all	-0.428658	0.00724956	0.0724956	uxuB	fructuronate reductase
K03367	UrolithinM6	-0.428565	0.00726368	0.0726368	dltA	D-alanine--poly(phosphoribitol) ligase subunit 1
K00951	UrolithinC	0.428554	0.00726535	0.0726535	relA	GTP pyrophosphokinase
K05592	UrolithinC	0.428554	0.00726535	0.0726535	deaD, cshA	ATP-dependent RNA helicase DeaD
K07636	UrolithinB	-0.428461	0.00727936	0.0727936	phoR	two-component system, OmpR family, phosphate regulon sensor histidine kinase PhoR
K11963	all	-0.428439	0.00728267	0.0728267	urtE	urea transport system ATP-binding protein
K02871	all	0.428329	0.00729927	0.0729927	RP-L13, MRPL13, rplM	large subunit ribosomal protein L13
K01993	UrolithinE	-0.428152	0.00732621	0.0732621	ABC-2.TX	HlyD family secretion protein
K01776	all	0.392919	0.0146773	0.0733866	murI	glutamate racemase
K06194	UrolithinM6	0.428047	0.00734215	0.0734215	nlpD	lipoprotein NlpD
K14333	UrolithinB	0.428038	0.00734353	0.0734353	DHBD	2,3-dihydroxybenzoate decarboxylase
K15534	UrolithinB	0.428038	0.00734353	0.0734353	K15534	beta-D-galactosyl-(1->4)-L-rhamnose phosphorylase
K02834	all	0.428001	0.00734927	0.0734927	rbfA	ribosome-binding factor A
K00015	UrolithinM7	-0.392769	0.0147186	0.0735928	gyaR	glyoxylate reductase
K01241	UrolithinC	0.370357	0.0220889	0.0736297	amn	AMP nucleosidase
K01241	UrolithinM6	0.384583	0.017124	0.0736297	amn	AMP nucleosidase
K11381	UrolithinE	-0.427858	0.00737097	0.0737097	bkdA	2-oxoisovalerate dehydrogenase E1 component
K00437	UrolithinC	0.392633	0.0147559	0.0737795	hydB	[NiFe] hydrogenase large subunit
K00534	UrolithinC	0.392633	0.0147559	0.0737795	E1.12.7.2S	ferredoxin hydrogenase small subunit
K03851	UrolithinC	0.392633	0.0147559	0.0737795	tpa	taurine-pyruvate aminotransferase
K06951	UrolithinC	0.392633	0.0147559	0.0737795	K06951	uncharacterized protein
K07096	UrolithinC	0.392633	0.0147559	0.0737795	K07096	uncharacterized protein
K11384	UrolithinC	0.392633	0.0147559	0.0737795	algB	two-component system, NtrC family, response regulator AlgB
K14091	UrolithinC	0.392633	0.0147559	0.0737795	echF	ech hydrogenase subunit F
K16846	UrolithinC	0.392633	0.0147559	0.0737795	suyB	(2R)-sulfolactate sulfo-lyase subunit beta
K18008	UrolithinC	0.392633	0.0147559	0.0737795	hydA	[NiFe] hydrogenase small subunit
K14982	UrolithinM6	-0.427789	0.00738165	0.0738165	ciaH	two-component system, OmpR family, sensor histidine kinase CiaH
K14983	UrolithinM6	-0.427789	0.00738165	0.0738165	ciaR	two-component system, OmpR family, response regulator CiaR
K06970	UrolithinE	-0.427565	0.00741595	0.0741595	rlmF	23S rRNA (adenine1618-N6)-methyltransferase
K16345	UrolithinE	-0.427565	0.00741595	0.0741595	xanP	xanthine permease XanP
K12472	UrolithinM6	-0.42753	0.00742134	0.0742134	EPS15	epidermal growth factor receptor substrate 15
K16306	all	-0.427486	0.00742809	0.0742809	K16306	fructose-bisphosphate aldolase / 2-amino-3,7-dideoxy-D-threo-hept-6-ulosonate synthase
K00425	UrolithinC	0.392215	0.0148718	0.074359	cydA	cytochrome d ubiquinol oxidase subunit I
K02803	UrolithinB	0.36976	0.0223208	0.0744028	PTS-Nag-EIIB, nagE	PTS system, N-acetylglucosamine-specific IIB component
K11051	IsourolithinA	0.392065	0.0149134	0.0745672	ABC-2.CYL.P, cylB	multidrug/hemolysin transport system permease protein
K11051	UrolithinM6	-0.420545	0.00856436	0.0745672	ABC-2.CYL.P, cylB	multidrug/hemolysin transport system permease protein
K11922	UrolithinE	-0.427271	0.00746118	0.0746118	mngR, farR	GntR family transcriptional regulator, mannosyl-D-glycerate transport/metabolism system repressor
K03342	UrolithinM6	-0.427271	0.00746121	0.0746121	pabBC	para-aminobenzoate synthetase / 4-amino-4-deoxychorismate lyase
K16958	UrolithinC	0.427188	0.00747413	0.0747413	tcyL	L-cystine transport system permease protein
K18332	all	0.423835	0.00800851	0.0747582	hndD	NADP-reducing hydrogenase subunit HndD
K18332	UrolithinC	0.386204	0.0166231	0.0747582	hndD	NADP-reducing hydrogenase subunit HndD
K18332	UrolithinM7	0.369488	0.0224274	0.0747582	hndD	NADP-reducing hydrogenase subunit HndD
K02082	UrolithinB	0.426973	0.00750741	0.0750741	agaS	tagatose-6-phosphate ketose/aldose isomerase
K02357	all	0.426904	0.00751806	0.0751806	tsf, TSFM	elongation factor Ts
K02836	all	0.426904	0.00751806	0.0751806	prfB	peptide chain release factor 2
K02867	all	0.426904	0.00751806	0.0751806	RP-L11, MRPL11, rplK	large subunit ribosomal protein L11
K02874	all	0.426904	0.00751806	0.0751806	RP-L14, MRPL14, rplN	large subunit ribosomal protein L14
K02879	all	0.426904	0.00751806	0.0751806	RP-L17, MRPL17, rplQ	large subunit ribosomal protein L17
K02906	all	0.426904	0.00751806	0.0751806	RP-L3, MRPL3, rplC	large subunit ribosomal protein L3
K02950	all	0.426904	0.00751806	0.0751806	RP-S12, MRPS12, rpsL	small subunit ribosomal protein S12
K02956	all	0.426904	0.00751806	0.0751806	RP-S15, MRPS15, rpsO	small subunit ribosomal protein S15
K03977	all	0.426904	0.00751806	0.0751806	engA, der	GTPase
K06187	all	0.426904	0.00751806	0.0751806	recR	recombination protein RecR
K00426	UrolithinC	0.391395	0.015101	0.0755052	cydB	cytochrome d ubiquinol oxidase subunit II
K01113	UrolithinE	-0.426688	0.00755169	0.0755169	phoD	alkaline phosphatase D
K03640	UrolithinE	-0.426684	0.00755234	0.0755234	pal	peptidoglycan-associated lipoprotein
K02614	UrolithinC	0.426641	0.00755907	0.0755907	paaI	acyl-CoA thioesterase
K17489	all	0.338122	0.037867	0.0757341	E2.1.3.1-12S	methylmalonyl-CoA carboxyltransferase 12S subunit
K12940	IsourolithinA	0.391155	0.0151687	0.0758435	abgA	aminobenzoyl-glutamate utilization protein A
K01921	all	0.426246	0.00762093	0.0762093	ddl	D-alanine-D-alanine ligase
K19545	UrolithinM6	0.426236	0.00762253	0.0762253	lnuA_C_D_E, lin	lincosamide nucleotidyltransferase A/C/D/E
K16515	UrolithinA	0.426135	0.00763853	0.0763853	galB	4-oxalomesaconate hydratase
K00351	UrolithinE	-0.426097	0.00764445	0.0764445	nqrF	Na+-transporting NADH:ubiquinone oxidoreductase subunit F
K00687	UrolithinM6	-0.425978	0.00766333	0.0766333	pbp2B, penA	penicillin-binding protein 2B
K12556	UrolithinM6	-0.425978	0.00766333	0.0766333	pbp2X	penicillin-binding protein 2X
K18285	all	0.390592	0.0153285	0.0766423	mqnE	aminodeoxyfutalosine synthase
K18916	UrolithinM7	-0.390536	0.0153445	0.0767226	ptxD	phosphonate dehydrogenase
K02343	all	0.425918	0.00767281	0.0767281	DPO3G, dnaX	DNA polymerase III subunit gamma/tau
K01768	UrolithinC	0.425821	0.00768804	0.0768804	E4.6.1.1	adenylate cyclase
K13940	UrolithinC	-0.390302	0.0154113	0.0770565	sulD	dihydroneopterin aldolase / 2-amino-4-hydroxy-6-hydroxymethyldihydropteridine diphosphokinase
K13940	UrolithinE	0.409364	0.0107067	0.0770565	sulD	dihydroneopterin aldolase / 2-amino-4-hydroxy-6-hydroxymethyldihydropteridine diphosphokinase
K07223	UrolithinA	0.390291	0.0154144	0.0770719	K07223	putative iron-dependent peroxidase
K15792	all	0.388739	0.0158643	0.0772147	murEF	murE/murF fusion protein
K15792	UrolithinE	-0.367633	0.0231644	0.0772147	murEF	murE/murF fusion protein
K03493	UrolithinC	0.425596	0.00772383	0.0772383	bglG1	transcriptional antiterminator
K02361	UrolithinE	-0.42551	0.00773753	0.0773753	entC	isochorismate synthase
K18119	all	0.425369	0.00775996	0.0775996	sucD	succinate-semialdehyde dehydrogenase
K00958	all	0.389902	0.0155262	0.0776309	sat, met3	sulfate adenylyltransferase
K00958	UrolithinC	0.423017	0.0081437	0.0776309	sat, met3	sulfate adenylyltransferase
K02954	all	0.389849	0.0155416	0.0777078	RP-S14, MRPS14, rpsN	small subunit ribosomal protein S14
K02954	UrolithinC	0.397679	0.0134173	0.0777078	RP-S14, MRPS14, rpsN	small subunit ribosomal protein S14
K05776	UrolithinE	-0.425216	0.00778443	0.0778443	modF	molybdate transport system ATP-binding protein
K08643	UrolithinM6	-0.425201	0.00778684	0.0778684	zmpB	zinc metalloprotease ZmpB
K01840	UrolithinC	0.423909	0.00799632	0.0779283	manB	phosphomannomutase
K11720	UrolithinC	0.394674	0.0142016	0.0779283	lptG	lipopolysaccharide export system permease protein
K01840	UrolithinE	-0.389696	0.0155857	0.0779283	manB	phosphomannomutase
K11720	UrolithinE	-0.389696	0.0155857	0.0779283	lptG	lipopolysaccharide export system permease protein
K03520	UrolithinC	0.425127	0.00779875	0.0779875	coxL, cutL	aerobic carbon-monoxide dehydrogenase large subunit
K02530	UrolithinC	0.425002	0.00781889	0.0781889	lacR	DeoR family transcriptional regulator, lactose phosphotransferase system repressor
K01392	UrolithinM6	0.424956	0.00782624	0.0782624	THOP1	thimet oligopeptidase
K09965	UrolithinM6	0.424956	0.00782624	0.0782624	K09965	uncharacterized protein
K19097	UrolithinM6	0.424956	0.00782624	0.0782624	blaVEB	beta-lactamase class A VEB
K00689	UrolithinM6	-0.424943	0.00782839	0.0782839	E2.4.1.5	dextransucrase
K11618	UrolithinM6	-0.424943	0.00782839	0.0782839	liaR	two-component system, NarL family, response regulator LiaR
K00030	IsourolithinA	0.402643	0.0122023	0.0783536	IDH3	isocitrate dehydrogenase (NAD+)
K00030	UrolithinE	-0.389403	0.0156707	0.0783536	IDH3	isocitrate dehydrogenase (NAD+)
K00507	UrolithinB	0.389395	0.0156729	0.0783643	SCD, desC	stearoyl-CoA desaturase (Delta-9 desaturase)
K00688	UrolithinM7	0.424854	0.0078426	0.078426	PYG, glgP	glycogen phosphorylase
K03550	all	0.424821	0.00784796	0.0784796	ruvA	holliday junction DNA helicase RuvA
K09962	all	0.424712	0.00786566	0.0786566	K09962	uncharacterized protein
K07399	UrolithinC	0.424665	0.00787312	0.0787312	resB, ccs1	cytochrome c biogenesis protein
K01994	UrolithinE	-0.389109	0.0157562	0.0787808	gerE	LuxR family transcriptional regulator, transcriptional regulator of spore coat protein
K04074	all	0.424383	0.00791897	0.0791897	divIVA	cell division initiation protein
K01438	UrolithinE	-0.424336	0.0079266	0.079266	argE	acetylornithine deacetylase
K11741	UrolithinE	-0.424336	0.0079266	0.079266	sugE	quaternary ammonium compound-resistance protein SugE
K02992	all	0.424273	0.00793681	0.0793681	RP-S7, MRPS7, rpsG	small subunit ribosomal protein S7
K08325	UrolithinE	-0.424042	0.00797449	0.0797449	yqhD	NADP-dependent alcohol dehydrogenase
K19127	all	0.388419	0.0159587	0.0797933	csy1	CRISPR-associated protein Csy1
K19128	all	0.388419	0.0159587	0.0797933	csy2	CRISPR-associated protein Csy2
K19129	all	0.388419	0.0159587	0.0797933	csy3	CRISPR-associated protein Csy3
K19130	all	0.388419	0.0159587	0.0797933	csy4, cas6f	CRISPR-associated endonuclease Csy4
K19127	UrolithinM5	0.422739	0.0081901	0.0797933	csy1	CRISPR-associated protein Csy1
K19128	UrolithinM5	0.422739	0.0081901	0.0797933	csy2	CRISPR-associated protein Csy2
K19129	UrolithinM5	0.422739	0.0081901	0.0797933	csy3	CRISPR-associated protein Csy3
K19130	UrolithinM5	0.422739	0.0081901	0.0797933	csy4, cas6f	CRISPR-associated endonuclease Csy4
K06402	IsourolithinA	0.388198	0.0160239	0.0801193	spoIVFB	stage IV sporulation protein FB
K16011	all	0.388184	0.0160281	0.0801404	algA, xanB, rfbA, wbpW, pslB	mannose-1-phosphate guanylyltransferase / mannose-6-phosphate isomerase
K09153	all	0.365401	0.024078	0.0802601	K09153	uncharacterized protein
K02338	all	0.423725	0.00802652	0.0802652	DPO3B, dnaN	DNA polymerase III subunit beta
K03118	UrolithinC	0.387843	0.0161291	0.0806456	tatC	sec-independent protein translocase protein TatC
K19134	all	-0.365071	0.0242156	0.0807188	csx10	CRISPR-associated protein Csx10
K19134	UrolithinM7	-0.380533	0.0184312	0.0807188	csx10	CRISPR-associated protein Csx10
K13018	UrolithinM7	-0.423442	0.00807316	0.0807316	wbpD, wlbB	UDP-2-acetamido-3-amino-2,3-dideoxy-glucuronate N-acetyltransferase
K13924	all	-0.423436	0.00807409	0.0807409	cheBR	two-component system, chemotaxis family, CheB/CheR fusion protein
K06958	all	0.374829	0.020413	0.0807657	rapZ	RNase adapter protein RapZ
K06958	UrolithinE	0.365037	0.0242297	0.0807657	rapZ	RNase adapter protein RapZ
K06958	UrolithinM7	0.382058	0.0179294	0.0807657	rapZ	RNase adapter protein RapZ
K12510	UrolithinC	-0.390849	0.0152555	0.0809464	tadB	tight adherence protein B
K12510	UrolithinE	0.387641	0.0161893	0.0809464	tadB	tight adherence protein B
K02520	all	0.423286	0.00809891	0.0809891	infC, MTIF3	translation initiation factor IF-3
K04077	all	0.423286	0.00809891	0.0809891	groEL, HSPD1	chaperonin GroEL
K16905	UrolithinM7	-0.423252	0.00810458	0.0810458	K16905	fluoroquinolone transport system permease protein
K18214	UrolithinM7	-0.387542	0.0162189	0.0810943	tetP_A, tet40	MFS transporter, DHA3 family, tetracycline resistance protein
K07397	UrolithinE	-0.423162	0.00811963	0.0811963	yhfA	putative redox protein
K10194	UrolithinE	-0.423162	0.00811963	0.0811963	togN	oligogalacturonide transport system permease protein
K00640	UrolithinC	0.423089	0.00813165	0.0813165	cysE	serine O-acetyltransferase
K18815	UrolithinC	-0.364297	0.0245408	0.0818026	aac6-I	aminoglycoside 6'-N-acetyltransferase I
K00259	UrolithinC	0.387023	0.0163745	0.0818727	ald	alanine dehydrogenase
K00259	UrolithinE	-0.404667	0.0117342	0.0818727	ald	alanine dehydrogenase
K03531	UrolithinM7	0.38686	0.0164237	0.0821186	ftsZ	cell division protein FtsZ
K01815	UrolithinE	-0.422574	0.00821764	0.0821764	kduI	4-deoxy-L-threo-5-hexosulose-uronate ketol-isomerase
K09761	all	0.422519	0.00822694	0.0822694	rsmE	16S rRNA (uracil1498-N3)-methyltransferase
K03501	all	0.405197	0.0116143	0.0823322	gidB, rsmG	16S rRNA (guanine527-N7)-methyltransferase
K03501	UrolithinM7	0.386719	0.0164664	0.0823322	gidB, rsmG	16S rRNA (guanine527-N7)-methyltransferase
K18815	UrolithinD	-0.34676	0.0329378	0.0823445	aac6-I	aminoglycoside 6'-N-acetyltransferase I
K11630	UrolithinC	-0.386678	0.0164788	0.0823941	bceR	two-component system, OmpR family, bacitracin resistance response regulator BceR
K12140	UrolithinC	0.414095	0.00975018	0.0824599	hyfE	hydrogenase-4 component E
K12141	UrolithinC	0.414095	0.00975018	0.0824599	hyfF	hydrogenase-4 component F
K12140	UrolithinE	-0.386635	0.016492	0.0824599	hyfE	hydrogenase-4 component E
K12141	UrolithinE	-0.386635	0.016492	0.0824599	hyfF	hydrogenase-4 component F
K02444	UrolithinC	-0.386477	0.0165399	0.0826995	glpR	DeoR family transcriptional regulator, glycerol-3-phosphate regulon repressor
K02444	UrolithinM7	-0.399149	0.0130475	0.0826995	glpR	DeoR family transcriptional regulator, glycerol-3-phosphate regulon repressor
K15975	UrolithinC	0.422227	0.00827605	0.0827605	K15975	glyoxalase family protein
K00996	UrolithinM6	0.386394	0.0165652	0.082826	rfbP	undecaprenyl-phosphate galactose phosphotransferase
K01993	UrolithinC	0.386204	0.0166231	0.0831156	ABC-2.TX	HlyD family secretion protein
K03077	UrolithinE	-0.421987	0.00831666	0.0831666	ulaF, sgaE	L-ribulose-5-phosphate 4-epimerase
K00390	UrolithinM7	0.421888	0.00833345	0.0833345	cysH	phosphoadenosine phosphosulfate reductase
K02519	all	0.421861	0.00833806	0.0833806	infB, MTIF2	translation initiation factor IF-2
K13795	UrolithinC	0.421789	0.00835034	0.0835034	citB, tcuB	citrate/tricarballylate utilization protein
K00655	UrolithinE	0.421694	0.00836655	0.0836655	plsC	1-acyl-sn-glycerol-3-phosphate acyltransferase
K00965	UrolithinE	0.421694	0.00836655	0.0836655	galT, GALT	UDPglucose--hexose-1-phosphate uridylyltransferase
K07115	UrolithinE	-0.421694	0.00836655	0.0836655	rlmJ	23S rRNA (adenine2030-N6)-methyltransferase
K02528	all	0.421642	0.00837539	0.0837539	ksgA	16S rRNA (adenine1518-N6/adenine1519-N6)-dimethyltransferase
K01889	all	0.421532	0.0083941	0.083941	FARSA, pheS	phenylalanyl-tRNA synthetase alpha chain
K11753	all	0.421532	0.0083941	0.083941	ribF	riboflavin kinase / FMN adenylyltransferase
K12343	UrolithinC	0.385657	0.0167906	0.0839529	SRD5A1	3-oxo-5-alpha-steroid 4-dehydrogenase 1
K12343	UrolithinE	-0.398503	0.0132089	0.0839529	SRD5A1	3-oxo-5-alpha-steroid 4-dehydrogenase 1
K07183	UrolithinC	-0.3791	0.0189133	0.0840661	nasT	response regulator NasT
K07183	UrolithinE	0.408777	0.0108308	0.0840661	nasT	response regulator NasT
K07183	UrolithinM7	0.362708	0.0252198	0.0840661	nasT	response regulator NasT
K09762	all	0.36266	0.0252405	0.0841351	K09762	uncharacterized protein
K07171	UrolithinM7	0.421323	0.00842986	0.0842986	mazF, ndoA, chpA	mRNA interferase MazF
K02909	all	0.421313	0.00843164	0.0843164	RP-L31, rpmE	large subunit ribosomal protein L31
K15051	UrolithinD	0.385417	0.0168647	0.0843234	endA	DNA-entry nuclease
K11782	all	0.385329	0.016892	0.0844599	mqnA	chorismate dehydratase
K11784	all	0.385329	0.016892	0.0844599	mqnC	cyclic dehypoxanthinyl futalosine synthase
K16237	UrolithinM7	-0.38525	0.0169164	0.0845818	aroP	aromatic amino acid permease
K01082	UrolithinE	-0.421107	0.00846711	0.0846711	cysQ, MET22, BPNT1	3'(2'), 5'-bisphosphate nucleotidase
K01190	all	-0.421094	0.00846932	0.0846932	lacZ	beta-galactosidase
K05937	UrolithinB	0.396598	0.0136951	0.0847207	K05937	uncharacterized protein
K05937	UrolithinM7	-0.38516	0.0169441	0.0847207	K05937	uncharacterized protein
K02240	all	0.34501	0.0338917	0.0847293	comFA	competence protein ComFA
K02243	all	0.34501	0.0338917	0.0847293	comGA	competence protein ComGA
K03048	all	0.34501	0.0338917	0.0847293	rpoE	DNA-directed RNA polymerase subunit delta
K06948	all	0.34501	0.0338917	0.0847293	yqeH	30S ribosome assembly GTPase
K09976	all	0.34501	0.0338917	0.0847293	K09976	uncharacterized protein
K18692	all	0.34501	0.0338917	0.0847293	cshB	ATP-dependent RNA helicase CshB
K12062	UrolithinA	0.42101	0.00848379	0.0848379	trbI	conjugal transfer pilin signal peptidase TrbI
K03584	all	0.420984	0.00848822	0.0848822	recO	DNA repair protein RecO (recombination protein O)
K07574	UrolithinE	0.384999	0.0169941	0.0849707	yhbY	RNA-binding protein
K03455	UrolithinC	0.420903	0.00850216	0.0850216	TC.KEF	monovalent cation:H+ antiporter-2, CPA2 family
K06902	UrolithinM7	0.4209	0.0085028	0.085028	UMF1	MFS transporter, UMF1 family
K03631	all	0.420875	0.00850715	0.0850715	recN	DNA repair protein RecN (Recombination protein N)
K07097	UrolithinB	0.384838	0.0170443	0.0852217	K07097	uncharacterized protein
K02259	UrolithinC	0.420622	0.00855092	0.0855092	COX15	cytochrome c oxidase assembly protein subunit 15
K02802	UrolithinM7	-0.361635	0.0256872	0.0856241	PTS-Nag-EIIA, nagE	PTS system, N-acetylglucosamine-specific IIA component
K13775	UrolithinM6	0.42054	0.00856515	0.0856515	atuG	citronellol/citronellal dehydrogenase
K02029	UrolithinE	0.42052	0.0085687	0.085687	ABC.PA.P	polar amino acid transport system permease protein
K09811	all	0.388424	0.0159572	0.0858134	ftsX	cell division transport system permease protein
K09811	UrolithinM7	0.384459	0.0171627	0.0858134	ftsX	cell division transport system permease protein
K00878	UrolithinC	-0.420357	0.00859702	0.0859702	thiM	hydroxyethylthiazole kinase
K07574	all	0.361345	0.0258148	0.0860495	yhbY	RNA-binding protein
K00294	UrolithinE	-0.420226	0.00861988	0.0861988	E1.2.1.88	1-pyrroline-5-carboxylate dehydrogenase
K13043	UrolithinE	-0.420226	0.00861988	0.0861988	argF	N-succinyl-L-ornithine transcarbamylase
K14153	UrolithinE	-0.420226	0.00861988	0.0861988	thiDE	hydroxymethylpyrimidine kinase / phosphomethylpyrimidine kinase / thiamine-phosphate diphosphorylase
K13993	UrolithinC	0.420084	0.00864478	0.0864478	HSP20	HSP20 family protein
K15898	UrolithinC	0.420084	0.00864478	0.0864478	pseI, neuB3	pseudaminic acid synthase
K02782	UrolithinM7	-0.420071	0.00864693	0.0864693	PTS-Gut-EIIB, srlE	PTS system, glucitol/sorbitol-specific IIB component
K13100	UrolithinM7	-0.420071	0.00864693	0.0864693	CWC22	pre-mRNA-splicing factor CWC22
K01524	UrolithinA	0.383976	0.0173149	0.0865744	ppx-gppA	exopolyphosphatase / guanosine-5'-triphosphate,3'-diphosphate pyrophosphatase
K01524	UrolithinE	0.418171	0.00898555	0.0865744	ppx-gppA	exopolyphosphatase / guanosine-5'-triphosphate,3'-diphosphate pyrophosphatase
K03602	all	0.419997	0.0086599	0.086599	xseB	exodeoxyribonuclease VII small subunit
K12137	IsourolithinA	0.419932	0.00867148	0.0867148	hyfB	hydrogenase-4 component B
K06860	UrolithinD	0.419869	0.00868243	0.0868243	K06860	putative heme uptake system protein
K03811	UrolithinM6	0.360781	0.0260643	0.086881	pnuC	nicotinamide mononucleotide transporter
K09167	IsourolithinA	0.383762	0.0173825	0.0869124	K09167	uncharacterized protein
K09167	UrolithinM7	-0.415109	0.00955506	0.0869124	K09167	uncharacterized protein
K09004	IsourolithinA	0.419818	0.00869148	0.0869148	K09004	uncharacterized protein
K03496	UrolithinM7	0.41977	0.00869995	0.0869995	parA, soj	chromosome partitioning protein
K02503	all	0.419669	0.00871779	0.0871779	HINT1, hinT, hit	histidine triad (HIT) family protein
K01580	UrolithinE	-0.419639	0.00872304	0.0872304	E4.1.1.15, gadB, gadA, GAD	glutamate decarboxylase
K15924	UrolithinM7	0.343151	0.0349294	0.0873234	xynC	glucuronoarabinoxylan endo-1,4-beta-xylanase
K05362	UrolithinM6	-0.41951	0.00874588	0.0874588	murE	UDP-N-acetylmuramoyl-L-alanyl-D-glutamate-L-lysine ligase
K02782	all	-0.383407	0.0174952	0.087476	PTS-Gut-EIIB, srlE	PTS system, glucitol/sorbitol-specific IIB component
K13100	all	-0.383407	0.0174952	0.087476	CWC22	pre-mRNA-splicing factor CWC22
K00210	UrolithinC	0.362706	0.0252206	0.0876498	E1.3.1.12	prephenate dehydrogenase
K00210	UrolithinE	-0.388522	0.0159282	0.0876498	E1.3.1.12	prephenate dehydrogenase
K00210	UrolithinM6	0.360263	0.0262949	0.0876498	E1.3.1.12	prephenate dehydrogenase
K06975	UrolithinE	-0.419345	0.00877501	0.0877501	K06975	uncharacterized protein
K13256	UrolithinE	-0.419345	0.00877501	0.0877501	psiE	protein PsiE
K03680	UrolithinE	0.419245	0.00879279	0.0879279	EIF2B4	translation initiation factor eIF-2B subunit delta
K00761	all	0.41923	0.00879548	0.0879548	upp, UPRT	uracil phosphoribosyltransferase
K01811	UrolithinM7	-0.383047	0.0176103	0.0880513	xylS, yicI	alpha-D-xyloside xylohydrolase
K13572	UrolithinD	0.419118	0.00881538	0.0881538	pafB	proteasome accessory factor B
K00003	UrolithinE	0.419052	0.00882724	0.0882724	E1.1.1.3	homoserine dehydrogenase
K09137	UrolithinA	0.359678	0.0265578	0.0885261	K09137	uncharacterized protein
K09137	UrolithinC	0.385189	0.0169352	0.0885261	K09137	uncharacterized protein
K09137	UrolithinM5	-0.374254	0.0206223	0.0885261	K09137	uncharacterized protein
K12136	IsourolithinA	0.418908	0.00885294	0.0885294	hyfA	hydrogenase-4 component A
K02654	UrolithinC	-0.386477	0.0165399	0.0886878	pilD, pppA	leader peptidase (prepilin peptidase) / N-methyltransferase
K02654	UrolithinE	0.382651	0.0177376	0.0886878	pilD, pppA	leader peptidase (prepilin peptidase) / N-methyltransferase
K01433	UrolithinE	-0.418758	0.00887975	0.0887975	purU	formyltetrahydrofolate deformylase
K07272	UrolithinM6	-0.418733	0.00888418	0.0888418	rgpF	rhamnosyltransferase
K01446	all	0.382502	0.0177857	0.0890425	PGRP	peptidoglycan recognition protein
K01446	UrolithinA	0.364859	0.0243046	0.0890425	PGRP	peptidoglycan recognition protein
K01446	UrolithinC	0.359336	0.0267128	0.0890425	PGRP	peptidoglycan recognition protein
K09153	UrolithinE	-0.341846	0.0356728	0.0891819	K09153	uncharacterized protein
K01907	UrolithinC	0.418494	0.00892716	0.0892716	AACS, acsA	acetoacetyl-CoA synthetase
K01491	all	0.418463	0.00893287	0.0893287	folD	methylenetetrahydrofolate dehydrogenase (NADP+) / methenyltetrahydrofolate cyclohydrolase
K06386	IsourolithinA	0.418453	0.00893463	0.0893463	spoIIQ	stage II sporulation protein Q
K04109	all	-0.382193	0.0178856	0.0894279	hcrB, hbaD	4-hydroxybenzoyl-CoA reductase subunit beta
K04109	UrolithinM7	-0.387542	0.0162189	0.0894279	hcrB, hbaD	4-hydroxybenzoyl-CoA reductase subunit beta
K19169	UrolithinM7	-0.418339	0.00895526	0.0895526	dndB	DNA sulfur modification protein DndB
K07570	UrolithinC	0.382105	0.017914	0.0895702	GSP13	general stress protein 13
K02843	UrolithinC	0.418171	0.00898554	0.0898554	waaF, rfaF	heptosyltransferase II
K07787	UrolithinE	-0.418171	0.00898555	0.0898555	cusA, silA	Cu(I)/Ag(I) efflux system membrane protein CusA/SilA
K03517	UrolithinE	0.418171	0.00898555	0.0898555	nadA	quinolinate synthase
K11959	all	-0.418047	0.00900805	0.0900805	urtA	urea transport system substrate-binding protein
K01925	all	0.418024	0.0090122	0.090122	murD	UDP-N-acetylmuramoylalanine--D-glutamate ligase
K03553	all	0.418024	0.0090122	0.090122	recA	recombination protein RecA
K03930	UrolithinM6	-0.417957	0.00902434	0.0902434	estA	putative tributyrin esterase
K06076	UrolithinE	-0.417878	0.00903886	0.0903886	fadL	long-chain fatty acid transport protein
K08223	UrolithinC	0.381559	0.0180923	0.0904617	fsr	MFS transporter, FSR family, fosmidomycin resistance protein
K01056	all	0.417695	0.0090721	0.090721	PTH1, pth, spoVC	peptidyl-tRNA hydrolase, PTH1 family
K01870	all	0.417695	0.0090721	0.090721	IARS, ileS	isoleucyl-tRNA synthetase
K03106	all	0.417695	0.0090721	0.090721	SRP54, ffh	signal recognition particle subunit SRP54
K03177	all	0.417695	0.0090721	0.090721	truB, PUS4, TRUB1	tRNA pseudouridine55 synthase
K06942	all	0.417695	0.0090721	0.090721	ychF	ribosome-binding ATPase
K00158	all	0.417586	0.00909214	0.0909214	E1.2.3.3, poxL	pyruvate oxidase
K01069	UrolithinE	-0.417584	0.00909243	0.0909243	E3.1.2.6, gloB	hydroxyacylglutathione hydrolase
K03590	UrolithinC	0.417351	0.00913506	0.0913506	ftsA	cell division protein FtsA
K01239	UrolithinE	0.41729	0.00914628	0.0914628	iunH	purine nucleosidase
K09799	UrolithinC	0.417212	0.00916062	0.0916062	K09799	uncharacterized protein
K00244	UrolithinC	0.417078	0.00918537	0.0918537	frdA	fumarate reductase flavoprotein subunit
K07791	UrolithinE	-0.416997	0.0092004	0.092004	dcuA	anaerobic C4-dicarboxylate transporter DcuA
K03070	all	0.357398	0.027603	0.0920101	secA	preprotein translocase subunit SecA
K03070	UrolithinB	0.379352	0.0188276	0.0920101	secA	preprotein translocase subunit SecA
K03070	UrolithinC	0.367898	0.0230581	0.0920101	secA	preprotein translocase subunit SecA
K00220	UrolithinC	0.416869	0.00922412	0.0922412	tyrC	cyclohexadieny/prephenate dehydrogenase
K11996	UrolithinC	0.357242	0.0276758	0.0922526	MOCS3, UBA4	adenylyltransferase and sulfurtransferase
K11996	UrolithinM6	0.360005	0.0264109	0.0922526	MOCS3, UBA4	adenylyltransferase and sulfurtransferase
K00496	IsourolithinA	0.416843	0.00922892	0.0922892	alkB1_2, alkM	alkane 1-monooxygenase
K15580	all	0.380311	0.0185052	0.0925258	oppA, mppA	oligopeptide transport system substrate-binding protein
K15580	UrolithinM7	0.414261	0.009718	0.0925258	oppA, mppA	oligopeptide transport system substrate-binding protein
K08321	UrolithinE	-0.380302	0.018508	0.0925402	lsrF	3-hydroxy-5-phosphonooxypentane-2,4-dione thiolase
K01215	UrolithinM6	-0.416664	0.00926214	0.0926214	dexB	glucan 1,6-alpha-glucosidase
K02584	UrolithinB	0.416556	0.00928222	0.0928222	nifA	Nif-specific regulatory protein
K02275	UrolithinC	0.416538	0.00928556	0.0928556	coxB	cytochrome c oxidase subunit II
K00507	UrolithinM7	0.356737	0.0279125	0.0930416	SCD, desC	stearoyl-CoA desaturase (Delta-9 desaturase)
K02109	UrolithinM7	0.41638	0.00931502	0.0931502	ATPF0B, atpF	F-type H+-transporting ATPase subunit b
K16926	UrolithinM5	-0.379715	0.018705	0.093525	htsT	energy-coupling factor transport system substrate-specific component
K02895	all	0.415941	0.0093973	0.093973	RP-L24, MRPL24, rplX	large subunit ribosomal protein L24
K03455	UrolithinE	-0.379422	0.0188041	0.0940206	TC.KEF	monovalent cation:H+ antiporter-2, CPA2 family
K07707	UrolithinM6	-0.415888	0.00940737	0.0940737	agrA, blpR, fsrA	two-component system, LytTR family, response regulator AgrA
K02968	UrolithinM7	0.379375	0.01882	0.0941001	RP-S20, rpsT	small subunit ribosomal protein S20
K05970	UrolithinC	0.379373	0.0188205	0.0941027	SIAE	sialate O-acetylesterase
K07260	UrolithinC	0.379373	0.0188205	0.0941027	vanY	zinc D-Ala-D-Ala carboxypeptidase
K09761	UrolithinM7	0.379233	0.0188679	0.0943395	rsmE	16S rRNA (uracil1498-N3)-methyltransferase
K03346	all	0.338322	0.0377464	0.0943659	dnaB	replication initiation and membrane attachment protein
K07775	UrolithinM7	0.415674	0.00944773	0.0944773	resD	two-component system, OmpR family, response regulator ResD
K03610	UrolithinM6	-0.415629	0.00945622	0.0945622	minC	septum site-determining protein MinC
K08676	UrolithinC	0.3791	0.0189133	0.0945663	tri	tricorn protease
K05340	UrolithinC	0.415439	0.00949222	0.0949222	glcU	glucose uptake protein
K05847	all	0.385244	0.0169181	0.0949815	opuA	osmoprotectant transport system ATP-binding protein
K05847	UrolithinB	0.378856	0.0189963	0.0949815	opuA	osmoprotectant transport system ATP-binding protein
K00858	all	0.415393	0.00950094	0.0950094	ppnK, NADK	NAD+ kinase
K07166	UrolithinM7	0.41525	0.00952813	0.0952813	K07166	ACT domain-containing protein
K10193	UrolithinE	-0.415236	0.00953089	0.0953089	togM	oligogalacturonide transport system permease protein
K07234	UrolithinM6	0.415228	0.00953235	0.0953235	K07234	uncharacterized protein involved in response to NO
K01633	UrolithinC	0.415166	0.00954421	0.0954421	folB	dihydroneopterin aldolase / 7,8-dihydroneopterin epimerase
K01724	UrolithinA	-0.378582	0.01909	0.0954502	PCBD, phhB	4a-hydroxytetrahydrobiopterin dehydratase
K02230	UrolithinE	-0.378541	0.0191041	0.0955207	cobN	cobaltochelatase CobN
K02230	UrolithinM6	0.411489	0.0102676	0.0955207	cobN	cobaltochelatase CobN
K13668	UrolithinE	-0.415041	0.00956795	0.0956795	pimB	phosphatidyl-myo-inositol dimannoside synthase
K06591	UrolithinA	0.415028	0.00957042	0.0957042	ITGB8	integrin beta 8
K07712	UrolithinE	-0.414942	0.00958695	0.0958695	glnG, ntrC	two-component system, NtrC family, nitrogen regulation response regulator GlnG
K13694	UrolithinE	-0.414942	0.00958695	0.0958695	mepS, spr	murein DD-endopeptidase / murein LD-carboxypeptidase
K01251	UrolithinC	0.37828	0.0191937	0.0959687	E3.3.1.1, ahcY	adenosylhomocysteinase
K01251	UrolithinE	-0.391164	0.0151662	0.0959687	E3.3.1.1, ahcY	adenosylhomocysteinase
K07110	UrolithinM6	0.414823	0.00960971	0.0960971	ramB	XRE family transcriptional regulator, fatty acid utilization regulator
K02038	UrolithinB	0.41482	0.00961038	0.0961038	pstA	phosphate transport system permease protein
K18830	IsourolithinA	0.414699	0.00963346	0.0963346	pezA	HTH-type transcriptional regulator / antitoxin PezA
K00275	UrolithinE	-0.414648	0.00964328	0.0964328	pdxH, PNPO	pyridoxamine 5'-phosphate oxidase
K03305	UrolithinC	0.414619	0.0096489	0.096489	TC.POT	proton-dependent oligopeptide transporter, POT family
K17680	UrolithinE	-0.377954	0.0193064	0.0965319	PEO1	twinkle protein
K17680	UrolithinM6	0.414335	0.00970368	0.0965319	PEO1	twinkle protein
K16089	UrolithinC	0.35451	0.0289755	0.0965849	TC.FEV.OM2, cirA, cfrA, hmuR	outer membrane receptor for ferrienterochelin and colicins
K16089	UrolithinM6	0.375786	0.0200685	0.0965849	TC.FEV.OM2, cirA, cfrA, hmuR	outer membrane receptor for ferrienterochelin and colicins
K00230	all	-0.377789	0.0193633	0.0968167	hemG	menaquinone-dependent protoporphyrinogen oxidase
K09117	UrolithinM6	-0.354313	0.029071	0.0969032	K09117	uncharacterized protein
K19689	all	0.414297	0.00971116	0.0971116	ampS, pepS, ampT	aminopeptidase
K06284	UrolithinM7	0.414261	0.009718	0.09718	abrB	transcriptional pleiotropic regulator of transition state genes
K01960	UrolithinC	0.377461	0.0194777	0.0973884	pycB	pyruvate carboxylase subunit B
K01960	UrolithinE	-0.411419	0.0102819	0.0973884	pycB	pyruvate carboxylase subunit B
K02123	UrolithinA	-0.414151	0.00973938	0.0973938	ATPVI, ntpI, atpI	V/A-type H+/Na+-transporting ATPase subunit I
K02099	UrolithinB	-0.414076	0.00975403	0.0975403	araC	AraC family transcriptional regulator, arabinose operon regulatory protein
K07304	UrolithinE	-0.414061	0.0097568	0.097568	msrA	peptide-methionine (S)-S-oxide reductase
K03976	all	0.377351	0.0195159	0.0975797	ybaK, ebsC	Cys-tRNA(Pro)/Cys-tRNA(Cys) deacylase
K03976	UrolithinM7	0.404798	0.0117046	0.0975797	ybaK, ebsC	Cys-tRNA(Pro)/Cys-tRNA(Cys) deacylase
K10563	IsourolithinA	0.377279	0.0195412	0.0977058	mutM, fpg	formamidopyrimidine-DNA glycosylase
K13572	UrolithinB	0.377203	0.0195678	0.0978389	pafB	proteasome accessory factor B
K07131	all	0.413903	0.00978762	0.0978762	K07131	uncharacterized protein
K02481	UrolithinC	0.405603	0.0115232	0.0980655	K02481	two-component system, NtrC family, response regulator
K02481	UrolithinE	-0.377073	0.0196131	0.0980655	K02481	two-component system, NtrC family, response regulator
K03969	UrolithinB	-0.353558	0.0294399	0.098133	pspA	phage shock protein A
K03969	UrolithinM7	0.355787	0.0283616	0.098133	pspA	phage shock protein A
K01546	UrolithinM7	-0.413696	0.00982794	0.0982794	kdpA	K+-transporting ATPase ATPase A chain
K01547	UrolithinM7	-0.413696	0.00982794	0.0982794	kdpB	K+-transporting ATPase ATPase B chain
K00860	UrolithinC	0.376914	0.0196689	0.0983446	cysC	adenylylsulfate kinase
K00981	all	0.413529	0.00986066	0.0986066	E2.7.7.41, CDS1, CDS2, cdsA	phosphatidate cytidylyltransferase
K07260	UrolithinM7	0.353245	0.0295939	0.0986462	vanY	zinc D-Ala-D-Ala carboxypeptidase
K10240	all	-0.413504	0.00986561	0.0986561	cebE	cellobiose transport system substrate-binding protein
K07478	all	0.376693	0.0197467	0.0987336	ycaJ	putative ATPase
K07150	IsourolithinA	0.413335	0.0098989	0.098989	K07150	uncharacterized protein
K06386	UrolithinE	-0.376486	0.0198198	0.0990991	spoIIQ	stage II sporulation protein Q
K07456	UrolithinC	0.413253	0.00991494	0.0991494	mutS2	DNA mismatch repair protein MutS2
K03705	UrolithinE	0.393219	0.014595	0.0992362	hrcA	heat-inducible transcriptional repressor
K03705	UrolithinM7	0.376409	0.0198472	0.0992362	hrcA	heat-inducible transcriptional repressor
K01803	UrolithinE	0.413181	0.00992922	0.0992922	TPI, tpiA	triosephosphate isomerase (TIM)
K04032	UrolithinE	-0.413181	0.00992922	0.0992922	eutT	ethanolamine utilization cobalamin adenosyltransferase
K07148	UrolithinE	-0.413181	0.00992922	0.0992922	K07148	uncharacterized protein
K00150	UrolithinC	0.376196	0.0199226	0.0996131	gap2	glyceraldehyde-3-phosphate dehydrogenase (NAD(P))
K00214	UrolithinC	0.376196	0.0199226	0.0996131	BLVRA, bvdR	biliverdin reductase
K00367	UrolithinC	0.376196	0.0199226	0.0996131	narB	ferredoxin-nitrate reductase
K00464	UrolithinC	0.376196	0.0199226	0.0996131	diox1	all-trans-8'-apo-beta-carotenal 15,15'-oxygenase
K01602	UrolithinC	0.376196	0.0199226	0.0996131	rbcS	ribulose-bisphosphate carboxylase small chain
K02092	UrolithinC	0.376196	0.0199226	0.0996131	apcA	allophycocyanin alpha subunit
K02093	UrolithinC	0.376196	0.0199226	0.0996131	apcB	allophycocyanin beta subunit
K02094	UrolithinC	0.376196	0.0199226	0.0996131	apcC	phycobilisome core linker protein
K02095	UrolithinC	0.376196	0.0199226	0.0996131	apcD	allophycocyanin-B
K02096	UrolithinC	0.376196	0.0199226	0.0996131	apcE	phycobilisome core-membrane linker protein
K02097	UrolithinC	0.376196	0.0199226	0.0996131	apcF	phycobilisome core component
K02284	UrolithinC	0.376196	0.0199226	0.0996131	cpcA	phycocyanin alpha chain
K02285	UrolithinC	0.376196	0.0199226	0.0996131	cpcB	phycocyanin beta chain
K02288	UrolithinC	0.376196	0.0199226	0.0996131	cpcE	phycocyanobilin lyase subunit alpha
K02289	UrolithinC	0.376196	0.0199226	0.0996131	cpcF	phycocyanobilin lyase subunit beta
K02290	UrolithinC	0.376196	0.0199226	0.0996131	cpcG	phycobilisome rod-core linker protein
K02293	UrolithinC	0.376196	0.0199226	0.0996131	PDS, crtP	15-cis-phytoene desaturase
K02294	UrolithinC	0.376196	0.0199226	0.0996131	crtR	beta-carotene hydroxylase
K02634	UrolithinC	0.376196	0.0199226	0.0996131	petA	apocytochrome f
K02637	UrolithinC	0.376196	0.0199226	0.0996131	petD	cytochrome b6-f complex subunit 4
K02638	UrolithinC	0.376196	0.0199226	0.0996131	petE	plastocyanin
K02639	UrolithinC	0.376196	0.0199226	0.0996131	petF	ferredoxin
K02640	UrolithinC	0.376196	0.0199226	0.0996131	petG	cytochrome b6-f complex subunit 5
K02641	UrolithinC	0.376196	0.0199226	0.0996131	petH	ferredoxin--NADP+ reductase
K02643	UrolithinC	0.376196	0.0199226	0.0996131	petM	cytochrome b6-f complex subunit 7
K02691	UrolithinC	0.376196	0.0199226	0.0996131	psaC	photosystem I subunit VII
K02693	UrolithinC	0.376196	0.0199226	0.0996131	psaE	photosystem I subunit IV
K02694	UrolithinC	0.376196	0.0199226	0.0996131	psaF	photosystem I subunit III
K02697	UrolithinC	0.376196	0.0199226	0.0996131	psaJ	photosystem I subunit IX
K02698	UrolithinC	0.376196	0.0199226	0.0996131	psaK	photosystem I subunit X
K02700	UrolithinC	0.376196	0.0199226	0.0996131	psaM	photosystem I subunit XII
K02703	UrolithinC	0.376196	0.0199226	0.0996131	psbA	photosystem II P680 reaction center D1 protein
K02704	UrolithinC	0.376196	0.0199226	0.0996131	psbB	photosystem II CP47 chlorophyll apoprotein
K02705	UrolithinC	0.376196	0.0199226	0.0996131	psbC	photosystem II CP43 chlorophyll apoprotein
K02706	UrolithinC	0.376196	0.0199226	0.0996131	psbD	photosystem II P680 reaction center D2 protein
K02707	UrolithinC	0.376196	0.0199226	0.0996131	psbE	photosystem II cytochrome b559 subunit alpha
K02709	UrolithinC	0.376196	0.0199226	0.0996131	psbH	photosystem II PsbH protein
K02711	UrolithinC	0.376196	0.0199226	0.0996131	psbJ	photosystem II PsbJ protein
K02714	UrolithinC	0.376196	0.0199226	0.0996131	psbM	photosystem II PsbM protein
K02715	UrolithinC	0.376196	0.0199226	0.0996131	psbN	PsbN protein
K02716	UrolithinC	0.376196	0.0199226	0.0996131	psbO	photosystem II oxygen-evolving enhancer protein 1
K02717	UrolithinC	0.376196	0.0199226	0.0996131	psbP	photosystem II oxygen-evolving enhancer protein 2
K02718	UrolithinC	0.376196	0.0199226	0.0996131	psbT	photosystem II PsbT protein
K02720	UrolithinC	0.376196	0.0199226	0.0996131	psbV	photosystem II cytochrome c550
K02722	UrolithinC	0.376196	0.0199226	0.0996131	psbX	photosystem II PsbX protein
K02723	UrolithinC	0.376196	0.0199226	0.0996131	psbY	photosystem II PsbY protein
K02724	UrolithinC	0.376196	0.0199226	0.0996131	psbZ	photosystem II PsbZ protein
K04035	UrolithinC	0.376196	0.0199226	0.0996131	E1.14.13.81, acsF, chlE	magnesium-protoporphyrin IX monomethyl ester (oxidative) cyclase
K05356	UrolithinC	0.376196	0.0199226	0.0996131	SPS, sds	all-trans-nonaprenyl-diphosphate synthase
K05371	UrolithinC	0.376196	0.0199226	0.0996131	pcyA	phycocyanobilin:ferredoxin oxidoreductase
K05572	UrolithinC	0.376196	0.0199226	0.0996131	ndhA	NAD(P)H-quinone oxidoreductase subunit 1
K05573	UrolithinC	0.376196	0.0199226	0.0996131	ndhB	NAD(P)H-quinone oxidoreductase subunit 2
K05574	UrolithinC	0.376196	0.0199226	0.0996131	ndhC	NAD(P)H-quinone oxidoreductase subunit 3
K05575	UrolithinC	0.376196	0.0199226	0.0996131	ndhD	NAD(P)H-quinone oxidoreductase subunit 4
K05576	UrolithinC	0.376196	0.0199226	0.0996131	ndhE	NAD(P)H-quinone oxidoreductase subunit 4L
K05578	UrolithinC	0.376196	0.0199226	0.0996131	ndhG	NAD(P)H-quinone oxidoreductase subunit 6
K05579	UrolithinC	0.376196	0.0199226	0.0996131	ndhH	NAD(P)H-quinone oxidoreductase subunit H
K05580	UrolithinC	0.376196	0.0199226	0.0996131	ndhI	NAD(P)H-quinone oxidoreductase subunit I
K05581	UrolithinC	0.376196	0.0199226	0.0996131	ndhJ	NAD(P)H-quinone oxidoreductase subunit J
K05582	UrolithinC	0.376196	0.0199226	0.0996131	ndhK	NAD(P)H-quinone oxidoreductase subunit K
K05583	UrolithinC	0.376196	0.0199226	0.0996131	ndhL	NAD(P)H-quinone oxidoreductase subunit L
K05584	UrolithinC	0.376196	0.0199226	0.0996131	ndhM	NAD(P)H-quinone oxidoreductase subunit M
K05585	UrolithinC	0.376196	0.0199226	0.0996131	ndhN	NAD(P)H-quinone oxidoreductase subunit N
K06873	UrolithinC	0.376196	0.0199226	0.0996131	K06873	uncharacterized protein
K06883	UrolithinC	0.376196	0.0199226	0.0996131	K06883	uncharacterized protein
K07065	UrolithinC	0.376196	0.0199226	0.0996131	K07065	uncharacterized protein
K07978	UrolithinC	0.376196	0.0199226	0.0996131	plmA	GntR family transcriptional regulator
K08715	UrolithinC	0.376196	0.0199226	0.0996131	IRPC	inward rectifier potassium channel
K08902	UrolithinC	0.376196	0.0199226	0.0996131	psb27	photosystem II Psb27 protein
K08903	UrolithinC	0.376196	0.0199226	0.0996131	psb28	photosystem II 13kDa protein
K08906	UrolithinC	0.376196	0.0199226	0.0996131	petJ	cytochrome c6
K09012	UrolithinC	0.376196	0.0199226	0.0996131	sufR	DeoR family transcriptional regulator, suf operon transcriptional repressor
K09966	UrolithinC	0.376196	0.0199226	0.0996131	K09966	uncharacterized protein
K11521	UrolithinC	0.376196	0.0199226	0.0996131	K11521, manR	two-component system, OmpR family, manganese sensing response regulator
K11780	UrolithinC	0.376196	0.0199226	0.0996131	cofG	FO synthase subunit 1
K11781	UrolithinC	0.376196	0.0199226	0.0996131	cofH	FO synthase subunit 2
K12073	UrolithinC	0.376196	0.0199226	0.0996131	E3.1.2.28	1,4-dihydroxy-2-naphthoyl-CoA hydrolase
K13799	UrolithinC	0.376196	0.0199226	0.0996131	panC-cmk	pantoate ligase / CMP/dCMP kinase
K14330	UrolithinC	0.376196	0.0199226	0.0996131	K14330	fatty aldehyde-generating acyl-ACP reductase
K14331	UrolithinC	0.376196	0.0199226	0.0996131	K14331	fatty aldehyde decarbonylase
K14518	UrolithinC	0.376196	0.0199226	0.0996131	pipX	PII interaction protein X
K14605	UrolithinC	0.376196	0.0199226	0.0996131	cruA	lycopene cyclase CruA
K14606	UrolithinC	0.376196	0.0199226	0.0996131	cruP	lycopene cyclase CruP
K15918	UrolithinC	0.376196	0.0199226	0.0996131	GLYK	D-glycerate 3-kinase
K16127	UrolithinC	0.376196	0.0199226	0.0996131	mcyG	microcystin synthetase protein McyG
K17892	UrolithinC	0.376196	0.0199226	0.0996131	FTRC	ferredoxin-thioredoxin reductase catalytic chain
K18534	UrolithinC	0.376196	0.0199226	0.0996131	K18534	MPBQ/MSBQ methyltransferase
K00150	UrolithinM7	0.409252	0.0107304	0.0996131	gap2	glyceraldehyde-3-phosphate dehydrogenase (NAD(P))
K00214	UrolithinM7	0.409252	0.0107304	0.0996131	BLVRA, bvdR	biliverdin reductase
K00367	UrolithinM7	0.409252	0.0107304	0.0996131	narB	ferredoxin-nitrate reductase
K00464	UrolithinM7	0.409252	0.0107304	0.0996131	diox1	all-trans-8'-apo-beta-carotenal 15,15'-oxygenase
K01602	UrolithinM7	0.409252	0.0107304	0.0996131	rbcS	ribulose-bisphosphate carboxylase small chain
K02092	UrolithinM7	0.409252	0.0107304	0.0996131	apcA	allophycocyanin alpha subunit
K02093	UrolithinM7	0.409252	0.0107304	0.0996131	apcB	allophycocyanin beta subunit
K02094	UrolithinM7	0.409252	0.0107304	0.0996131	apcC	phycobilisome core linker protein
K02095	UrolithinM7	0.409252	0.0107304	0.0996131	apcD	allophycocyanin-B
K02096	UrolithinM7	0.409252	0.0107304	0.0996131	apcE	phycobilisome core-membrane linker protein
K02097	UrolithinM7	0.409252	0.0107304	0.0996131	apcF	phycobilisome core component
K02284	UrolithinM7	0.409252	0.0107304	0.0996131	cpcA	phycocyanin alpha chain
K02285	UrolithinM7	0.409252	0.0107304	0.0996131	cpcB	phycocyanin beta chain
K02288	UrolithinM7	0.409252	0.0107304	0.0996131	cpcE	phycocyanobilin lyase subunit alpha
K02289	UrolithinM7	0.409252	0.0107304	0.0996131	cpcF	phycocyanobilin lyase subunit beta
K02290	UrolithinM7	0.409252	0.0107304	0.0996131	cpcG	phycobilisome rod-core linker protein
K02293	UrolithinM7	0.409252	0.0107304	0.0996131	PDS, crtP	15-cis-phytoene desaturase
K02294	UrolithinM7	0.409252	0.0107304	0.0996131	crtR	beta-carotene hydroxylase
K02634	UrolithinM7	0.409252	0.0107304	0.0996131	petA	apocytochrome f
K02637	UrolithinM7	0.409252	0.0107304	0.0996131	petD	cytochrome b6-f complex subunit 4
K02638	UrolithinM7	0.409252	0.0107304	0.0996131	petE	plastocyanin
K02639	UrolithinM7	0.409252	0.0107304	0.0996131	petF	ferredoxin
K02640	UrolithinM7	0.409252	0.0107304	0.0996131	petG	cytochrome b6-f complex subunit 5
K02641	UrolithinM7	0.409252	0.0107304	0.0996131	petH	ferredoxin--NADP+ reductase
K02643	UrolithinM7	0.409252	0.0107304	0.0996131	petM	cytochrome b6-f complex subunit 7
K02691	UrolithinM7	0.409252	0.0107304	0.0996131	psaC	photosystem I subunit VII
K02693	UrolithinM7	0.409252	0.0107304	0.0996131	psaE	photosystem I subunit IV
K02694	UrolithinM7	0.409252	0.0107304	0.0996131	psaF	photosystem I subunit III
K02697	UrolithinM7	0.409252	0.0107304	0.0996131	psaJ	photosystem I subunit IX
K02698	UrolithinM7	0.409252	0.0107304	0.0996131	psaK	photosystem I subunit X
K02700	UrolithinM7	0.409252	0.0107304	0.0996131	psaM	photosystem I subunit XII
K02703	UrolithinM7	0.409252	0.0107304	0.0996131	psbA	photosystem II P680 reaction center D1 protein
K02704	UrolithinM7	0.409252	0.0107304	0.0996131	psbB	photosystem II CP47 chlorophyll apoprotein
K02705	UrolithinM7	0.409252	0.0107304	0.0996131	psbC	photosystem II CP43 chlorophyll apoprotein
K02706	UrolithinM7	0.409252	0.0107304	0.0996131	psbD	photosystem II P680 reaction center D2 protein
K02707	UrolithinM7	0.409252	0.0107304	0.0996131	psbE	photosystem II cytochrome b559 subunit alpha
K02709	UrolithinM7	0.409252	0.0107304	0.0996131	psbH	photosystem II PsbH protein
K02711	UrolithinM7	0.409252	0.0107304	0.0996131	psbJ	photosystem II PsbJ protein
K02714	UrolithinM7	0.409252	0.0107304	0.0996131	psbM	photosystem II PsbM protein
K02715	UrolithinM7	0.409252	0.0107304	0.0996131	psbN	PsbN protein
K02716	UrolithinM7	0.409252	0.0107304	0.0996131	psbO	photosystem II oxygen-evolving enhancer protein 1
K02717	UrolithinM7	0.409252	0.0107304	0.0996131	psbP	photosystem II oxygen-evolving enhancer protein 2
K02718	UrolithinM7	0.409252	0.0107304	0.0996131	psbT	photosystem II PsbT protein
K02720	UrolithinM7	0.409252	0.0107304	0.0996131	psbV	photosystem II cytochrome c550
K02722	UrolithinM7	0.409252	0.0107304	0.0996131	psbX	photosystem II PsbX protein
K02723	UrolithinM7	0.409252	0.0107304	0.0996131	psbY	photosystem II PsbY protein
K02724	UrolithinM7	0.409252	0.0107304	0.0996131	psbZ	photosystem II PsbZ protein
K04035	UrolithinM7	0.409252	0.0107304	0.0996131	E1.14.13.81, acsF, chlE	magnesium-protoporphyrin IX monomethyl ester (oxidative) cyclase
K05356	UrolithinM7	0.409252	0.0107304	0.0996131	SPS, sds	all-trans-nonaprenyl-diphosphate synthase
K05371	UrolithinM7	0.409252	0.0107304	0.0996131	pcyA	phycocyanobilin:ferredoxin oxidoreductase
K05572	UrolithinM7	0.409252	0.0107304	0.0996131	ndhA	NAD(P)H-quinone oxidoreductase subunit 1
K05573	UrolithinM7	0.409252	0.0107304	0.0996131	ndhB	NAD(P)H-quinone oxidoreductase subunit 2
K05574	UrolithinM7	0.409252	0.0107304	0.0996131	ndhC	NAD(P)H-quinone oxidoreductase subunit 3
K05575	UrolithinM7	0.409252	0.0107304	0.0996131	ndhD	NAD(P)H-quinone oxidoreductase subunit 4
K05576	UrolithinM7	0.409252	0.0107304	0.0996131	ndhE	NAD(P)H-quinone oxidoreductase subunit 4L
K05578	UrolithinM7	0.409252	0.0107304	0.0996131	ndhG	NAD(P)H-quinone oxidoreductase subunit 6
K05579	UrolithinM7	0.409252	0.0107304	0.0996131	ndhH	NAD(P)H-quinone oxidoreductase subunit H
K05580	UrolithinM7	0.409252	0.0107304	0.0996131	ndhI	NAD(P)H-quinone oxidoreductase subunit I
K05581	UrolithinM7	0.409252	0.0107304	0.0996131	ndhJ	NAD(P)H-quinone oxidoreductase subunit J
K05582	UrolithinM7	0.409252	0.0107304	0.0996131	ndhK	NAD(P)H-quinone oxidoreductase subunit K
K05583	UrolithinM7	0.409252	0.0107304	0.0996131	ndhL	NAD(P)H-quinone oxidoreductase subunit L
K05584	UrolithinM7	0.409252	0.0107304	0.0996131	ndhM	NAD(P)H-quinone oxidoreductase subunit M
K05585	UrolithinM7	0.409252	0.0107304	0.0996131	ndhN	NAD(P)H-quinone oxidoreductase subunit N
K06873	UrolithinM7	0.409252	0.0107304	0.0996131	K06873	uncharacterized protein
K06883	UrolithinM7	0.409252	0.0107304	0.0996131	K06883	uncharacterized protein
K07065	UrolithinM7	0.409252	0.0107304	0.0996131	K07065	uncharacterized protein
K07978	UrolithinM7	0.409252	0.0107304	0.0996131	plmA	GntR family transcriptional regulator
K08715	UrolithinM7	0.409252	0.0107304	0.0996131	IRPC	inward rectifier potassium channel
K08902	UrolithinM7	0.409252	0.0107304	0.0996131	psb27	photosystem II Psb27 protein
K08903	UrolithinM7	0.409252	0.0107304	0.0996131	psb28	photosystem II 13kDa protein
K08906	UrolithinM7	0.409252	0.0107304	0.0996131	petJ	cytochrome c6
K09012	UrolithinM7	0.409252	0.0107304	0.0996131	sufR	DeoR family transcriptional regulator, suf operon transcriptional repressor
K09966	UrolithinM7	0.409252	0.0107304	0.0996131	K09966	uncharacterized protein
K11521	UrolithinM7	0.409252	0.0107304	0.0996131	K11521, manR	two-component system, OmpR family, manganese sensing response regulator
K11780	UrolithinM7	0.409252	0.0107304	0.0996131	cofG	FO synthase subunit 1
K11781	UrolithinM7	0.409252	0.0107304	0.0996131	cofH	FO synthase subunit 2
K12073	UrolithinM7	0.409252	0.0107304	0.0996131	E3.1.2.28	1,4-dihydroxy-2-naphthoyl-CoA hydrolase
K13799	UrolithinM7	0.409252	0.0107304	0.0996131	panC-cmk	pantoate ligase / CMP/dCMP kinase
K14330	UrolithinM7	0.409252	0.0107304	0.0996131	K14330	fatty aldehyde-generating acyl-ACP reductase
K14331	UrolithinM7	0.409252	0.0107304	0.0996131	K14331	fatty aldehyde decarbonylase
K14518	UrolithinM7	0.409252	0.0107304	0.0996131	pipX	PII interaction protein X
K14605	UrolithinM7	0.409252	0.0107304	0.0996131	cruA	lycopene cyclase CruA
K14606	UrolithinM7	0.409252	0.0107304	0.0996131	cruP	lycopene cyclase CruP
K15918	UrolithinM7	0.409252	0.0107304	0.0996131	GLYK	D-glycerate 3-kinase
K16127	UrolithinM7	0.409252	0.0107304	0.0996131	mcyG	microcystin synthetase protein McyG
K17892	UrolithinM7	0.409252	0.0107304	0.0996131	FTRC	ferredoxin-thioredoxin reductase catalytic chain
K18534	UrolithinM7	0.409252	0.0107304	0.0996131	K18534	MPBQ/MSBQ methyltransferase
K03305	UrolithinE	-0.376193	0.0199239	0.0996194	TC.POT	proton-dependent oligopeptide transporter, POT family
K00878	UrolithinE	0.376193	0.0199239	0.0996194	thiM	hydroxyethylthiazole kinase
K07044	IsourolithinA	0.413	0.00996493	0.0996493	K07044	uncharacterized protein
K08482	UrolithinB	0.37608	0.0199639	0.0998196	kaiC	circadian clock protein KaiC
K11050	IsourolithinA	0.376028	0.0199825	0.0999127	ABC-2.CYL.A, cylA	multidrug/hemolysin transport system ATP-binding protein
K11050	UrolithinM6	-0.394932	0.0141329	0.0999127	ABC-2.CYL.A, cylA	multidrug/hemolysin transport system ATP-binding protein
K13016	UrolithinE	-0.412798	0.010005	0.10005	wbpB	UDP-N-acetyl-2-amino-2-deoxyglucuronate dehydrogenase
K16053	UrolithinC	0.36981	0.0223013	0.100305	mscM	miniconductance mechanosensitive channel
K16053	UrolithinE	-0.399677	0.0129165	0.100305	mscM	miniconductance mechanosensitive channel
K16053	UrolithinM6	0.352243	0.0300914	0.100305	mscM	miniconductance mechanosensitive channel
K07234	UrolithinC	0.375746	0.0200829	0.100415	K07234	uncharacterized protein involved in response to NO
K02169	UrolithinE	-0.412594	0.0100456	0.100456	bioC	malonyl-CoA O-methyltransferase
K00803	UrolithinB	0.412587	0.0100468	0.100468	AGPS, agpS	alkyldihydroxyacetonephosphate synthase
K09778	UrolithinB	0.412587	0.0100468	0.100468	K09778	uncharacterized protein
K00651	UrolithinM7	0.412566	0.010051	0.10051	metA	homoserine O-succinyltransferase
K02086	all	0.335252	0.0396315	0.100594	dnaD	DNA replication protein
K02086	UrolithinC	0.334291	0.0402375	0.100594	dnaD	DNA replication protein
K02086	UrolithinE	-0.362689	0.0252282	0.100594	dnaD	DNA replication protein
K00860	UrolithinM6	0.351984	0.030221	0.100737	cysC	adenylylsulfate kinase
K00158	UrolithinC	0.375548	0.0201539	0.10077	E1.2.3.3, poxL	pyruvate oxidase
K07085	UrolithinE	-0.4123	0.0101042	0.101042	K07085	putative transport protein
K12270	UrolithinM6	-0.412266	0.0101111	0.101111	asp3	accessory secretory protein Asp3
K02192	UrolithinC	-0.41216	0.0101323	0.101323	bfd	bacterioferritin-associated ferredoxin
K05299	UrolithinC	0.386604	0.0165013	0.101345	fdhA	formate dehydrogenase alpha subunit
K05299	UrolithinE	-0.375228	0.020269	0.101345	fdhA	formate dehydrogenase alpha subunit
K03196	UrolithinC	0.41213	0.0101382	0.101382	virB11, lvhB11	type IV secretion system protein VirB11
K06178	all	0.412104	0.0101435	0.101435	rluB	23S rRNA pseudouridine2605 synthase
K09684	UrolithinA	-0.412046	0.0101552	0.101552	pucR	purine catabolism regulatory protein
K09157	UrolithinM7	0.412001	0.0101641	0.101641	K09157	uncharacterized protein
K16959	UrolithinC	0.375002	0.0203507	0.101753	tcyM	L-cystine transport system permease protein
K19127	UrolithinB	0.351335	0.0305481	0.101827	csy1	CRISPR-associated protein Csy1
K19128	UrolithinB	0.351335	0.0305481	0.101827	csy2	CRISPR-associated protein Csy2
K19129	UrolithinB	0.351335	0.0305481	0.101827	csy3	CRISPR-associated protein Csy3
K19130	UrolithinB	0.351335	0.0305481	0.101827	csy4, cas6f	CRISPR-associated endonuclease Csy4
K11144	IsourolithinA	0.411856	0.0101935	0.101935	dnaI	primosomal protein DnaI
K12503	UrolithinD	0.411808	0.0102031	0.102031	E2.5.1.68	short-chain Z-isoprenyl diphosphate synthase
K09744	UrolithinC	0.411769	0.0102109	0.102109	K09744	uncharacterized protein
K01284	UrolithinE	-0.411713	0.0102224	0.102224	dcp	peptidyl-dipeptidase Dcp
K03113	UrolithinC	0.374728	0.0204497	0.102248	EIF1, SUI1	translation initiation factor 1
K00243	UrolithinM6	-0.411489	0.0102676	0.102676	K00243	uncharacterized protein
K12268	UrolithinM6	-0.411489	0.0102676	0.102676	asp1	accessory secretory protein Asp1
K12269	UrolithinM6	-0.411489	0.0102676	0.102676	asp2	accessory secretory protein Asp2
K16957	UrolithinC	0.374455	0.0205491	0.102745	tcyK	L-cystine transport system substrate-binding protein
K16960	UrolithinC	0.374455	0.0205491	0.102745	tcyN	L-cystine transport system ATP-binding protein
K03476	all	-0.392261	0.014859	0.102789	ulaG	L-ascorbate 6-phosphate lactonase
K03476	UrolithinE	-0.374431	0.0205578	0.102789	ulaG	L-ascorbate 6-phosphate lactonase
K03524	UrolithinM5	-0.411419	0.0102819	0.102819	birA	BirA family transcriptional regulator, biotin operon repressor / biotin-[acetyl-CoA-carboxylase] ligase
K03147	all	-0.350601	0.0309219	0.103073	thiC	phosphomethylpyrimidine synthase
K03147	UrolithinC	-0.402871	0.0121489	0.103073	thiC	phosphomethylpyrimidine synthase
K03147	UrolithinE	0.372083	0.0214291	0.103073	thiC	phosphomethylpyrimidine synthase
K07706	UrolithinM6	-0.411231	0.0103203	0.103203	agrC, blpH, fsrC	two-component system, LytTR family, sensor histidine kinase AgrC
K01627	UrolithinC	0.390302	0.0154113	0.103325	kdsA	2-dehydro-3-deoxyphosphooctonate aldolase (KDO 8-P synthase)
K01627	UrolithinE	-0.374138	0.020665	0.103325	kdsA	2-dehydro-3-deoxyphosphooctonate aldolase (KDO 8-P synthase)
K02859	UrolithinM6	-0.411124	0.0103421	0.103421	ribT	riboflavin biosynthesis RibT protein
K01922	UrolithinM6	-0.410972	0.0103731	0.103731	PPCS, COAB	phosphopantothenate---cysteine ligase (ATP)
K00351	UrolithinC	0.373909	0.020749	0.103745	nqrF	Na+-transporting NADH:ubiquinone oxidoreductase subunit F
K02065	UrolithinC	0.373909	0.020749	0.103745	mlaF, linL, mkl	phospholipid/cholesterol/gamma-HCH transport system ATP-binding protein
K02065	UrolithinE	-0.375018	0.0203446	0.103745	mlaF, linL, mkl	phospholipid/cholesterol/gamma-HCH transport system ATP-binding protein
K03204	UrolithinC	0.410962	0.0103751	0.103751	virB9, lvhB9	type IV secretion system protein VirB9
K00346	UrolithinC	0.395493	0.013984	0.103864	nqrA	Na+-transporting NADH:ubiquinone oxidoreductase subunit A
K00347	UrolithinC	0.395493	0.013984	0.103864	nqrB	Na+-transporting NADH:ubiquinone oxidoreductase subunit B
K00348	UrolithinC	0.395493	0.013984	0.103864	nqrC	Na+-transporting NADH:ubiquinone oxidoreductase subunit C
K00349	UrolithinC	0.395493	0.013984	0.103864	nqrD	Na+-transporting NADH:ubiquinone oxidoreductase subunit D
K00350	UrolithinC	0.395493	0.013984	0.103864	nqrE	Na+-transporting NADH:ubiquinone oxidoreductase subunit E
K01277	UrolithinC	0.395493	0.013984	0.103864	DPP3	dipeptidyl-peptidase III
K00346	UrolithinE	-0.373844	0.0207728	0.103864	nqrA	Na+-transporting NADH:ubiquinone oxidoreductase subunit A
K00347	UrolithinE	-0.373844	0.0207728	0.103864	nqrB	Na+-transporting NADH:ubiquinone oxidoreductase subunit B
K00348	UrolithinE	-0.373844	0.0207728	0.103864	nqrC	Na+-transporting NADH:ubiquinone oxidoreductase subunit C
K00349	UrolithinE	-0.373844	0.0207728	0.103864	nqrD	Na+-transporting NADH:ubiquinone oxidoreductase subunit D
K00350	UrolithinE	-0.373844	0.0207728	0.103864	nqrE	Na+-transporting NADH:ubiquinone oxidoreductase subunit E
K01277	UrolithinE	-0.373844	0.0207728	0.103864	DPP3	dipeptidyl-peptidase III
K06194	UrolithinE	-0.373844	0.0207728	0.103864	nlpD	lipoprotein NlpD
K01907	all	0.350478	0.0309846	0.103989	AACS, acsA	acetoacetyl-CoA synthetase
K01907	UrolithinM6	0.350066	0.0311966	0.103989	AACS, acsA	acetoacetyl-CoA synthetase
K13929	UrolithinM6	0.41074	0.0104207	0.104207	mdcA	malonate decarboxylase alpha subunit
K13931	UrolithinM6	0.41074	0.0104207	0.104207	mdcC	malonate decarboxylase delta subunit
K13933	UrolithinM6	0.41074	0.0104207	0.104207	mdcE	malonate decarboxylase gamma subunit
K13934	UrolithinM6	0.41074	0.0104207	0.104207	mdcG	phosphoribosyl-dephospho-CoA transferase
K05306	UrolithinB	-0.373648	0.0208451	0.104226	phnX	phosphonoacetaldehyde hydrolase
K05306	UrolithinE	-0.396448	0.0137341	0.104226	phnX	phosphonoacetaldehyde hydrolase
K09796	UrolithinC	0.410706	0.0104278	0.104278	pccA	periplasmic copper chaperone A
K01409	all	0.410679	0.0104333	0.104333	KAE1, tsaD, QRI7	N6-L-threonylcarbamoyladenine synthase
K00639	UrolithinC	0.390302	0.0154113	0.104405	kbl, GCAT	glycine C-acetyltransferase
K00639	UrolithinE	-0.373551	0.020881	0.104405	kbl, GCAT	glycine C-acetyltransferase
K04744	UrolithinB	0.410603	0.0104488	0.104488	lptD, imp, ostA	LPS-assembly protein
K01095	UrolithinE	-0.410539	0.0104622	0.104622	pgpA	phosphatidylglycerophosphatase A
K05776	UrolithinC	0.349592	0.0314416	0.104805	modF	molybdate transport system ATP-binding protein
K05776	UrolithinM6	0.35095	0.030744	0.104805	modF	molybdate transport system ATP-binding protein
K00148	UrolithinM6	0.410396	0.0104916	0.104916	fdhA	glutathione-independent formaldehyde dehydrogenase
K00950	UrolithinC	0.389756	0.0155684	0.104948	folK	2-amino-4-hydroxy-6-hydroxymethyldihydropteridine diphosphokinase
K00950	UrolithinE	-0.373257	0.0209897	0.104948	folK	2-amino-4-hydroxy-6-hydroxymethyldihydropteridine diphosphokinase
K06995	UrolithinM5	-0.410296	0.0105123	0.105123	K06995	uncharacterized protein
K12952	UrolithinE	0.410245	0.0105228	0.105228	ctpE	cation-transporting P-type ATPase E
K02517	UrolithinC	0.373089	0.0210521	0.10526	lpxL, htrB	Kdo2-lipid IVA lauroyltransferase
K02517	UrolithinE	-0.382651	0.0177376	0.10526	lpxL, htrB	Kdo2-lipid IVA lauroyltransferase
K00803	all	0.372966	0.021098	0.10549	AGPS, agpS	alkyldihydroxyacetonephosphate synthase
K05299	UrolithinD	0.349131	0.0316813	0.105604	fdhA	formate dehydrogenase alpha subunit
K01665	UrolithinM7	-0.410024	0.0105687	0.105687	pabB	para-aminobenzoate synthetase component I
K00131	all	0.349066	0.031715	0.105717	gapN	glyceraldehyde-3-phosphate dehydrogenase (NADP+)
K00131	UrolithinM6	-0.357935	0.0273539	0.105717	gapN	glyceraldehyde-3-phosphate dehydrogenase (NADP+)
K17680	UrolithinC	0.349045	0.0317259	0.105753	PEO1	twinkle protein
K12941	all	-0.392699	0.0147377	0.105897	abgB	aminobenzoyl-glutamate utilization protein B
K04744	UrolithinA	0.372748	0.0211793	0.105897	lptD, imp, ostA	LPS-assembly protein
K12941	UrolithinA	-0.372748	0.0211793	0.105897	abgB	aminobenzoyl-glutamate utilization protein B
K18104	UrolithinE	-0.409748	0.0106264	0.106264	abcA, bmrA	ATP-binding cassette, subfamily B, bacterial AbcA/BmrA
K02438	UrolithinC	-0.372543	0.0212561	0.106281	glgX	glycogen debranching enzyme
K07313	IsourolithinA	0.372502	0.0212715	0.106357	pphA	serine/threonine protein phosphatase 1
K00785	UrolithinM6	0.409631	0.0106507	0.106507	lst	beta-galactosamide-alpha-2,3-sialyltransferase
K06041	UrolithinC	0.380193	0.0185446	0.106593	kdsD, kpsF	arabinose-5-phosphate isomerase
K06041	UrolithinE	-0.372376	0.0213185	0.106593	kdsD, kpsF	arabinose-5-phosphate isomerase
K12552	UrolithinD	0.409538	0.0106702	0.106702	pbpA	penicillin-binding protein 1
K00257	UrolithinM6	0.348362	0.0320841	0.106947	E1.3.99.-
K00407	UrolithinC	0.409381	0.0107033	0.107033	ccoQ	cytochrome c oxidase cbb3-type subunit IV
K02337	all	0.409254	0.01073	0.1073	DPO3A1, dnaE	DNA polymerase III subunit alpha
K10539	UrolithinE	-0.409071	0.0107686	0.107686	araG	L-arabinose transport system ATP-binding protein
K02424	UrolithinA	0.409005	0.0107826	0.107826	fliY	cystine transport system substrate-binding protein
K01082	UrolithinC	0.371723	0.0215653	0.107826	cysQ, MET22, BPNT1	3'(2'), 5'-bisphosphate nucleotidase
K07462	UrolithinC	0.408881	0.0108087	0.108087	recJ	single-stranded-DNA-specific exonuclease
K01207	UrolithinC	-0.408881	0.0108087	0.108087	nagZ	beta-N-acetylhexosaminidase
K03839	UrolithinC	0.354236	0.0291082	0.108318	fldA, nifF, isiB	flavodoxin I
K03839	UrolithinM6	0.347586	0.0324954	0.108318	fldA, nifF, isiB	flavodoxin I
K01081	UrolithinC	0.37145	0.0216692	0.108346	E3.1.3.5	5'-nucleotidase
K18678	UrolithinD	-0.408754	0.0108357	0.108357	VTE5	phytol kinase
K06442	all	0.361454	0.0257666	0.108553	tlyA	23S rRNA (cytidine1920-2'-O)/16S rRNA (cytidine1409-2'-O)-methyltransferase
K06442	UrolithinE	0.362395	0.0253553	0.108553	tlyA	23S rRNA (cytidine1920-2'-O)/16S rRNA (cytidine1409-2'-O)-methyltransferase
K06442	UrolithinM7	0.347454	0.0325658	0.108553	tlyA	23S rRNA (cytidine1920-2'-O)/16S rRNA (cytidine1409-2'-O)-methyltransferase
K01524	UrolithinC	-0.347406	0.0325916	0.108639	ppx-gppA	exopolyphosphatase / guanosine-5'-triphosphate,3'-diphosphate pyrophosphatase
K03218	all	0.408486	0.0108928	0.108928	rlmB	23S rRNA (guanosine2251-2'-O)-methyltransferase
K01126	UrolithinE	-0.408484	0.0108933	0.108933	E3.1.4.46, glpQ, ugpQ	glycerophosphoryl diester phosphodiesterase
K13677	UrolithinE	-0.408484	0.0108933	0.108933	dgs, bgsA	1,2-diacylglycerol-3-alpha-glucose alpha-1,2-glucosyltransferase
K04095	UrolithinM7	0.40847	0.0108962	0.108962	fic	cell filamentation protein
K04835	UrolithinM7	-0.408453	0.0109	0.109	mal	methylaspartate ammonia-lyase
K06960	all	0.355205	0.0286399	0.109056	K06960	uncharacterized protein
K06960	UrolithinE	0.362395	0.0253553	0.109056	K06960	uncharacterized protein
K06960	UrolithinM7	0.347172	0.0327168	0.109056	K06960	uncharacterized protein
K00055	UrolithinA	0.408392	0.0109128	0.109128	E1.1.1.90	aryl-alcohol dehydrogenase
K07218	UrolithinA	0.40831	0.0109304	0.109304	nosD	nitrous oxidase accessory protein
K18130	UrolithinA	0.40831	0.0109304	0.109304	nalC	TetR/AcrR family transcriptional regulator, transcriptional repressor NalC
K19340	UrolithinA	0.40831	0.0109304	0.109304	nosF	Cu-processing system ATP-binding protein
K19341	UrolithinA	0.40831	0.0109304	0.109304	nosY	Cu-processing system permease protein
K13256	UrolithinA	0.370876	0.0218885	0.109443	psiE	protein PsiE
K11960	all	-0.40818	0.0109584	0.109584	urtB	urea transport system permease protein
K11962	all	-0.40818	0.0109584	0.109584	urtD	urea transport system ATP-binding protein
K02453	UrolithinA	0.408069	0.0109821	0.109821	gspD	general secretion pathway protein D
K03150	all	-0.370663	0.0219705	0.109852	thiH	2-iminoacetate synthase
K01966	UrolithinC	0.37063	0.0219834	0.109917	PCCB, pccB	propionyl-CoA carboxylase beta chain
K01966	UrolithinE	-0.401438	0.0124882	0.109917	PCCB, pccB	propionyl-CoA carboxylase beta chain
K00620	UrolithinE	0.407897	0.0110193	0.110193	argJ	glutamate N-acetyltransferase / amino-acid N-acetyltransferase
K03408	UrolithinA	0.407835	0.0110325	0.110325	cheW	purine-binding chemotaxis protein CheW
K02474	UrolithinC	0.407789	0.0110426	0.110426	wbpO	UDP-N-acetyl-D-galactosamine dehydrogenase
K01573	UrolithinC	0.346859	0.0328844	0.110635	oadG	oxaloacetate decarboxylase, gamma subunit
K01573	UrolithinE	-0.39909	0.013062	0.110635	oadG	oxaloacetate decarboxylase, gamma subunit
K01573	UrolithinM6	0.346293	0.0331904	0.110635	oadG	oxaloacetate decarboxylase, gamma subunit
K01756	UrolithinM7	0.370194	0.022152	0.11076	purB, ADSL	adenylosuccinate lyase
K10914	UrolithinM7	-0.407623	0.0110784	0.110784	crp	CRP/FNR family transcriptional regulator, cyclic AMP receptor protein
K00709	UrolithinM7	-0.407615	0.0110802	0.110802	ABO	histo-blood group ABO system transferase
K09726	UrolithinM7	-0.407615	0.0110802	0.110802	K09726	uncharacterized protein
K07322	UrolithinE	-0.407603	0.0110827	0.110827	ytfE, scdA	regulator of cell morphogenesis and NO signaling
K03169	all	-0.4075	0.0111051	0.111051	topB	DNA topoisomerase III
K07277	UrolithinC	0.400411	0.0127364	0.111083	SAM50, TOB55, bamA	outer membrane protein insertion porin family
K07405	UrolithinC	0.373089	0.0210521	0.111083	E3.2.1.1A	alpha-amylase
K07277	UrolithinE	-0.370028	0.0222165	0.111083	SAM50, TOB55, bamA	outer membrane protein insertion porin family
K07405	UrolithinE	-0.370028	0.0222165	0.111083	E3.2.1.1A	alpha-amylase
K12554	UrolithinM6	-0.40735	0.0111376	0.111376	murN	alanine adding enzyme
K13378	UrolithinE	-0.40731	0.0111464	0.111464	nuoCD	NADH-quinone oxidoreductase subunit C/D
K09789	UrolithinC	0.36981	0.0223013	0.111507	bioG	pimeloyl-[acyl-carrier protein] methyl ester esterase
K18930	UrolithinC	0.36981	0.0223013	0.111507	dld	D-lactate dehydrogenase
K09789	UrolithinE	-0.402025	0.0123482	0.111507	bioG	pimeloyl-[acyl-carrier protein] methyl ester esterase
K18930	UrolithinM6	0.401399	0.0124976	0.111507	dld	D-lactate dehydrogenase
K07570	all	0.327688	0.044605	0.111513	GSP13	general stress protein 13
K07570	UrolithinE	-0.335975	0.0391809	0.111513	GSP13	general stress protein 13
K18330	all	0.40728	0.0111528	0.111528	hndA	NADP-reducing hydrogenase subunit HndA
K03628	UrolithinC	-0.407242	0.0111611	0.111611	rho	transcription termination factor Rho
K11961	all	-0.407083	0.0111958	0.111958	urtC	urea transport system permease protein
K01215	IsourolithinA	0.369544	0.0224053	0.112026	dexB	glucan 1,6-alpha-glucosidase
K12340	UrolithinE	-0.407016	0.0112105	0.112105	tolC	outer membrane protein
K09710	UrolithinC	0.406969	0.0112208	0.112208	ybeB	ribosome-associated protein
K15913	UrolithinC	-0.406969	0.0112208	0.112208	pglD	UDP-N-acetylbacillosamine N-acetyltransferase
K03203	UrolithinA	0.406745	0.0112699	0.112699	virB8, lvhB8	type IV secretion system protein VirB8
K13280	UrolithinE	-0.406722	0.0112748	0.112748	SEC11, sipW	signal peptidase, endoplasmic reticulum-type
K00748	UrolithinC	0.39604	0.0138405	0.112807	lpxB	lipid-A-disaccharide synthase
K06861	UrolithinC	0.39604	0.0138405	0.112807	lptB	lipopolysaccharide export system ATP-binding protein
K03885	UrolithinC	0.388663	0.0158868	0.112807	ndh	NADH dehydrogenase
K02527	UrolithinC	0.386204	0.0166231	0.112807	kdtA, waaA	3-deoxy-D-manno-octulosonic-acid transferase
K02066	UrolithinC	0.377461	0.0194777	0.112807	mlaE, linK	phospholipid/cholesterol/gamma-HCH transport system permease protein
K00748	UrolithinE	-0.369147	0.0225613	0.112807	lpxB	lipid-A-disaccharide synthase
K02066	UrolithinE	-0.369147	0.0225613	0.112807	mlaE, linK	phospholipid/cholesterol/gamma-HCH transport system permease protein
K02527	UrolithinE	-0.369147	0.0225613	0.112807	kdtA, waaA	3-deoxy-D-manno-octulosonic-acid transferase
K03885	UrolithinE	-0.369147	0.0225613	0.112807	ndh	NADH dehydrogenase
K06861	UrolithinE	-0.369147	0.0225613	0.112807	lptB	lipopolysaccharide export system ATP-binding protein
K05541	UrolithinA	0.406666	0.0112873	0.112873	dusC	tRNA-dihydrouridine synthase C
K15921	UrolithinM6	0.406663	0.0112879	0.112879	xynD	arabinoxylan arabinofuranohydrolase
K02014	UrolithinM6	0.344999	0.0338975	0.112992	TC.FEV.OM	iron complex outermembrane recepter protein
K02282	UrolithinA	-0.369005	0.0226174	0.113087	cpaE, tadZ	pilus assembly protein CpaE
K02282	UrolithinB	0.369431	0.0224496	0.113087	cpaE, tadZ	pilus assembly protein CpaE
K00289	UrolithinM6	0.406549	0.0113129	0.113129	E1.5.1.6, FTHFD	formyltetrahydrofolate dehydrogenase
K01565	UrolithinM6	0.406549	0.0113129	0.113129	SGSH	N-sulfoglucosamine sulfohydrolase
K06974	UrolithinM6	0.406549	0.0113129	0.113129	amzA, AMZ2, AMZ1	archaemetzincin
K12567	UrolithinM6	0.406549	0.0113129	0.113129	TTN	titin
K18817	UrolithinM6	0.406549	0.0113129	0.113129	hph	hygromycin-B 4-O-kinase
K05846	all	0.368909	0.0226552	0.113276	opuBD	osmoprotectant transport system permease protein
K05846	UrolithinB	0.373152	0.0210288	0.113276	opuBD	osmoprotectant transport system permease protein
K00647	UrolithinE	-0.368854	0.0226772	0.113386	fabB	3-oxoacyl-[acyl-carrier-protein] synthase I
K00647	UrolithinM6	0.401399	0.0124976	0.113386	fabB	3-oxoacyl-[acyl-carrier-protein] synthase I
K00281	UrolithinE	-0.406429	0.0113395	0.113395	GLDC, gcvP	glycine dehydrogenase
K15532	UrolithinE	-0.406429	0.0113395	0.113395	yteR, yesR	unsaturated rhamnogalacturonyl hydrolase
K13677	IsourolithinA	0.344749	0.0340358	0.113453	dgs, bgsA	1,2-diacylglycerol-3-alpha-glucose alpha-1,2-glucosyltransferase
K13677	UrolithinC	0.36298	0.0251027	0.113453	dgs, bgsA	1,2-diacylglycerol-3-alpha-glucose alpha-1,2-glucosyltransferase
K17315	all	-0.368817	0.0226917	0.113458	gtsA, glcE	glucose/mannose transport system substrate-binding protein
K10709	all	-0.36869	0.022742	0.11371	frlC	protein FrlC
K10709	UrolithinM6	-0.387687	0.0161755	0.11371	frlC	protein FrlC
K02005	UrolithinM7	-0.406211	0.0113878	0.113878	ABC.CD.TX	HlyD family secretion protein
K08138	UrolithinC	0.354783	0.0288433	0.113946	xylE	MFS transporter, SP family, xylose:H+ symportor
K08138	UrolithinE	-0.386173	0.0166324	0.113946	xylE	MFS transporter, SP family, xylose:H+ symportor
K08138	UrolithinM6	0.344482	0.0341838	0.113946	xylE	MFS transporter, SP family, xylose:H+ symportor
K02454	UrolithinB	0.406139	0.0114037	0.114037	gspE	general secretion pathway protein E
K00946	UrolithinE	-0.406135	0.0114045	0.114045	thiL	thiamine-monophosphate kinase
K02237	UrolithinM6	-0.406056	0.011422	0.11422	comEA	competence protein ComEA
K00600	all	0.368361	0.0228728	0.114364	glyA, SHMT	glycine hydroxymethyltransferase
K00600	UrolithinC	0.369264	0.0225154	0.114364	glyA, SHMT	glycine hydroxymethyltransferase
K00958	UrolithinB	0.344235	0.0343212	0.114404	sat, met3	sulfate adenylyltransferase
K00867	UrolithinA	0.372748	0.0211793	0.114518	coaA	type I pantothenate kinase
K00867	UrolithinM6	-0.368284	0.0229037	0.114518	coaA	type I pantothenate kinase
K07757	UrolithinE	-0.368267	0.0229105	0.114553	ybiV	sugar-phosphatase
K01719	UrolithinC	0.368171	0.0229487	0.114744	hemD, UROS	uroporphyrinogen-III synthase
K04762	UrolithinC	0.368171	0.0229487	0.114744	hslR	ribosome-associated heat shock protein Hsp15
K08307	UrolithinC	0.368171	0.0229487	0.114744	mltD, dniR	membrane-bound lytic murein transglycosylase D
K10192	UrolithinC	0.368171	0.0229487	0.114744	togB	oligogalacturonide transport system substrate-binding protein
K19689	UrolithinC	0.368171	0.0229487	0.114744	ampS, pepS, ampT	aminopeptidase
K10192	UrolithinE	-0.394687	0.0141982	0.114744	togB	oligogalacturonide transport system substrate-binding protein
K01719	UrolithinE	-0.394099	0.0143558	0.114744	hemD, UROS	uroporphyrinogen-III synthase
K04762	UrolithinE	-0.394099	0.0143558	0.114744	hslR	ribosome-associated heat shock protein Hsp15
K08307	UrolithinE	-0.393512	0.0145149	0.114744	mltD, dniR	membrane-bound lytic murein transglycosylase D
K03471	UrolithinC	0.343854	0.0345339	0.115113	rnhC	ribonuclease HIII
K07164	UrolithinC	0.405603	0.0115232	0.115232	K07164	uncharacterized protein
K11144	UrolithinC	0.367898	0.0230581	0.115291	dnaI	primosomal protein DnaI
K03473	UrolithinE	-0.405548	0.0115354	0.115354	pdxB	erythronate-4-phosphate dehydrogenase
K03040	UrolithinC	0.367624	0.023168	0.11584	rpoA	DNA-directed RNA polymerase subunit alpha
K03076	UrolithinB	0.343389	0.034795	0.115983	secY	preprotein translocase subunit SecY
K04567	all	0.405197	0.0116143	0.116143	KARS, lysS	lysyl-tRNA synthetase, class II
K19411	all	0.405197	0.0116143	0.116143	mcsA	protein arginine kinase activator
K09956	UrolithinB	0.383405	0.017496	0.116192	K09956	uncharacterized protein
K09956	UrolithinM7	-0.36745	0.0232385	0.116192	K09956	uncharacterized protein
K00002	UrolithinC	-0.367423	0.0232494	0.116247	AKR1A1, adh	alcohol dehydrogenase (NADP+)
K02486	UrolithinC	-0.367423	0.0232494	0.116247	K02486	two-component system, sensor kinase
K05658	UrolithinC	-0.367423	0.0232494	0.116247	ABCB1, CD243	ATP-binding cassette, subfamily B (MDR/TAP), member 1
K07013	UrolithinC	-0.367423	0.0232494	0.116247	K07013	uncharacterized protein
K09490	UrolithinC	-0.367423	0.0232494	0.116247	HSPA5, BIP	heat shock 70kDa protein 5
K10237	UrolithinC	-0.367423	0.0232494	0.116247	thuF, sugA	trehalose/maltose transport system permease protein
K10677	UrolithinC	-0.367423	0.0232494	0.116247	E4.2.2.17	inulin fructotransferase (DFA-I-forming)
K14664	UrolithinC	-0.367423	0.0232494	0.116247	ILR1	IAA-amino acid hydrolase
K15066	UrolithinC	-0.367423	0.0232494	0.116247	ligM	vanillate/3-O-methylgallate O-demethylase
K15874	UrolithinC	-0.367423	0.0232494	0.116247	baiI	bile acid 7beta-dehydratase
K18347	UrolithinC	-0.367423	0.0232494	0.116247	vanH	D-specific alpha-keto acid dehydrogenase
K01082	UrolithinM6	0.343188	0.0349082	0.116361	cysQ, MET22, BPNT1	3'(2'), 5'-bisphosphate nucleotidase
K05595	UrolithinC	0.367351	0.0232782	0.116391	marC	multiple antibiotic resistance protein
K03312	IsourolithinA	-0.405031	0.0116517	0.116517	gltS	glutamate:Na+ symporter, ESS family
K17950	UrolithinA	0.405016	0.0116552	0.116552	cuyA	L-cysteate sulfo-lyase
K06079	UrolithinE	-0.404961	0.0116677	0.116677	cutF, nlpE	copper homeostasis protein (lipoprotein)
K13819	all	0.367162	0.0233549	0.116775	K13819	NifU-like protein
K13819	UrolithinC	0.368412	0.0228526	0.116775	K13819	NifU-like protein
K12950	all	0.404877	0.0116867	0.116867	ctpC	manganese/zinc-transporting P-type ATPase C
K00882	all	0.404868	0.0116886	0.116886	fruK	1-phosphofructokinase
K06181	UrolithinA	0.404794	0.0117054	0.117054	rluE	23S rRNA pseudouridine2457 synthase
K10681	UrolithinM6	-0.404763	0.0117126	0.117126	saeS	two-component system, OmpR family, sensor histidine kinase SaeS
K10682	UrolithinM6	-0.404763	0.0117126	0.117126	saeR	two-component system, OmpR family, response regulator SaeR
K01779	UrolithinC	0.342761	0.0351502	0.117167	racD	aspartate racemase
K01142	all	0.366936	0.0234467	0.117233	E3.1.11.2, xthA	exodeoxyribonuclease III
K01142	UrolithinB	0.375632	0.0201238	0.117233	E3.1.11.2, xthA	exodeoxyribonuclease III
K18210	UrolithinM7	-0.404679	0.0117316	0.117316	tfrB	fumarate reductase (CoM/CoB) subunit B
K02839	UrolithinA	0.40456	0.0117586	0.117586	prfH	peptide chain release factor
K00266	UrolithinM7	0.404516	0.0117688	0.117688	gltD	glutamate synthase (NADPH/NADH) small chain
K00969	UrolithinC	0.351504	0.0304628	0.11791	nadD	nicotinate-nucleotide adenylyltransferase
K00969	UrolithinM7	0.342369	0.0353731	0.11791	nadD	nicotinate-nucleotide adenylyltransferase
K19540	UrolithinA	0.404416	0.0117916	0.117916	frlA	fructoselysine transporter
K09939	UrolithinE	-0.404374	0.0118011	0.118011	K09939	uncharacterized protein
K01768	all	0.366497	0.0236256	0.118128	E4.6.1.1	adenylate cyclase
K03650	all	0.366497	0.0236256	0.118128	mnmE, trmE, MSS1	tRNA modification GTPase
K02782	UrolithinD	-0.342212	0.0354632	0.118211	PTS-Gut-EIIB, srlE	PTS system, glucitol/sorbitol-specific IIB component
K13100	UrolithinD	-0.342212	0.0354632	0.118211	CWC22	pre-mRNA-splicing factor CWC22
K06330	UrolithinM6	-0.404245	0.0118306	0.118306	cotH	spore coat protein H
K12999	UrolithinM6	-0.404245	0.0118306	0.118306	rgpI	glucosyltransferase
K03783	UrolithinC	0.404237	0.0118325	0.118325	punA, PNP	purine-nucleoside phosphorylase
K01439	IsourolithinA	0.404235	0.0118329	0.118329	dapE	succinyl-diaminopimelate desuccinylase
K00873	all	0.404211	0.0118385	0.118385	PK, pyk	pyruvate kinase
K15733	UrolithinE	-0.366335	0.0236924	0.118462	E1.11.1.19	dye decolorizing peroxidase
K09131	UrolithinB	0.404155	0.0118513	0.118513	K09131	uncharacterized protein
K03195	UrolithinC	0.404111	0.0118615	0.118615	virB10, lvhB10	type IV secretion system protein VirB10
K19049	UrolithinA	0.404093	0.0118656	0.118656	cslA	chondroitin AC lyase
K01938	UrolithinM7	0.366239	0.0237315	0.118658	fhs	formate--tetrahydrofolate ligase
K04767	UrolithinC	0.403963	0.0118953	0.118953	acuB	acetoin utilization protein AcuB
K06391	UrolithinC	-0.403963	0.0118953	0.118953	spoIIIAB	stage III sporulation protein AB
K14988	all	0.366095	0.023791	0.118955	salK	two-component system, NarL family, secretion system sensor histidine kinase SalK
K09942	UrolithinB	0.366092	0.023792	0.11896	K09942	uncharacterized protein
K13665	UrolithinM5	-0.403875	0.0119156	0.119156	gumL	pyruvyltransferase
K02050	UrolithinC	-0.365985	0.0238362	0.119181	ABC.SN.P	NitT/TauT family transport system permease protein
K08961	UrolithinC	0.365985	0.0238362	0.119181	K08961	chondroitin-sulfate-ABC endolyase/exolyase
K02050	UrolithinE	0.376193	0.0199239	0.119181	ABC.SN.P	NitT/TauT family transport system permease protein
K08961	UrolithinE	-0.370321	0.0221026	0.119181	K08961	chondroitin-sulfate-ABC endolyase/exolyase
K00380	UrolithinA	0.403859	0.0119194	0.119194	cysJ	sulfite reductase (NADPH) flavoprotein alpha-component
K09994	IsourolithinA	0.397638	0.0134278	0.119319	phnO	aminoalkylphosphonate N-acetyltransferase
K00876	UrolithinE	-0.365918	0.0238638	0.119319	udk, UCK	uridine kinase
K09994	UrolithinE	-0.365918	0.0238638	0.119319	phnO	aminoalkylphosphonate N-acetyltransferase
K03647	IsourolithinA	0.365905	0.0238694	0.119347	nrdI	protein involved in ribonucleotide reduction
K08676	UrolithinM6	0.341377	0.0359434	0.119811	tri	tricorn protease
K03444	UrolithinE	-0.365624	0.0239853	0.119926	MFS.SP	MFS transporter, SP family, sugar porter, other
K03444	UrolithinM6	0.39519	0.0140642	0.119926	MFS.SP	MFS transporter, SP family, sugar porter, other
K06179	UrolithinM7	0.403386	0.0120288	0.120288	rluC	23S rRNA pseudouridine955/2504/2580 synthase
K03200	UrolithinC	0.403288	0.0120514	0.120514	virB5, lvhB5	type IV secretion system protein VirB5
K00616	UrolithinC	-0.383198	0.0175618	0.120536	E2.2.1.2, talA, talB	transaldolase
K00616	UrolithinE	0.365331	0.0241072	0.120536	E2.2.1.2, talA, talB	transaldolase
K00661	UrolithinM7	-0.403245	0.0120616	0.120616	maa	maltose O-acetyltransferase
K03431	all	0.340953	0.0361892	0.120631	glmM	phosphoglucosamine mutase
K03431	UrolithinE	0.347424	0.0325819	0.120631	glmM	phosphoglucosamine mutase
K03431	UrolithinM7	0.358753	0.0269777	0.120631	glmM	phosphoglucosamine mutase
K02435	UrolithinE	0.4032	0.012072	0.12072	gatC, GATC	aspartyl-tRNA(Asn)/glutamyl-tRNA(Gln) amidotransferase subunit C
K02493	UrolithinC	0.403144	0.0120851	0.120851	hemK, prmC, HEMK	release factor glutamine methyltransferase
K02032	UrolithinC	-0.403144	0.0120851	0.120851	ABC.PE.A1	peptide/nickel transport system ATP-binding protein
K00844	UrolithinC	0.365165	0.0241762	0.120881	HK	hexokinase
K00002	UrolithinM7	-0.3408	0.0362788	0.120929	AKR1A1, adh	alcohol dehydrogenase (NADP+)
K02486	UrolithinM7	-0.3408	0.0362788	0.120929	K02486	two-component system, sensor kinase
K05658	UrolithinM7	-0.3408	0.0362788	0.120929	ABCB1, CD243	ATP-binding cassette, subfamily B (MDR/TAP), member 1
K07013	UrolithinM7	-0.3408	0.0362788	0.120929	K07013	uncharacterized protein
K09490	UrolithinM7	-0.3408	0.0362788	0.120929	HSPA5, BIP	heat shock 70kDa protein 5
K10237	UrolithinM7	-0.3408	0.0362788	0.120929	thuF, sugA	trehalose/maltose transport system permease protein
K10677	UrolithinM7	-0.3408	0.0362788	0.120929	E4.2.2.17	inulin fructotransferase (DFA-I-forming)
K14664	UrolithinM7	-0.3408	0.0362788	0.120929	ILR1	IAA-amino acid hydrolase
K15066	UrolithinM7	-0.3408	0.0362788	0.120929	ligM	vanillate/3-O-methylgallate O-demethylase
K15874	UrolithinM7	-0.3408	0.0362788	0.120929	baiI	bile acid 7beta-dehydratase
K18347	UrolithinM7	-0.3408	0.0362788	0.120929	vanH	D-specific alpha-keto acid dehydrogenase
K09812	UrolithinM7	0.365109	0.0241996	0.120998	ftsE	cell division transport system ATP-binding protein
K02027	UrolithinC	-0.379646	0.0187282	0.121148	ABC.MS.S	multiple sugar transport system substrate-binding protein
K02027	UrolithinE	0.365037	0.0242297	0.121148	ABC.MS.S	multiple sugar transport system substrate-binding protein
K14145	IsourolithinA	0.402979	0.0121236	0.121236	RON2	rhoptry neck protein 2
K01666	UrolithinE	0.402906	0.0121406	0.121406	mhpE	4-hydroxy 2-oxovalerate aldolase
K01201	UrolithinC	0.364892	0.0242904	0.121452	GBA, srfJ	glucosylceramidase
K01202	UrolithinM7	0.402883	0.012146	0.12146	GALC	galactosylceramidase
K08589	UrolithinM7	0.402883	0.012146	0.12146	rgpA_B	gingipain R
K00318	UrolithinE	-0.402701	0.0121887	0.121887	PRODH	proline dehydrogenase
K02429	UrolithinC	0.364619	0.0244051	0.122026	fucP	MFS transporter, FHS family, L-fucose permease
K02429	UrolithinE	-0.387054	0.0163653	0.122026	fucP	MFS transporter, FHS family, L-fucose permease
K18139	UrolithinE	-0.402613	0.0122094	0.122094	oprM, emhC, ttgC, cusC, adeK, smeF, mtrE, cmeC, gesC	outer membrane protein, multidrug efflux system
K06949	all	0.364524	0.0244451	0.122225	rsgA, engC	ribosome biogenesis GTPase / thiamine phosphate phosphatase
K06949	UrolithinC	0.393308	0.0145707	0.122225	rsgA, engC	ribosome biogenesis GTPase / thiamine phosphate phosphatase
K08678	UrolithinM6	0.340084	0.0366981	0.122327	UXS1, uxs	UDP-glucuronate decarboxylase
K09772	all	0.340076	0.0367023	0.122341	sepF	cell division inhibitor SepF
K09772	UrolithinE	0.363276	0.0249754	0.122341	sepF	cell division inhibitor SepF
K09772	UrolithinM7	0.391239	0.015145	0.122341	sepF	cell division inhibitor SepF
K05882	UrolithinM6	0.364444	0.024479	0.122395	E1.1.1.91	aryl-alcohol dehydrogenase (NADP+)
K05882	UrolithinM7	-0.376546	0.0197985	0.122395	E1.1.1.91	aryl-alcohol dehydrogenase (NADP+)
K04517	UrolithinM7	0.402397	0.0122602	0.122602	tyrA2	prephenate dehydrogenase
K05366	UrolithinE	-0.402319	0.0122786	0.122786	mrcA	penicillin-binding protein 1A
K18940	all	-0.364175	0.0245924	0.122962	arlS	two-component system, OmpR family, sensor histidine kinase ArlS
K07273	UrolithinE	-0.364157	0.0246002	0.123001	acm	lysozyme
K08219	UrolithinA	0.402221	0.0123018	0.123018	UMF2	MFS transporter, UMF2 family, putative MFS family transporter protein
K11744	UrolithinA	0.402221	0.0123018	0.123018	tqsA	AI-2 transport protein TqsA
K01866	UrolithinM7	0.364121	0.0246155	0.123077	YARS, tyrS	tyrosyl-tRNA synthetase
K11147	UrolithinA	0.36412	0.0246158	0.123079	DHRS4	dehydrogenase/reductase SDR family member 4
K12057	UrolithinA	0.402179	0.0123117	0.123117	traF	conjugal transfer pilus assembly protein TraF
K01940	UrolithinB	0.339668	0.0369429	0.123143	argG, ASS1	argininosuccinate synthase
K01940	UrolithinM7	0.342652	0.0352122	0.123143	argG, ASS1	argininosuccinate synthase
K13043	UrolithinC	0.364073	0.0246359	0.123179	argF	N-succinyl-L-ornithine transcarbamylase
K03702	all	0.402018	0.01235	0.1235	uvrB	excinuclease ABC subunit B
K01818	all	-0.402018	0.01235	0.1235	fucI	L-fucose/D-arabinose isomerase
K10039	UrolithinM6	-0.401917	0.012374	0.12374	ABC.GLN1.S	putative glutamine transport system substrate-binding protein
K13016	UrolithinM6	0.363807	0.0247488	0.123744	wbpB	UDP-N-acetyl-2-amino-2-deoxyglucuronate dehydrogenase
K03269	UrolithinC	0.363799	0.0247519	0.12376	lpxH	UDP-2,3-diacylglucosamine hydrolase
K03775	UrolithinC	0.363799	0.0247519	0.12376	slyD	FKBP-type peptidyl-prolyl cis-trans isomerase SlyD
K03269	UrolithinE	-0.392045	0.0149191	0.12376	lpxH	UDP-2,3-diacylglucosamine hydrolase
K03775	UrolithinE	-0.392045	0.0149191	0.12376	slyD	FKBP-type peptidyl-prolyl cis-trans isomerase SlyD
K09964	UrolithinA	0.401868	0.0123856	0.123856	K09964	uncharacterized protein
K12340	UrolithinC	0.362433	0.0253389	0.123857	tolC	outer membrane protein
K12340	UrolithinM6	0.339307	0.037157	0.123857	tolC	outer membrane protein
K00105	all	0.355315	0.0285873	0.124052	E1.1.3.21	alpha-glycerophosphate oxidase
K00105	UrolithinC	0.339209	0.0372155	0.124052	E1.1.3.21	alpha-glycerophosphate oxidase
K00105	UrolithinM6	-0.377856	0.0193402	0.124052	E1.1.3.21	alpha-glycerophosphate oxidase
K03931	UrolithinE	-0.38588	0.0167222	0.124127	ygjK	putative isomerase
K03931	UrolithinM6	0.363627	0.0248254	0.124127	ygjK	putative isomerase
K13990	all	0.320672	0.0496576	0.124144	FTCD	glutamate formiminotransferase / formiminotetrahydrofolate cyclodeaminase
K13990	IsourolithinA	-0.324048	0.0471717	0.124144	FTCD	glutamate formiminotransferase / formiminotetrahydrofolate cyclodeaminase
K13990	UrolithinC	0.34522	0.0337759	0.124144	FTCD	glutamate formiminotransferase / formiminotetrahydrofolate cyclodeaminase
K13990	UrolithinM7	0.321042	0.0493798	0.124144	FTCD	glutamate formiminotransferase / formiminotetrahydrofolate cyclodeaminase
K07775	UrolithinM5	-0.36357	0.0248498	0.124249	resD	two-component system, OmpR family, response regulator ResD
K00604	UrolithinM7	0.363414	0.0249161	0.124581	MTFMT, fmt	methionyl-tRNA formyltransferase
K07793	UrolithinE	-0.401438	0.0124882	0.124882	tctA	putative tricarboxylic transport membrane protein
K19430	UrolithinM6	0.401357	0.0125076	0.125076	epsN	pyridoxal phosphate-dependent aminotransferase EpsN
K18891	UrolithinM6	-0.363109	0.025047	0.125235	patA, rscA, lmrC, satA	ATP-binding cassette, subfamily B, multidrug efflux pump
K18892	UrolithinM6	-0.363109	0.025047	0.125235	patB, rscB, lmrC, satB	ATP-binding cassette, subfamily B, multidrug efflux pump
K02421	UrolithinA	0.401286	0.0125249	0.125249	fliR	flagellar biosynthetic protein FliR
K01488	UrolithinM6	-0.401141	0.0125598	0.125598	add, ADA	adenosine deaminase
K02237	UrolithinE	0.349772	0.0313479	0.125636	comEA	competence protein ComEA
K02237	UrolithinM7	0.338415	0.0376907	0.125636	comEA	competence protein ComEA
K00895	UrolithinC	0.35451	0.0289755	0.125921	pfp, PFP	diphosphate-dependent phosphofructokinase
K00895	UrolithinE	-0.362982	0.0251015	0.125921	pfp, PFP	diphosphate-dependent phosphofructokinase
K00895	UrolithinM6	0.338272	0.0377763	0.125921	pfp, PFP	diphosphate-dependent phosphofructokinase
K09955	all	-0.400922	0.0126126	0.126126	K09955	uncharacterized protein
K19509	UrolithinD	0.400856	0.0126286	0.126286	PTS-Gfr-EIID, gfrD	PTS system, fructoselysine/glucoselysine-specific IID component
K01881	all	0.400812	0.0126391	0.126391	PARS, proS	prolyl-tRNA synthetase
K16789	all	0.400812	0.0126391	0.126391	thiT	thiamine transporter
K01926	UrolithinM5	0.33803	0.0379225	0.126408	rex	redox-sensing transcriptional repressor
K07749	all	-0.362551	0.025288	0.12644	frc	formyl-CoA transferase
K07749	UrolithinM7	-0.370759	0.0219337	0.12644	frc	formyl-CoA transferase
K15460	IsourolithinA	-0.400709	0.012664	0.12664	yfiC, trmX	tRNA1Val (adenine37-N6)-methyltransferase
K02839	UrolithinE	-0.362395	0.0253553	0.126777	prfH	peptide chain release factor
K03814	UrolithinC	0.337843	0.0380358	0.126786	mtgA	monofunctional glycosyltransferase
K03814	UrolithinE	-0.382651	0.0177376	0.126786	mtgA	monofunctional glycosyltransferase
K03814	UrolithinM6	0.339307	0.037157	0.126786	mtgA	monofunctional glycosyltransferase
K08679	UrolithinE	-0.400558	0.0127009	0.127009	E5.1.3.6	UDP-glucuronate 4-epimerase
K04075	UrolithinM7	0.362284	0.0254035	0.127018	tilS, mesJ	tRNA(Ile)-lysidine synthase
K01576	UrolithinB	0.400517	0.0127108	0.127108	mdlC	benzoylformate decarboxylase
K00407	UrolithinM6	0.362072	0.0254962	0.127481	ccoQ	cytochrome c oxidase cbb3-type subunit IV
K00983	UrolithinC	0.350138	0.0311593	0.127595	neuA	N-acylneuraminate cytidylyltransferase
K00983	UrolithinE	-0.337443	0.0382786	0.127595	neuA	N-acylneuraminate cytidylyltransferase
K11688	all	-0.400176	0.0127939	0.127939	dctP	C4-dicarboxylate-binding protein DctP
K01144	UrolithinM6	0.337238	0.0384039	0.128013	E3.1.11.5	exodeoxyribonuclease V
K03606	UrolithinE	-0.390577	0.0153328	0.12804	wcaJ	putative colanic acid biosysnthesis UDP-glucose lipid carrier transferase
K03606	UrolithinM6	0.361816	0.025608	0.12804	wcaJ	putative colanic acid biosysnthesis UDP-glucose lipid carrier transferase
K01812	UrolithinM7	-0.399996	0.0128381	0.128381	uxaC	glucuronate isomerase
K04783	UrolithinM7	-0.399996	0.0128381	0.128381	irp5, ybtE	yersiniabactin salicyl-AMP ligase
K01284	UrolithinC	0.361614	0.0256966	0.128483	dcp	peptidyl-dipeptidase Dcp
K01737	UrolithinC	0.361614	0.0256966	0.128483	queD, ptpS, PTS	6-pyruvoyltetrahydropterin/6-carboxytetrahydropterin synthase
K01737	UrolithinE	-0.374138	0.020665	0.128483	queD, ptpS, PTS	6-pyruvoyltetrahydropterin/6-carboxytetrahydropterin synthase
K03795	UrolithinB	0.361526	0.0257351	0.128675	cbiX	sirohydrochlorin cobaltochelatase
K18930	UrolithinE	-0.336856	0.0386375	0.128792	dld	D-lactate dehydrogenase
K19081	UrolithinB	0.399778	0.0128917	0.128917	braS, bceS	two-component system, OmpR family, sensor histidine kinase BraS/BceS
K19082	UrolithinB	0.399778	0.0128917	0.128917	braR, bceR	two-component system, OmpR family, response regulator protein BraR/BceR
K15862	all	0.388887	0.0158209	0.129108	ccoNO	cytochrome c oxidase cbb3-type subunit I/II
K15862	UrolithinC	0.361329	0.0258216	0.129108	ccoNO	cytochrome c oxidase cbb3-type subunit I/II
K01206	UrolithinE	-0.399677	0.0129165	0.129165	FUCA	alpha-L-fucosidase
K06155	UrolithinE	-0.399677	0.0129165	0.129165	gntT	Gnt-I system high-affinity gluconate transporter
K02283	UrolithinE	0.399677	0.0129165	0.129165	cpaF, tadA	pilus assembly protein CpaF
K18197	UrolithinC	0.396586	0.0136982	0.129347	yesW	rhamnogalacturonan endolyase
K18197	UrolithinE	-0.361221	0.0258693	0.129347	yesW	rhamnogalacturonan endolyase
K00940	UrolithinC	0.399592	0.0129376	0.129376	ndk, NME	nucleoside-diphosphate kinase
K03704	UrolithinC	-0.399592	0.0129376	0.129376	cspA	cold shock protein (beta-ribbon, CspA family)"
K10764	UrolithinM6	0.399408	0.012983	0.12983	metZ	O-succinylhomoserine sulfhydrylase
K08177	UrolithinE	-0.399383	0.0129891	0.129891	oxlT	MFS transporter, OFA family, oxalate/formate antiporter
K08217	UrolithinM6	-0.39933	0.0130024	0.130024	mef	MFS transporter, DHA3 family, macrolide efflux protein
K01133	UrolithinC	0.360794	0.0260585	0.130293	betC	choline-sulfatase
K01133	UrolithinE	-0.370909	0.0218762	0.130293	betC	choline-sulfatase
K03644	UrolithinE	-0.39909	0.013062	0.13062	lipA	lipoyl synthase
K00570	UrolithinA	-0.399061	0.0130691	0.130691	pmtA	phosphatidylethanolamine/phosphatidyl-N-methylethanolamine N-methyltransferase
K06953	UrolithinA	-0.399061	0.0130691	0.130691	K06953	uncharacterized protein
K10019	UrolithinA	-0.399061	0.0130691	0.130691	occM, nocM	octopine/nopaline transport system permease protein
K10021	UrolithinA	-0.399061	0.0130691	0.130691	occP, nocP	octopine/nopaline transport system ATP-binding protein
K13592	UrolithinA	-0.399061	0.0130691	0.130691	rcdA	regulator of CtrA degradation
K13593	UrolithinA	-0.399061	0.0130691	0.130691	tipF	cyclic-di-GMP phosphodiesterase, flagellum assembly factor TipF
K14998	UrolithinA	-0.399061	0.0130691	0.130691	SURF1, SHY1	surfeit locus 1 family protein
K17324	UrolithinA	-0.399061	0.0130691	0.130691	glpS	glycerol transport system ATP-binding protein
K17325	UrolithinA	-0.399061	0.0130691	0.130691	K17325, glpT	glycerol transport system ATP-binding protein
K10010	UrolithinA	0.360584	0.0261519	0.130759	ABC.CYST.A	cystine transport system ATP-binding protein
K10010	UrolithinE	-0.367679	0.0231458	0.130759	ABC.CYST.A	cystine transport system ATP-binding protein
K18330	UrolithinC	0.360521	0.0261801	0.1309	hndA	NADP-reducing hydrogenase subunit HndA
K18282	UrolithinM7	-0.398894	0.0131108	0.131108	cynD	cyanide dihydratase
K13727	all	0.343521	0.0347208	0.131334	pdc	phenolic acid decarboxylase
K13727	UrolithinC	0.335623	0.0394003	0.131334	pdc	phenolic acid decarboxylase
K04030	UrolithinE	-0.398796	0.0131353	0.131353	eutQ	ethanolamine utilization protein EutQ
K11748	UrolithinE	-0.398796	0.0131353	0.131353	kefG	glutathione-regulated potassium-efflux system ancillary protein KefG
K05337	UrolithinB	0.398698	0.0131599	0.131599	fer	ferredoxin
K02488	all	-0.316738	0.0526852	0.131713	pleD	two-component system, cell cycle response regulator
K09789	UrolithinM6	0.335427	0.0395226	0.131742	bioG	pimeloyl-[acyl-carrier protein] methyl ester esterase
K05337	all	0.360139	0.0263508	0.131754	fer	ferredoxin
K05815	UrolithinA	0.360116	0.0263609	0.131805	ugpE	sn-glycerol 3-phosphate transport system permease protein
K05815	UrolithinE	-0.369147	0.0225613	0.131805	ugpE	sn-glycerol 3-phosphate transport system permease protein
K01512	UrolithinM6	-0.398554	0.0131962	0.131962	acyP	acylphosphatase
K01809	IsourolithinA	0.359876	0.0264686	0.132343	manA, MPI	mannose-6-phosphate isomerase
K01809	UrolithinE	-0.397035	0.0135823	0.132343	manA, MPI	mannose-6-phosphate isomerase
K16845	all	0.374471	0.0205431	0.132389	suyA	(2R)-sulfolactate sulfo-lyase subunit alpha
K16845	UrolithinC	0.359856	0.0264778	0.132389	suyA	(2R)-sulfolactate sulfo-lyase subunit alpha
K15269	UrolithinC	0.398353	0.0132467	0.132467	pecM	probable blue pigment (indigoidine) exporter
K06996	UrolithinE	-0.385586	0.0168124	0.132636	K06996	uncharacterized protein
K02434	UrolithinE	0.37678	0.0197162	0.132636	gatB, PET112	aspartyl-tRNA(Asn)/glutamyl-tRNA(Gln) amidotransferase subunit B
K02434	UrolithinM6	-0.359746	0.0265273	0.132636	gatB, PET112	aspartyl-tRNA(Asn)/glutamyl-tRNA(Gln) amidotransferase subunit B
K06996	UrolithinM6	0.359746	0.0265273	0.132636	K06996	uncharacterized protein
K10914	UrolithinC	-0.359701	0.0265476	0.132738	crp	CRP/FNR family transcriptional regulator, cyclic AMP receptor protein
K00862	IsourolithinA	0.33485	0.0398844	0.132948	eryA	erythritol kinase (D-erythritol 1-phosphate-forming)
K14358	IsourolithinA	0.33485	0.0398844	0.132948	SCRN	secernin
K00862	UrolithinD	-0.392154	0.0148888	0.132948	eryA	erythritol kinase (D-erythritol 1-phosphate-forming)
K14358	UrolithinD	-0.392154	0.0148888	0.132948	SCRN	secernin
K00862	UrolithinM5	0.339568	0.0370026	0.132948	eryA	erythritol kinase (D-erythritol 1-phosphate-forming)
K14358	UrolithinM5	0.339568	0.0370026	0.132948	SCRN	secernin
K16211	UrolithinC	0.366532	0.0236117	0.133283	malY, malT	maltose/moltooligosaccharide transporter
K16211	UrolithinE	-0.35946	0.0266565	0.133283	malY, malT	maltose/moltooligosaccharide transporter
K16905	all	-0.35945	0.0266609	0.133305	K16905	fluoroquinolone transport system permease protein
K03113	UrolithinM6	0.33465	0.0400101	0.133367	EIF1, SUI1	translation initiation factor 1
K03111	UrolithinB	0.397954	0.0133475	0.133475	ssb	single-strand DNA-binding protein
K15524	UrolithinE	-0.376193	0.0199239	0.133807	mngB	mannosylglycerate hydrolase
K15524	UrolithinM6	-0.359229	0.0267613	0.133807	mngB	mannosylglycerate hydrolase
K03652	all	0.397742	0.0134013	0.134013	MPG	DNA-3-methyladenine glycosylase
K13378	UrolithinC	0.334291	0.0402375	0.134125	nuoCD	NADH-quinone oxidoreductase subunit C/D
K13378	UrolithinM6	0.355089	0.0286957	0.134125	nuoCD	NADH-quinone oxidoreductase subunit C/D
K11621	UrolithinC	-0.359068	0.0268341	0.13417	liaG	lia operon protein LiaG
K15640	UrolithinE	0.397669	0.0134199	0.134199	K15640, phoE	uncharacterized phosphatase
K15371	UrolithinA	-0.358991	0.0268692	0.134346	GDH2	glutamate dehydrogenase
K10558	UrolithinD	-0.397567	0.013446	0.13446	lsrA, ego	AI-2 transport system ATP-binding protein
K00946	UrolithinC	0.358881	0.0269194	0.134597	thiL	thiamine-monophosphate kinase
K03286	UrolithinC	0.358881	0.0269194	0.134597	TC.OOP	OmpA-OmpF porin, OOP family
K03286	UrolithinE	-0.391457	0.0150835	0.134597	TC.OOP	OmpA-OmpF porin, OOP family
K01686	UrolithinM7	-0.397454	0.0134749	0.134749	uxuA	mannonate dehydratase
K02076	IsourolithinA	0.333943	0.0404584	0.134861	zurR, zur	Fur family transcriptional regulator, zinc uptake regulator
K02076	UrolithinA	0.33649	0.0388623	0.134861	zurR, zur	Fur family transcriptional regulator, zinc uptake regulator
K07735	UrolithinC	0.350138	0.0311593	0.135008	algH	putative transcriptional regulator
K07735	UrolithinE	-0.395567	0.0139645	0.135008	algH	putative transcriptional regulator
K07735	UrolithinM6	0.333874	0.0405024	0.135008	algH	putative transcriptional regulator
K19746	UrolithinM6	0.358682	0.0270104	0.135052	dauA	D-arginine dehydrogenase
K00561	UrolithinE	-0.397329	0.0135069	0.135069	ermC, ermA	23S rRNA (adenine-N6)-dimethyltransferase
K03710	UrolithinA	-0.397309	0.0135119	0.135119	K03710	GntR family transcriptional regulator
K01470	all	-0.371102	0.021802	0.135212	E3.5.2.10	creatinine amidohydrolase
K01470	UrolithinM7	-0.358612	0.0270423	0.135212	E3.5.2.10	creatinine amidohydrolase
K02914	UrolithinM7	0.358612	0.0270423	0.135212	RP-L34, MRPL34, rpmH	large subunit ribosomal protein L34
K08884	UrolithinC	-0.358608	0.0270442	0.135221	K08884	serine/threonine protein kinase, bacterial
K06216	UrolithinA	0.397205	0.0135386	0.135386	rbsU	putative ribose uptake protein
K00537	UrolithinE	-0.397035	0.0135823	0.135823	ARSC1, arsC	arsenate reductase
K07736	UrolithinE	0.397035	0.0135823	0.135823	carD	CarD family transcriptional regulator
K03602	UrolithinC	0.358335	0.0271696	0.135848	xseB	exodeoxyribonuclease VII small subunit
K02338	UrolithinC	0.349592	0.0314416	0.135867	DPO3B, dnaN	DNA polymerase III subunit beta
K02338	UrolithinM7	0.333471	0.04076	0.135867	DPO3B, dnaN	DNA polymerase III subunit beta
K01854	UrolithinM6	-0.397001	0.013591	0.13591	glf	UDP-galactopyranose mutase
K09943	UrolithinC	0.396966	0.0136001	0.136001	K09943	uncharacterized protein
K17835	UrolithinM6	0.396918	0.0136124	0.136124	griH	3-amino-4-hydroxybenzoic acid synthase
K00304	UrolithinM6	0.396845	0.0136312	0.136312	soxD	sarcosine oxidase, subunit delta
K00305	UrolithinM6	0.396845	0.0136312	0.136312	soxG	sarcosine oxidase, subunit gamma
K09788	UrolithinA	0.396841	0.0136323	0.136323	prpF	2-methylaconitate isomerase
K15977	UrolithinE	-0.396741	0.013658	0.13658	K15977	putative oxidoreductase
K02626	all	0.319804	0.0503126	0.136853	pdaD	arginine decarboxylase
K02626	UrolithinA	0.314169	0.0547413	0.136853	pdaD	arginine decarboxylase
K02626	UrolithinC	0.349989	0.031236	0.136853	pdaD	arginine decarboxylase
K02626	UrolithinE	-0.318679	0.0511731	0.136853	pdaD	arginine decarboxylase
K01356	UrolithinM7	0.396606	0.013693	0.13693	lexA	repressor LexA
K02111	UrolithinM7	0.396606	0.013693	0.13693	ATPF1A, atpA	F-type H+-transporting ATPase subunit alpha
K00208	UrolithinC	0.396586	0.0136982	0.136982	fabI	enoyl-[acyl-carrier protein] reductase I
K02283	UrolithinC	-0.357788	0.0274217	0.137109	cpaF, tadA	pilus assembly protein CpaF
K09962	UrolithinC	0.348225	0.0321564	0.137222	K09962	uncharacterized protein
K09962	UrolithinM6	-0.332839	0.0411665	0.137222	K09962	uncharacterized protein
K00765	UrolithinM7	0.396465	0.0137297	0.137297	hisG	ATP phosphoribosyltransferase
K02904	UrolithinM7	0.357623	0.0274982	0.137491	RP-L29, rpmC	large subunit ribosomal protein L29
K01685	all	-0.396317	0.0137681	0.137681	uxaA	altronate hydrolase
K03437	UrolithinM6	0.332581	0.0413339	0.13778	spoU	RNA methyltransferase, TrmH family
K03536	UrolithinM7	0.357341	0.0276296	0.138148	rnpA	ribonuclease P protein component
K02429	UrolithinM6	0.332322	0.0415019	0.13834	fucP	MFS transporter, FHS family, L-fucose permease
K09137	UrolithinE	-0.313381	0.0553844	0.138461	K09137	uncharacterized protein
K02433	UrolithinE	0.366505	0.0236225	0.138573	gatA, QRSL1	aspartyl-tRNA(Asn)/glutamyl-tRNA(Gln) amidotransferase subunit A
K02433	UrolithinM6	-0.357159	0.0277146	0.138573	gatA, QRSL1	aspartyl-tRNA(Asn)/glutamyl-tRNA(Gln) amidotransferase subunit A
K07106	UrolithinE	-0.357111	0.0277368	0.138684	murQ	N-acetylmuramic acid 6-phosphate etherase
K07106	UrolithinM7	0.371889	0.0215024	0.138684	murQ	N-acetylmuramic acid 6-phosphate etherase
K01684	all	-0.395879	0.0138827	0.138827	dgoD	galactonate dehydratase
K01991	UrolithinC	0.356969	0.0278036	0.139018	ABC-2.OM, wza	polysaccharide biosynthesis/export protein
K12072	UrolithinA	0.395786	0.013907	0.13907	traH	conjugative transfer pilus assembly protein TraH
K19701	UrolithinC	-0.355816	0.0283479	0.139176	ywaD	aminopeptidase YwaD
K19701	UrolithinM7	-0.331937	0.0417528	0.139176	ywaD	aminopeptidase YwaD
K05939	UrolithinA	0.395672	0.0139371	0.139371	aas	acyl-[acyl-carrier-protein]-phospholipid O-acyltransferase / long-chain-fatty-acid--[acyl-carrier-protein] ligase
K03818	UrolithinE	-0.395567	0.0139645	0.139645	wcaF	putative colanic acid biosynthesis acetyltransferase WcaF
K00954	UrolithinM7	0.356635	0.0279603	0.139802	E2.7.7.3A, coaD, kdtB	pantetheine-phosphate adenylyltransferase
K01892	UrolithinM7	0.356635	0.0279603	0.139802	HARS, hisS	histidyl-tRNA synthetase
K07652	all	0.356521	0.028014	0.14007	vicK	two-component system, OmpR family, sensor histidine kinase VicK
K07652	UrolithinC	0.392215	0.0148718	0.14007	vicK	two-component system, OmpR family, sensor histidine kinase VicK
K18214	UrolithinC	-0.331489	0.0420463	0.140154	tetP_A, tet40	MFS transporter, DHA3 family, tetracycline resistance protein
K13010	UrolithinD	-0.369728	0.0223335	0.140156	per, rfbE	perosamine synthetase
K13010	UrolithinM5	0.356484	0.0280312	0.140156	per, rfbE	perosamine synthetase
K01250	UrolithinE	-0.395274	0.0140421	0.140421	rihA	pyrimidine-specific ribonucleoside hydrolase
K01685	UrolithinM7	-0.356352	0.0280936	0.140468	uxaA	altronate hydrolase
K07106	UrolithinM6	0.331287	0.0421792	0.140597	murQ	N-acetylmuramic acid 6-phosphate etherase
K03075	UrolithinM7	0.356211	0.0281604	0.140802	secG	preprotein translocase subunit SecG
K05816	UrolithinM7	-0.395052	0.0141007	0.141007	ugpC	sn-glycerol 3-phosphate transport system ATP-binding protein
K00078	UrolithinC	-0.331073	0.0423203	0.141068	DHDH	dihydrodiol dehydrogenase / D-xylose 1-dehydrogenase (NADP)
K10238	UrolithinC	-0.331073	0.0423203	0.141068	thuG, sugB	trehalose/maltose transport system permease protein
K00078	UrolithinM7	-0.334111	0.0403514	0.141068	DHDH	dihydrodiol dehydrogenase / D-xylose 1-dehydrogenase (NADP)
K10238	UrolithinM7	-0.334111	0.0403514	0.141068	thuG, sugB	trehalose/maltose transport system permease protein
K02037	UrolithinB	0.394978	0.0141206	0.141206	pstC	phosphate transport system permease protein
K01218	UrolithinC	0.394947	0.0141288	0.141288	gmuG	mannan endo-1,4-beta-mannosidase
K11689	all	-0.394889	0.0141443	0.141443	dctQ	C4-dicarboxylate transporter, DctQ subunit
K07052	UrolithinC	0.355876	0.0283195	0.141597	K07052	uncharacterized protein
K04653	UrolithinB	0.39473	0.0141867	0.141867	hypC	hydrogenase expression/formation protein HypC
K03559	UrolithinE	-0.394687	0.0141982	0.141982	exbD	biopolymer transport protein ExbD
K06920	UrolithinE	-0.394687	0.0141982	0.141982	queC	7-cyano-7-deazaguanine synthase
K07248	UrolithinE	-0.394687	0.0141982	0.141982	aldA	lactaldehyde dehydrogenase / glycolaldehyde dehydrogenase
[truncated: 58,611 more rows]

## Sheet: B
gID	metabolite	rho	pvalue	FDR-pval	GeneName	KEGGannotation
K12990	UrolithinM6	0.610783	3.63619e-05	0.000363619	rfbF, rhlC	rhamnosyltransferase
K06903	UrolithinM6	0.603856	4.70031e-05	0.000470031	K06903	uncharacterized protein
K00769	UrolithinM6	0.598941	5.61926e-05	0.000561926	gpt	xanthine phosphoribosyltransferase
K13927	IsourolithinA	-0.596658	6.09893e-05	0.000609893	citXG	holo-ACP synthase / triphosphoribosyl-dephospho-CoA synthase
K01643	IsourolithinA	-0.594633	6.55538e-05	0.000655538	citF	citrate lyase subunit alpha / citrate CoA-transferase
K01646	IsourolithinA	-0.593317	6.86845e-05	0.000686845	citD	citrate lyase subunit gamma (acyl carrier protein)
K00112	UrolithinM6	0.588327	8.18193e-05	0.000818193	glpB	glycerol-3-phosphate dehydrogenase subunit B
K00113	UrolithinM6	0.588327	8.18193e-05	0.000818193	glpC	glycerol-3-phosphate dehydrogenase subunit C
K02839	UrolithinM6	0.57425	0.000132032	0.00132032	prfH	peptide chain release factor
K02372	UrolithinM6	-0.571904	0.000142693	0.00142693	fabZ	3-hydroxyacyl-[acyl-carrier-protein] dehydratase
K10974	all	0.578543	0.000151318	0.00151318	codB	cytosine permease
K01644	IsourolithinA	-0.569418	0.000154831	0.00154831	citE	citrate lyase subunit beta / citryl-CoA lyase
K13653	UrolithinE	-0.559168	0.000215321	0.00215321	K13653	AraC family transcriptional regulator
K07075	IsourolithinA	-0.558279	0.000221463	0.00221463	K07075	uncharacterized protein
K02852	UrolithinM6	0.55738	0.000227825	0.00227825	wecG, rffM	UDP-N-acetyl-D-mannosaminouronate:lipid I N-acetyl-D-mannosaminouronosyltransferase
K07318	IsourolithinA	0.557165	0.000229374	0.00229374	K07318	adenine-specific DNA-methyltransferase
K07570	UrolithinM7	0.556325	0.000235502	0.00235502	GSP13	general stress protein 13
K16959	UrolithinE	-0.555124	0.000244529	0.00244529	tcyM	L-cystine transport system permease protein
K16214	IsourolithinA	0.554025	0.000253054	0.00253054	pezT	UDP-N-acetylglucosamine kinase
K12145	IsourolithinA	0.548973	0.0002958	0.002958	hyfJ	hydrogenase-4 component J
K09458	IsourolithinA	0.545722	0.000326633	0.00326633	fabF	3-oxoacyl-[acyl-carrier-protein] synthase II
K16509	UrolithinM7	0.545135	0.000332494	0.00332494	spxA	regulatory protein spx
K00111	UrolithinB	0.544604	0.000337875	0.00337875	glpA, glpD	glycerol-3-phosphate dehydrogenase
K02052	IsourolithinA	-0.542684	0.000358011	0.00358011	ABC.SP.A	putative spermidine/putrescine transport system ATP-binding protein
K13006	UrolithinM6	0.541195	0.000374356	0.00374356	wbqR	UDP-perosamine 4-acetyltransferase
K00836	IsourolithinA	0.540426	0.000383056	0.00383056	ectB, dat	diaminobutyrate-2-oxoglutarate transaminase
K06610	IsourolithinA	0.538853	0.000401417	0.00401417	iolF	MFS transporter, SP family, inositol transporter
K05989	IsourolithinA	-0.538532	0.000405258	0.00405258	ramA	alpha-L-rhamnosidase
K08166	UrolithinE	-0.537947	0.000412336	0.00412336	mmr	MFS transporter, DHA2 family, methylenomycin A resistance protein
K02824	IsourolithinA	0.500354	0.00117955	0.00412623	pyrP, uraA	uracil permease
K02824	UrolithinB	0.498521	0.00123787	0.00412623	pyrP, uraA	uracil permease
K02824	UrolithinM6	-0.503977	0.00107147	0.00412623	pyrP, uraA	uracil permease
K09798	UrolithinM6	0.536935	0.000424866	0.00424866	K09798	uncharacterized protein
K11145	UrolithinM6	-0.535706	0.00044053	0.0044053	K11145	ribonuclease III family protein
K01646	UrolithinM6	0.51001	0.000910835	0.00455418	citD	citrate lyase subunit gamma (acyl carrier protein)
K15669	UrolithinM6	0.534365	0.000458205	0.00458205	hddC	D-glycero-alpha-D-manno-heptose 1-phosphate guanylyltransferase
K18216	UrolithinM7	0.529025	0.000535076	0.00535076	steA, tetA46	ATP-binding cassette, subfamily B, tetracycline resistant protein
K18217	UrolithinM7	0.529025	0.000535076	0.00535076	steB, tetB46	ATP-binding cassette, subfamily B, tetracycline resistant protein
K00842	IsourolithinA	-0.52853	0.000542748	0.00542748	E2.6.1.-E, patB	aminotransferase
K03824	UrolithinM6	0.527662	0.000556449	0.00556449	yhbS	putative acetyltransferase
K01643	UrolithinM6	0.502189	0.00112365	0.00561827	citF	citrate lyase subunit alpha / citrate CoA-transferase
K08092	UrolithinM6	0.526545	0.000574536	0.00574536	dlgD	3-dehydro-L-gulonate 2-dehydrogenase
K03048	UrolithinM7	0.524139	0.000615268	0.00615268	rpoE	DNA-directed RNA polymerase subunit delta
K01644	UrolithinM6	0.498614	0.00123483	0.00617414	citE	citrate lyase subunit beta / citryl-CoA lyase
K01274	UrolithinE	-0.523578	0.000625147	0.00625147	E3.4.13.-	D-alanyl-D-alanine dipeptidase
K12294	UrolithinE	-0.523115	0.000633378	0.00633378	comD	two-component system, LytTR family, sensor histidine kinase ComD
K10530	UrolithinE	-0.52272	0.000640491	0.00640491	lctO	lactate oxidase
K08998	UrolithinM6	-0.522411	0.000646105	0.00646105	K08998	uncharacterized protein
K16957	UrolithinE	-0.519649	0.000698258	0.00698258	tcyK	L-cystine transport system substrate-binding protein
K01935	UrolithinE	0.5178	0.000735226	0.00735226	bioD	dethiobiotin synthetase
K07124	UrolithinE	-0.517106	0.000749532	0.00749532	K07124	uncharacterized protein
K07693	UrolithinE	-0.51667	0.000758656	0.00758656	desR	two-component system, NarL family, response regulator DesR
K16960	UrolithinE	-0.516644	0.000759206	0.00759206	tcyN	L-cystine transport system ATP-binding protein
K00105	UrolithinE	-0.515373	0.000786385	0.00786385	E1.1.3.21	alpha-glycerophosphate oxidase
K16963	IsourolithinA	-0.515309	0.000787774	0.00787774	yxeO	putative amino-acid transport system ATP-binding protein
K01992	UrolithinM6	-0.515037	0.000793706	0.00793706	ABC-2.P	ABC-2 type transport system permease protein
K16905	IsourolithinA	-0.514185	0.000812567	0.00812567	K16905	fluoroquinolone transport system permease protein
K15923	IsourolithinA	-0.513924	0.000818422	0.00818422	AXY8, FUC95A, afcA	alpha-L-fucosidase 2
K07257	UrolithinM6	0.513801	0.000821201	0.00821201	spsF	spore coat polysaccharide biosynthesis protein SpsF
K16850	all	0.518623	0.000848328	0.00848328	uxaA2	altronate dehydratase large subunit
K01092	IsourolithinA	-0.512608	0.000848528	0.00848528	E3.1.3.25, IMPA, suhB	myo-inositol-1(or 4)-monophosphatase
K17235	UrolithinM5	0.512455	0.000852086	0.00852086	araP	arabinosaccharide transport system permease protein
K10550	UrolithinM6	0.512133	0.000859629	0.00859629	alsC	D-allose transport system permease protein
K02415	IsourolithinA	0.511494	0.000874766	0.00874766	fliL	flagellar FliL protein
K16650	UrolithinE	-0.510153	0.000907298	0.00907298	glft2	galactofuranosylgalactofuranosylrhamnosyl-N-acetylglucosaminyl-diphospho-decaprenol beta-1,5/1,6-galactofuranosyltransferase
K05350	UrolithinD	0.508509	0.000948655	0.00948655	bglB	beta-glucosidase
K03768	IsourolithinA	0.508253	0.000955243	0.00955243	PPIB, ppiB	peptidyl-prolyl cis-trans isomerase B (cyclophilin B)
K03074	IsourolithinA	0.507848	0.000965751	0.00965751	secF	preprotein translocase subunit SecF
K01846	IsourolithinA	-0.507728	0.000968896	0.00968896	glmS, mutS, mamA	methylaspartate mutase sigma subunit
K19268	IsourolithinA	-0.507728	0.000968896	0.00968896	glmE, mutE, mamB	methylaspartate mutase epsilon subunit
K01990	UrolithinE	-0.486022	0.00170786	0.00980315	ABC-2.A	ABC-2 type transport system ATP-binding protein
K01990	UrolithinM6	-0.480515	0.00196063	0.00980315	ABC-2.A	ABC-2 type transport system ATP-binding protein
K01972	UrolithinE	-0.507284	0.000980548	0.00980548	E6.5.1.2, ligA, ligB	DNA ligase (NAD+)
K01611	UrolithinB	0.507147	0.00098418	0.0098418	speD, AMD1	S-adenosylmethionine decarboxylase
K08081	IsourolithinA	-0.507139	0.000984394	0.00984394	TR1	tropinone reductase I
K13590	UrolithinM5	0.506925	0.00099009	0.0099009	dgcB	diguanylate cyclase
K03660	UrolithinM6	-0.506323	0.00100624	0.0100624	OGG1	N-glycosylase/DNA lyase
K03429	IsourolithinA	0.506025	0.00101432	0.0101432	ugtP	processive 1,2-diacylglycerol beta-glucosyltransferase
K01803	IsourolithinA	0.505823	0.00101984	0.0101984	TPI, tpiA	triosephosphate isomerase (TIM)
K16843	IsourolithinA	-0.505797	0.00102055	0.0102055	slcC	(S)-sulfolactate dehydrogenase
K09950	UrolithinB	0.505652	0.00102452	0.0102452	K09950	uncharacterized protein
K10227	UrolithinB	0.505652	0.00102452	0.0102452	smoE, mtlE	sorbitol/mannitol transport system substrate-binding protein
K10228	UrolithinB	0.505652	0.00102452	0.0102452	smoF, mtlF	sorbitol/mannitol transport system permease protein
K10229	UrolithinB	0.505652	0.00102452	0.0102452	smoG, mtlG	sorbitol/mannitol transport system permease protein
K03789	UrolithinM6	-0.505541	0.00102758	0.0102758	rimI	ribosomal-protein-alanine N-acetyltransferase
K16786	IsourolithinA	0.505519	0.00102819	0.0102819	ecfA1	energy-coupling factor transport system ATP-binding protein
K08681	UrolithinD	0.505104	0.00103968	0.0103968	pdxT, pdx2	5'-phosphate synthase pdxT subunit
K13891	UrolithinA	0.504961	0.00104368	0.0104368	gsiD	glutathione transport system permease protein
K07494	IsourolithinA	-0.504741	0.00104983	0.0104983	K07494	putative transposase
K18151	IsourolithinA	-0.504741	0.00104983	0.0104983	UAH	ureidoglycolate amidohydrolase
K03856	UrolithinB	0.50465	0.00105238	0.0105238	AROA2, aroA	3-deoxy-7-phosphoheptulonate synthase
K04087	UrolithinA	0.504353	0.00106076	0.0106076	hflC	membrane protease subunit HflC
K04088	UrolithinA	0.504353	0.00106076	0.0106076	hflK	membrane protease subunit HflK
K03824	IsourolithinA	-0.476354	0.00217289	0.0108644	yhbS	putative acetyltransferase
K03072	IsourolithinA	0.503392	0.00108829	0.0108829	secD	preprotein translocase subunit SecD
K11145	IsourolithinA	0.458937	0.00329621	0.0109874	K11145	ribonuclease III family protein
K11145	UrolithinE	-0.468689	0.00261722	0.0109874	K11145	ribonuclease III family protein
K07574	UrolithinM6	-0.502748	0.00110711	0.0110711	yhbY	RNA-binding protein
K06023	IsourolithinA	0.461165	0.00312886	0.0111543	hprK, ptsK	HPr kinase/phosphorylase
K06023	UrolithinE	-0.458289	0.0033463	0.0111543	hprK, ptsK	HPr kinase/phosphorylase
K06023	UrolithinM6	-0.474036	0.00229973	0.0111543	hprK, ptsK	HPr kinase/phosphorylase
K10551	UrolithinM6	0.502301	0.00112033	0.0112033	alsA	D-allose transport system ATP-binding protein
K00240	IsourolithinA	-0.475038	0.00224412	0.0112206	sdhB, frdB	succinate dehydrogenase / fumarate reductase, iron-sulfur subunit
K00240	UrolithinM6	0.488224	0.00161513	0.0112206	sdhB, frdB	succinate dehydrogenase / fumarate reductase, iron-sulfur subunit
K10025	UrolithinB	0.502204	0.00112323	0.0112323	aotP	arginine/ornithine transport system ATP-binding protein
K02340	UrolithinE	-0.502084	0.00112679	0.0112679	DPO3D1, holA	DNA polymerase III subunit delta
K09810	UrolithinM6	0.501631	0.00114042	0.0114042	lolD	lipoprotein-releasing system ATP-binding protein
K01710	UrolithinB	-0.501472	0.00114523	0.0114523	E4.2.1.46, rfbB, rffG	dTDP-glucose 4,6-dehydratase
K07311	IsourolithinA	0.501468	0.00114533	0.0114533	ynfG	Tat-targeted selenate reductase subunit YnfG
K17818	IsourolithinA	-0.501071	0.00115743	0.0115743	ARD1	D-arabinitol dehydrogenase (NADP+)
K01992	IsourolithinA	0.473519	0.00232885	0.0116442	ABC-2.P	ABC-2 type transport system permease protein
K01138	UrolithinM6	0.500514	0.00117461	0.0117461	K01138	uncharacterized sulfatase
K07319	UrolithinM6	0.50028	0.00118188	0.0118188	yhdJ	adenine-specific DNA-methyltransferase
K16961	IsourolithinA	-0.500256	0.00118263	0.0118263	yxeM	putative amino-acid transport system substrate-binding protein
K17234	UrolithinM5	0.499853	0.00119525	0.0119525	araN	arabinosaccharide transport system substrate-binding protein
K01639	UrolithinE	0.498618	0.00123472	0.0123472	E4.1.3.3, nanA, NPL	N-acetylneuraminate lyase
K04083	UrolithinM6	-0.498614	0.00123483	0.0123483	hslO	molecular chaperone Hsp33
K00027	IsourolithinA	0.498025	0.00125405	0.0125405	ME2, sfcA, maeA	malate dehydrogenase (oxaloacetate-decarboxylating)
K07709	UrolithinA	0.497267	0.0012792	0.012792	zraS, hydH	two-component system, NtrC family, sensor histidine kinase HydH
K16899	UrolithinM6	-0.496156	0.0013168	0.013168	addB	ATP-dependent helicase/nuclease subunit B
K19048	IsourolithinA	0.496025	0.00132131	0.0132131	symE	toxic protein SymE
K07312	IsourolithinA	0.495164	0.00135123	0.0135123	ynfH	Tat-targeted selenate reductase subunit YnfH
K10539	UrolithinM6	0.495151	0.0013517	0.013517	araG	L-arabinose transport system ATP-binding protein
K15984	UrolithinA	0.495039	0.00135562	0.0135562	rsmJ	16S rRNA (guanine1516-N2)-methyltransferase
K07497	UrolithinM6	0.494816	0.00136351	0.0136351	K07497	putative transposase
K03665	UrolithinE	-0.494804	0.00136391	0.0136391	hflX	GTPase
K16958	UrolithinE	-0.494458	0.00137623	0.0137623	tcyL	L-cystine transport system permease protein
K13890	UrolithinA	0.493825	0.00139898	0.0139898	gsiC	glutathione transport system permease protein
K12503	UrolithinE	-0.493674	0.00140444	0.0140444	E2.5.1.68	short-chain Z-isoprenyl diphosphate synthase
K04072	UrolithinM6	-0.493587	0.00140761	0.0140761	adhE	acetaldehyde dehydrogenase / alcohol dehydrogenase
K02824	UrolithinE	-0.433907	0.00578458	0.0144614	pyrP, uraA	uracil permease
K15773	UrolithinM6	0.492134	0.00146134	0.0146134	hipB	HTH-type transcriptional regulator / antitoxin HipB
K13889	UrolithinA	0.492002	0.00146632	0.0146632	gsiB	glutathione transport system substrate-binding protein
K03382	IsourolithinA	-0.49111	0.00150034	0.0150034	atzB	hydroxydechloroatrazine ethylaminohydrolase
K00805	IsourolithinA	0.490836	0.00151093	0.0151093	hepST	heptaprenyl diphosphate synthase
K03070	UrolithinE	-0.490413	0.00152736	0.0152736	secA	preprotein translocase subunit SecA
K06208	IsourolithinA	0.490025	0.0015426	0.015426	aroH	chorismate mutase
K04488	UrolithinM6	-0.490012	0.00154314	0.0154314	iscU, nifU	nitrogen fixation protein NifU and related proteins
K01910	IsourolithinA	-0.489519	0.0015627	0.015627	citC	[citrate (pro-3S)-lyase] ligase
K14475	IsourolithinA	0.488911	0.00158711	0.0158711	ICP	inhibitor of cysteine peptidase
K02856	UrolithinM6	0.488559	0.00160141	0.0160141	rhaT	L-rhamnose-H+ transport protein
K00020	UrolithinB	0.488532	0.00160253	0.0160253	mmsB, HIBADH	3-hydroxyisobutyrate dehydrogenase
K09930	UrolithinB	0.488336	0.00161055	0.0161055	K09930	uncharacterized protein
K16875	IsourolithinA	-0.4882	0.00161611	0.0161611	hmfG	2,5-furandicarboxylate decarboxylase 2
K17742	IsourolithinA	-0.4882	0.00161611	0.0161611	SOU1	sorbose reductase
K00763	UrolithinE	-0.48764	0.00163929	0.0163929	pncB, NAPRT1	nicotinate phosphoribosyltransferase
K03827	UrolithinM6	0.487554	0.00164288	0.0164288	yjaB	putative acetyltransferase
K03558	UrolithinM6	0.487442	0.00164754	0.0164754	cvpA	membrane protein required for colicin V production
K03652	IsourolithinA	0.486987	0.00166666	0.0166666	MPG	DNA-3-methyladenine glycosylase
K02379	UrolithinA	0.486941	0.00166863	0.0166863	fdhD	FdhD protein
K19294	UrolithinM6	-0.486884	0.00167105	0.0167105	algI	alginate O-acetyltransferase complex protein AlgI
K02495	UrolithinM6	-0.486213	0.00169964	0.0169964	hemN, hemZ	oxygen-independent coproporphyrinogen III oxidase
K01273	IsourolithinA	0.486076	0.00170555	0.0170555	DPEP	membrane dipeptidase
K09004	UrolithinM6	0.485878	0.0017141	0.017141	K09004	uncharacterized protein
K02839	IsourolithinA	-0.457215	0.00343083	0.0171542	prfH	peptide chain release factor
K19424	IsourolithinA	-0.485835	0.00171598	0.0171598	epsF	glycosyltransferase EpsF
K06901	IsourolithinA	0.485671	0.00172309	0.0172309	pbuG	putative MFS transporter, AGZA family, xanthine/uracil permease
K10040	UrolithinM7	0.485666	0.00172332	0.0172332	ABC.GLN1.P	putative glutamine transport system permease protein
K06948	UrolithinM7	0.485559	0.00172796	0.0172796	yqeH	30S ribosome assembly GTPase
K08309	UrolithinB	0.4849	0.00175692	0.0175692	slt	soluble lytic murein transglycosylase
K09764	IsourolithinA	0.484861	0.00175865	0.0175865	K09764	uncharacterized protein
K18672	UrolithinM6	-0.484649	0.00176804	0.0176804	dacA	diadenylate cyclase
K03565	UrolithinM6	-0.484426	0.00177801	0.0177801	recX	regulatory protein
K02477	UrolithinE	0.469845	0.00254552	0.0178528	K02477	two-component system, LytTR family, response regulator
K02477	UrolithinM6	0.45549	0.00357055	0.0178528	K02477	two-component system, LytTR family, response regulator
K11200	UrolithinM6	0.484262	0.00178537	0.0178537	PTS-Mng-EIIC, mngA, hrsA	PTS system, 2-O-A-mannosyl-D-glycerate-specific IIC component
K01039	IsourolithinA	-0.484152	0.00179029	0.0179029	gctA	glutaconate CoA-transferase, subunit A
K01040	IsourolithinA	-0.484152	0.00179029	0.0179029	gctB	glutaconate CoA-transferase, subunit B
K07030	UrolithinE	-0.455169	0.00359704	0.0179852	K07030	uncharacterized protein
K07030	UrolithinM6	-0.481297	0.00192284	0.0179852	K07030	uncharacterized protein
K07444	UrolithinE	-0.483942	0.00179974	0.0179974	ypsC	putative N6-adenine-specific DNA methylase
K01990	IsourolithinA	0.43676	0.00543673	0.0181224	ABC-2.A	ABC-2 type transport system ATP-binding protein
K16962	IsourolithinA	-0.483651	0.00181297	0.0181297	yxeN	putative amino-acid transport system permease protein
K00428	UrolithinM6	0.483532	0.00181838	0.0181838	E1.11.1.5	cytochrome c peroxidase
K02413	IsourolithinA	0.483139	0.00183636	0.0183636	fliJ	flagellar FliJ protein
K02414	IsourolithinA	0.482734	0.00185508	0.0185508	fliK	flagellar hook-length control protein FliK
K01711	IsourolithinA	-0.453671	0.00372317	0.0186159	gmd, GMDS	GDPmannose 4,6-dehydratase
K01711	UrolithinB	-0.464242	0.00290994	0.0186159	gmd, GMDS	GDPmannose 4,6-dehydratase
K02472	IsourolithinA	-0.48243	0.00186923	0.0186923	wecC	UDP-N-acetyl-D-mannosaminuronic acid dehydrogenase
K10120	UrolithinM5	0.482325	0.00187418	0.0187418	K10120, msmE	fructooligosaccharide transport system substrate-binding protein
K02280	IsourolithinA	0.481823	0.00189781	0.0189781	cpaC, rcpA	pilus assembly protein CpaC
K13677	UrolithinM7	0.481722	0.00190258	0.0190258	dgs, bgsA	1,2-diacylglycerol-3-alpha-glucose alpha-1,2-glucosyltransferase
K03346	UrolithinM7	0.481509	0.00191272	0.0191272	dnaB	replication initiation and membrane attachment protein
K09747	UrolithinE	-0.456094	0.0035211	0.0192809	K09747	uncharacterized protein
K09747	UrolithinM6	-0.452138	0.00385618	0.0192809	K09747	uncharacterized protein
K01629	UrolithinE	0.480938	0.00194013	0.0194013	rhaD	rhamnulose-1-phosphate aldolase
K07260	UrolithinE	-0.480938	0.00194013	0.0194013	vanY	zinc D-Ala-D-Ala carboxypeptidase
K01250	UrolithinM6	0.480851	0.00194436	0.0194436	rihA	pyrimidine-specific ribonucleoside hydrolase
K16139	UrolithinA	0.480462	0.00196325	0.0196325	uidB, gusB	glucuronide carrier protein
K10543	UrolithinA	0.480057	0.0019831	0.019831	xylF	D-xylose transport system substrate-binding protein
K03534	IsourolithinA	-0.450734	0.0039816	0.019908	rhaM	L-rhamnose mutarotase
K09181	IsourolithinA	-0.450734	0.0039816	0.019908	yfiQ	acetyltransferase
K09181	UrolithinM6	0.455601	0.00356136	0.019908	yfiQ	acetyltransferase
K03534	UrolithinM6	0.45549	0.00357055	0.019908	rhaM	L-rhamnose mutarotase
K06204	UrolithinM6	0.479398	0.00201575	0.0201575	dksA	DnaK suppressor protein
K06442	UrolithinE	-0.450085	0.00404081	0.0202041	tlyA	23S rRNA (cytidine1920-2'-O)/16S rRNA (cytidine1409-2'-O)-methyltransferase
K06442	UrolithinM6	-0.455266	0.003589	0.0202041	tlyA	23S rRNA (cytidine1920-2'-O)/16S rRNA (cytidine1409-2'-O)-methyltransferase
K02243	UrolithinM7	0.479271	0.00202211	0.0202211	comGA	competence protein ComGA
K06860	UrolithinE	-0.47907	0.00203218	0.0203218	K06860	putative heme uptake system protein
K03737	UrolithinB	0.478543	0.00205883	0.0205883	por, nifJ	pyruvate-ferredoxin/flavodoxin oxidoreductase
K06967	UrolithinM6	-0.478504	0.00206082	0.0206082	trmK	tRNA (adenine22-N1)-methyltransferase
K09787	UrolithinM6	-0.478504	0.00206082	0.0206082	K09787	uncharacterized protein
K14540	UrolithinM6	-0.478504	0.00206082	0.0206082	rbgA	ribosome biogenesis GTPase A
K02409	IsourolithinA	0.478279	0.00207235	0.0207235	fliF	flagellar M-ring protein FliF
K07742	UrolithinM6	-0.478169	0.00207795	0.0207795	ylxR	uncharacterized protein
K00995	UrolithinE	-0.478165	0.00207819	0.0207819	pgsA, PGS1	CDP-diacylglycerol--glycerol-3-phosphate 3-phosphatidyltransferase
K03621	UrolithinE	-0.449854	0.00406207	0.0209129	plsX	glycerol-3-phosphate acyltransferase PlsX
K03621	UrolithinM6	-0.448563	0.00418258	0.0209129	plsX	glycerol-3-phosphate acyltransferase PlsX
K03500	IsourolithinA	0.430076	0.00628195	0.0209398	rsmB, sun	16S rRNA (cytosine967-C5)-methyltransferase
K03500	UrolithinE	-0.468805	0.00260997	0.0209398	rsmB, sun	16S rRNA (cytosine967-C5)-methyltransferase
K03500	UrolithinM6	-0.442083	0.00483571	0.0209398	rsmB, sun	16S rRNA (cytosine967-C5)-methyltransferase
K03621	IsourolithinA	0.42957	0.00635037	0.0211679	plsX	glycerol-3-phosphate acyltransferase PlsX
K05814	UrolithinM6	0.477275	0.00212424	0.0212424	ugpA	sn-glycerol 3-phosphate transport system permease protein
K10549	UrolithinM6	0.477275	0.00212424	0.0212424	alsB	D-allose transport system substrate-binding protein
K03560	UrolithinM6	0.477052	0.00213595	0.0213595	tolR	biopolymer transport protein TolR
K09772	UrolithinM6	-0.477052	0.00213595	0.0213595	sepF	cell division inhibitor SepF
K03389	UrolithinA	0.47702	0.00213766	0.0213766	hdrB	heterodisulfide reductase subunit B
K03390	UrolithinA	0.47702	0.00213766	0.0213766	hdrC	heterodisulfide reductase subunit C
K07723	IsourolithinA	0.476962	0.00214069	0.0214069	ndoAI	CopG family transcriptional regulator / antitoxin EndoAI
K02673	UrolithinB	0.476831	0.00214759	0.0214759	pilX	type IV pilus assembly protein PilX
K09977	UrolithinB	0.476831	0.00214759	0.0214759	K09977	uncharacterized protein
K06995	UrolithinB	0.476817	0.00214835	0.0214835	K06995	uncharacterized protein
K13927	UrolithinM6	0.447334	0.0043002	0.021501	citXG	holo-ACP synthase / triphosphoribosyl-dephospho-CoA synthase
K17331	IsourolithinA	-0.47673	0.00215293	0.0215293	dasC	N,N'-diacetylchitobiose transport system permease protein
K09167	UrolithinM6	0.476493	0.00216549	0.0216549	K09167	uncharacterized protein
K02240	UrolithinM7	0.476394	0.00217081	0.0217081	comFA	competence protein ComFA
K09976	UrolithinM7	0.476394	0.00217081	0.0217081	K09976	uncharacterized protein
K18692	UrolithinM7	0.476394	0.00217081	0.0217081	cshB	ATP-dependent RNA helicase CshB
K03216	UrolithinE	-0.446503	0.00438138	0.0219069	trmL, cspR	tRNA (cytidine/uridine-2'-O-)-methyltransferase
K03216	UrolithinM6	-0.447111	0.00432189	0.0219069	trmL, cspR	tRNA (cytidine/uridine-2'-O-)-methyltransferase
K18672	UrolithinE	-0.446387	0.00439277	0.0219639	dacA	diadenylate cyclase
K09705	UrolithinM6	0.475823	0.0022014	0.022014	K09705	uncharacterized protein
K02377	IsourolithinA	-0.465317	0.00283669	0.0220321	TSTA3, fcl	GDP-L-fucose synthase
K02377	UrolithinB	-0.427693	0.00660964	0.0220321	TSTA3, fcl	GDP-L-fucose synthase
K02377	UrolithinM6	0.435156	0.00562994	0.0220321	TSTA3, fcl	GDP-L-fucose synthase
K18830	IsourolithinA	0.474734	0.00226084	0.0226084	pezA	HTH-type transcriptional regulator / antitoxin PezA
K09707	UrolithinD	0.474684	0.00226361	0.0226361	K09707	uncharacterized protein
K03487	UrolithinM6	0.474594	0.00226859	0.0226859	ascG	LacI family transcriptional regulator, asc operon repressor
K01483	UrolithinA	0.47459	0.00226882	0.0226882	allA	ureidoglycolate lyase
K02019	UrolithinM6	0.474259	0.00228723	0.0228723	modE	molybdate transport system regulatory protein
K02377	UrolithinE	0.411952	0.00916645	0.0229161	TSTA3, fcl	GDP-L-fucose synthase
K08591	UrolithinM6	-0.4737	0.00231859	0.0231859	plsY	glycerol-3-phosphate acyltransferase PlsY
K00333	IsourolithinA	0.473215	0.00234613	0.0234613	nuoD	NADH-quinone oxidoreductase subunit D
K17735	IsourolithinA	-0.473043	0.00235596	0.0235596	lcdH, cdhA	carnitine 3-dehydrogenase
K07444	UrolithinM6	-0.4432	0.00471716	0.0235858	ypsC	putative N6-adenine-specific DNA methylase
K05396	UrolithinM6	0.472918	0.00236312	0.0236312	dcyD	D-cysteine desulfhydrase
K06934	IsourolithinA	-0.47281	0.00236934	0.0236934	K06934	uncharacterized protein
K03386	UrolithinM6	0.472807	0.00236955	0.0236955	PRDX2_4, ahpC	peroxiredoxin (alkyl hydroperoxide reductase subunit C)
K04083	IsourolithinA	0.424203	0.00711599	0.02372	hslO	molecular chaperone Hsp33
K04083	UrolithinE	-0.435294	0.00561314	0.02372	hslO	molecular chaperone Hsp33
K09747	IsourolithinA	0.424101	0.00713117	0.0237706	K09747	uncharacterized protein
K07008	IsourolithinA	0.472608	0.00238102	0.0238102	egtC	gamma-glutamyl hercynylcysteine S-oxide hydrolase
K04651	UrolithinB	0.472414	0.00239224	0.0239224	hypA, hybF	hydrogenase nickel incorporation protein HypA/HybF
K03780	UrolithinA	0.472363	0.00239521	0.0239521	ttdB	L(+)-tartrate dehydratase beta subunit
K01206	IsourolithinA	-0.472304	0.00239864	0.0239864	FUCA	alpha-L-fucosidase
K00590	IsourolithinA	-0.472244	0.00240214	0.0240214	E2.1.1.113	site-specific DNA-methyltransferase (cytosine-N4-specific)
K03737	IsourolithinA	0.442228	0.0048202	0.024101	por, nifJ	pyruvate-ferredoxin/flavodoxin oxidoreductase
K01629	IsourolithinA	-0.435544	0.00558265	0.0242239	rhaD	rhamnulose-1-phosphate aldolase
K01629	UrolithinM6	0.423202	0.00726716	0.0242239	rhaD	rhamnulose-1-phosphate aldolase
K18672	IsourolithinA	0.42319	0.00726902	0.0242301	dacA	diadenylate cyclase
K07260	UrolithinM6	-0.441636	0.00488384	0.0244192	vanY	zinc D-Ala-D-Ala carboxypeptidase
K03569	IsourolithinA	0.471494	0.00244618	0.0244618	mreB	rod shape-determining protein MreB and related proteins
K07042	UrolithinE	-0.446503	0.00438138	0.0246011	ybeY, yqfG	probable rRNA maturation factor
K07042	UrolithinM6	-0.441301	0.00492022	0.0246011	ybeY, yqfG	probable rRNA maturation factor
K03217	UrolithinE	-0.471231	0.00246176	0.0246176	yidC, spoIIIJ, OXA1, ccfA	YidC/Oxa1 family membrane protein insertase
K07030	IsourolithinA	0.421975	0.00745639	0.0248546	K07030	uncharacterized protein
K02856	IsourolithinA	-0.44081	0.00497391	0.0248696	rhaT	L-rhamnose-H+ transport protein
K13665	UrolithinE	0.470784	0.00248853	0.0248853	gumL	pyruvyltransferase
K04488	UrolithinE	-0.440609	0.00499603	0.0249801	iscU, nifU	nitrogen fixation protein NifU and related proteins
K01785	IsourolithinA	-0.470481	0.00250677	0.0250677	galM, GALM	aldose 1-epimerase
K00097	UrolithinM6	0.47046	0.00250802	0.0250802	pdxA	4-hydroxythreonine-4-phosphate dehydrogenase
K10121	UrolithinM5	0.470307	0.00251733	0.0251733	K10121, msmF	fructooligosaccharide transport system permease protein
K10122	UrolithinM5	0.470307	0.00251733	0.0251733	K10122, msmG	fructooligosaccharide transport system permease protein
K01816	UrolithinM6	0.470237	0.00252157	0.0252157	hyi, gip	hydroxypyruvate isomerase
K01028	IsourolithinA	-0.470177	0.0025252	0.025252	E2.8.3.5A, scoA	3-oxoacid CoA-transferase subunit A
K00332	IsourolithinA	0.470177	0.0025252	0.025252	nuoC	NADH-quinone oxidoreductase subunit C
K02488	UrolithinM5	0.469955	0.00253879	0.0253879	pleD	two-component system, cell cycle response regulator
K04759	UrolithinB	0.469917	0.00254109	0.0254109	feoB	ferrous iron transport protein B
K09803	IsourolithinA	0.469671	0.00255619	0.0255619	K09803	uncharacterized protein
K03092	UrolithinM6	0.469232	0.00258335	0.0258335	SIG54, rpoN	RNA polymerase sigma-54 factor
K06966	UrolithinB	-0.468782	0.00261139	0.0261139	K06966	uncharacterized protein
K00763	IsourolithinA	0.419544	0.0078436	0.0261453	pncB, NAPRT1	nicotinate phosphoribosyltransferase
K00763	UrolithinM6	-0.438285	0.00525829	0.0261453	pncB, NAPRT1	nicotinate phosphoribosyltransferase
K00974	UrolithinE	-0.438529	0.00523012	0.0261506	cca	tRNA nucleotidyltransferase (CCA-adding enzyme)
K00974	UrolithinM6	-0.454037	0.00369198	0.0261506	cca	tRNA nucleotidyltransferase (CCA-adding enzyme)
K06283	IsourolithinA	0.438177	0.00527068	0.0263534	spoIIID	putative DeoR family transcriptional regulator, stage III sporulation protein D
K06283	UrolithinB	0.444265	0.0046066	0.0263534	spoIIID	putative DeoR family transcriptional regulator, stage III sporulation protein D
K02229	UrolithinE	-0.46836	0.00263798	0.0263798	cobG	precorrin-3B synthase
K07669	UrolithinE	-0.46836	0.00263798	0.0263798	mprA	two-component system, OmpR family, response regulator MprA
K18917	UrolithinE	-0.46836	0.00263798	0.0263798	mrx1	mycoredoxin
K07742	UrolithinE	-0.437952	0.00529681	0.026484	ylxR	uncharacterized protein
K00833	UrolithinE	0.467996	0.00266108	0.0266108	bioA	adenosylmethionine---8-amino-7-oxononanoate aminotransferase
K07166	UrolithinM6	-0.467891	0.00266777	0.0266777	K07166	ACT domain-containing protein
K06387	IsourolithinA	0.437468	0.00535315	0.0267657	spoIIR	stage II sporulation protein R
K06387	UrolithinB	0.440178	0.00504379	0.0267657	spoIIR	stage II sporulation protein R
K01995	UrolithinE	-0.467418	0.00269812	0.0269812	livG	branched-chain amino acid transport system ATP-binding protein
K01779	UrolithinB	0.467193	0.00271268	0.0271268	racD	aspartate racemase
K02372	IsourolithinA	0.43676	0.00543673	0.0271837	fabZ	3-hydroxyacyl-[acyl-carrier-protein] dehydratase
K00957	IsourolithinA	-0.447089	0.00432402	0.0272994	cysD	sulfate adenylyltransferase subunit 2
K00957	UrolithinE	0.436565	0.00545987	0.0272994	cysD	sulfate adenylyltransferase subunit 2
K03779	UrolithinA	0.466694	0.0027452	0.027452	ttdA	L(+)-tartrate dehydratase alpha subunit
K14540	UrolithinE	-0.436103	0.00551518	0.0275759	rbgA	ribosome biogenesis GTPase A
K07115	UrolithinM6	0.466438	0.00276195	0.0276195	rlmJ	23S rRNA (adenine2030-N6)-methyltransferase
K01998	UrolithinE	-0.466262	0.00277356	0.0277356	livM	branched-chain amino acid transport system permease protein
K00974	IsourolithinA	0.416608	0.00833441	0.0277814	cca	tRNA nucleotidyltransferase (CCA-adding enzyme)
K05896	UrolithinM6	-0.466103	0.0027841	0.027841	scpA	segregation and condensation protein A
K06024	UrolithinM6	-0.466103	0.0027841	0.027841	scpB	segregation and condensation protein B
K03525	UrolithinB	0.466058	0.00278712	0.0278712	coaX	type III pantothenate kinase
K16937	UrolithinM6	0.465992	0.00279151	0.0279151	doxD	thiosulfate dehydrogenase [quinone] large subunit
K06147	UrolithinE	-0.435525	0.005585	0.027925	ABCB-BAC	ATP-binding cassette, subfamily B, bacterial
K06147	UrolithinM6	-0.454931	0.00361684	0.027925	ABCB-BAC	ATP-binding cassette, subfamily B, bacterial
K06967	IsourolithinA	0.416304	0.00838665	0.0279555	trmK	tRNA (adenine22-N1)-methyltransferase
K09787	IsourolithinA	0.416304	0.00838665	0.0279555	K09787	uncharacterized protein
K06967	UrolithinE	-0.428476	0.00650032	0.0279555	trmK	tRNA (adenine22-N1)-methyltransferase
K09787	UrolithinE	-0.428476	0.00650032	0.0279555	K09787	uncharacterized protein
K00805	UrolithinB	0.435411	0.00559887	0.0279943	hepST	heptaprenyl diphosphate synthase
K07090	UrolithinB	0.465831	0.00280222	0.0280222	K07090	uncharacterized protein
K19422	IsourolithinA	0.465823	0.00280274	0.0280274	epsD	glycosyltransferase EpsD
K10778	IsourolithinA	-0.435342	0.00560729	0.0280365	ada	AraC family transcriptional regulator, regulatory protein of adaptative response / methylated-DNA-[protein]-cysteine methyltransferase
K10778	UrolithinM6	0.464539	0.0028895	0.0280365	ada	AraC family transcriptional regulator, regulatory protein of adaptative response / methylated-DNA-[protein]-cysteine methyltransferase
K00847	IsourolithinA	-0.465418	0.00282987	0.0282987	E2.7.1.4, scrK	fructokinase
K07742	IsourolithinA	0.415494	0.00852734	0.0284245	ylxR	uncharacterized protein
K02372	UrolithinE	-0.415303	0.00856077	0.0285359	fabZ	3-hydroxyacyl-[acyl-carrier-protein] dehydratase
K11175	IsourolithinA	0.434228	0.00574453	0.0287227	purN	phosphoribosylglycinamide formyltransferase 1
K11175	UrolithinE	-0.443383	0.00469806	0.0287227	purN	phosphoribosylglycinamide formyltransferase 1
K07075	UrolithinE	0.418885	0.00795156	0.028752	K07075	uncharacterized protein
K07075	UrolithinM6	0.414935	0.0086256	0.028752	K07075	uncharacterized protein
K06434	IsourolithinA	0.464723	0.00287695	0.0287695	tlp	small acid-soluble spore protein (thioredoxin-like protein)
K06960	UrolithinE	-0.434138	0.00575569	0.0287785	K06960	uncharacterized protein
K06960	UrolithinM6	-0.436832	0.00542811	0.0287785	K06960	uncharacterized protein
K14415	IsourolithinA	-0.464709	0.00287789	0.0287789	RTCB, rtcB	tRNA-splicing ligase RtcB
K03388	UrolithinA	0.464669	0.00288062	0.0288062	hdrA	heterodisulfide reductase subunit A
K09930	IsourolithinA	0.433664	0.00581511	0.0290756	K09930	uncharacterized protein
K02389	IsourolithinA	0.464203	0.00291263	0.0291263	flgD	flagellar basal-body rod modification protein FlgD
K14540	IsourolithinA	0.413266	0.00892472	0.0297491	rbgA	ribosome biogenesis GTPase A
K01515	UrolithinE	-0.463143	0.00298655	0.0298655	nudF	ADP-ribose pyrophosphatase
K01933	UrolithinE	-0.462911	0.00300288	0.0300288	purM	phosphoribosylformylglycinamidine cyclo-ligase
K04074	UrolithinE	-0.462911	0.00300288	0.0300288	divIVA	cell division initiation protein
K03300	IsourolithinA	-0.46291	0.00300301	0.0300301	TC.CITMHS	citrate-Mg2+:H+ or citrate-Ca2+:H+ symporter, CitMHS family
K01997	UrolithinE	-0.46268	0.00301929	0.0301929	livH	branched-chain amino acid transport system permease protein
K02970	IsourolithinA	0.462582	0.00302626	0.0302626	RP-S21, MRPS21, rpsU	small subunit ribosomal protein S21
K02335	UrolithinE	-0.462565	0.00302752	0.0302752	DPO1, polA	DNA polymerase I
K06215	UrolithinD	0.462426	0.00303746	0.0303746	pdxS, pdx1	pyridoxal 5'-phosphate synthase pdxS subunit
K01959	UrolithinM5	0.462179	0.00305516	0.0305516	pycA	pyruvate carboxylase subunit A
K01813	IsourolithinA	-0.431291	0.00612034	0.0306017	rhaA	L-rhamnose isomerase
K01813	UrolithinM6	0.456719	0.00347054	0.0306017	rhaA	L-rhamnose isomerase
K07115	UrolithinE	0.431249	0.00612584	0.0306292	rlmJ	23S rRNA (adenine2030-N6)-methyltransferase
K07260	IsourolithinA	0.411747	0.00920465	0.0306822	vanY	zinc D-Ala-D-Ala carboxypeptidase
K08982	IsourolithinA	0.461882	0.00307656	0.0307656	K08982	putative membrane protein
K01630	UrolithinM6	0.461858	0.00307832	0.0307832	garL	2-dehydro-3-deoxyglucarate aldolase
K00790	UrolithinE	-0.46164	0.0030941	0.030941	murA	UDP-N-acetylglucosamine 1-carboxyvinyltransferase
K06958	UrolithinE	-0.429978	0.0062951	0.0314755	rapZ	RNase adapter protein RapZ
K06958	UrolithinM6	-0.438285	0.00525829	0.0314755	rapZ	RNase adapter protein RapZ
K07571	UrolithinB	0.460609	0.00316985	0.0316985	K07571	S1 RNA binding domain protein
K07040	IsourolithinA	0.411342	0.00928056	0.031774	K07040	uncharacterized protein
K07040	UrolithinE	-0.422121	0.00743367	0.031774	K07040	uncharacterized protein
K07040	UrolithinM6	-0.410019	0.00953219	0.031774	K07040	uncharacterized protein
K00790	IsourolithinA	0.42876	0.00646117	0.0323058	murA	UDP-N-acetylglucosamine 1-carboxyvinyltransferase
K03151	UrolithinM6	-0.459512	0.00325229	0.0325229	thiI	thiamine biosynthesis protein ThiI
K01195	IsourolithinA	-0.428354	0.00651719	0.032586	uidA, GUSB	beta-glucuronidase
K01195	UrolithinM6	0.451356	0.00392562	0.032586	uidA, GUSB	beta-glucuronidase
K15973	UrolithinM6	0.459288	0.0032693	0.032693	mhqR	MarR family transcriptional regulator, 2-MHQ and catechol-resistance regulon repressor
K04835	IsourolithinA	-0.459068	0.00328617	0.0328617	mal	methylaspartate ammonia-lyase
K00841	UrolithinM7	0.458915	0.00329788	0.0329788	patA	aminotransferase
K10914	UrolithinM6	0.45873	0.00331216	0.0331216	crp	CRP/FNR family transcriptional regulator, cyclic AMP receptor protein
K00100	IsourolithinA	-0.458633	0.00331963	0.0331963	bdhAB	butanol dehydrogenase
K01996	UrolithinE	-0.454823	0.00362589	0.0332207	livF	branched-chain amino acid transport system ATP-binding protein
K01996	UrolithinM6	-0.427448	0.00664414	0.0332207	livF	branched-chain amino acid transport system ATP-binding protein
K00655	IsourolithinA	0.449722	0.00407427	0.033458	plsC	1-acyl-sn-glycerol-3-phosphate acyltransferase
K00655	UrolithinM6	-0.427112	0.0066916	0.033458	plsC	1-acyl-sn-glycerol-3-phosphate acyltransferase
K07504	IsourolithinA	-0.458186	0.00335438	0.0335438	K07504	predicted type IV restriction endonuclease
K16899	UrolithinE	-0.426743	0.00674426	0.0337213	addB	ATP-dependent helicase/nuclease subunit B
K01142	UrolithinE	-0.457943	0.00337338	0.0337338	E3.1.11.2, xthA	exodeoxyribonuclease III
K18220	IsourolithinA	-0.426835	0.00673102	0.0338567	tetM, tetO	ribosomal protection tetracycline resistance protein
K18220	UrolithinM6	0.426554	0.00677134	0.0338567	tetM, tetO	ribosomal protection tetracycline resistance protein
K19180	IsourolithinA	-0.426351	0.00680052	0.0340026	tll	dTDP-6-deoxy-L-talose 4-dehydrogenase (NAD+)
K19180	UrolithinM6	0.450597	0.00399407	0.0340026	tll	dTDP-6-deoxy-L-talose 4-dehydrogenase (NAD+)
K00882	UrolithinM6	-0.457389	0.00341703	0.0341703	fruK	1-phosphofructokinase
K09762	UrolithinM6	-0.457389	0.00341703	0.0341703	K09762	uncharacterized protein
K01493	IsourolithinA	0.425924	0.0068622	0.034311	comEB	dCMP deaminase
K01493	UrolithinE	-0.440494	0.00500879	0.034311	comEB	dCMP deaminase
K01478	IsourolithinA	0.457114	0.0034389	0.034389	arcA	arginine deiminase
K09762	UrolithinE	-0.425703	0.00689438	0.0344719	K09762	uncharacterized protein
K00239	IsourolithinA	-0.425519	0.0069212	0.034606	sdhA, frdA	succinate dehydrogenase / fumarate reductase, flavoprotein subunit
K00239	UrolithinB	-0.454253	0.00367372	0.034606	sdhA, frdA	succinate dehydrogenase / fumarate reductase, flavoprotein subunit
K03430	IsourolithinA	-0.453266	0.00375793	0.0346406	phnW	2-aminoethylphosphonate-pyruvate transaminase
K03430	UrolithinE	0.425472	0.00692812	0.0346406	phnW	2-aminoethylphosphonate-pyruvate transaminase
K15509	IsourolithinA	-0.456787	0.00346505	0.0346505	hpsN	sulfopropanediol 3-dehydrogenase
K09157	UrolithinM6	-0.456719	0.00347054	0.0347054	K09157	uncharacterized protein
K02028	UrolithinE	-0.425356	0.00694505	0.0347253	ABC.PA.A	polar amino acid transport system ATP-binding protein
K02028	UrolithinM6	-0.43929	0.00514343	0.0347253	ABC.PA.A	polar amino acid transport system ATP-binding protein
K11733	IsourolithinA	0.456608	0.00347948	0.0347948	lysP	lysine-specific permease
K00633	UrolithinM6	0.456607	0.00347953	0.0347953	lacA	galactoside O-acetyltransferase
K07738	UrolithinM6	-0.456495	0.00348854	0.0348854	nrdR	transcriptional repressor NrdR
K02418	IsourolithinA	0.456304	0.00350402	0.0350402	fliOZ, fliO	flagellar protein FliO/FliZ
K15667	UrolithinC	-0.456277	0.00350623	0.0350623	K15667, ppsD, fenA	fengycin family lipopeptide synthetase D
K02100	UrolithinM6	0.456272	0.00350662	0.0350662	araE	MFS transporter, SP family, arabinose:H+ symporter
K10804	UrolithinM6	0.45616	0.0035157	0.035157	tesA	acyl-CoA thioesterase I
K19166	UrolithinE	0.456094	0.0035211	0.035211	higB	mRNA interferase HigB
K09955	IsourolithinA	-0.424506	0.00707063	0.0353531	K09955	uncharacterized protein
K09955	UrolithinE	0.454823	0.00362589	0.0353531	K09955	uncharacterized protein
K02970	UrolithinE	-0.424432	0.00708175	0.0354088	RP-S21, MRPS21, rpsU	small subunit ribosomal protein S21
K02475	UrolithinB	0.455392	0.00357864	0.0357864	K02475	two-component system, CitB family, response regulator
K11688	IsourolithinA	-0.45539	0.00357881	0.0357881	dctP	C4-dicarboxylate-binding protein DctP
K00957	UrolithinB	-0.403856	0.0107828	0.0359426	cysD	sulfate adenylyltransferase subunit 2
K04719	UrolithinB	0.455201	0.00359442	0.0359442	bluB	5,6-dimethylbenzimidazole synthase
K07020	UrolithinB	0.455201	0.00359442	0.0359442	K07020	uncharacterized protein
K12256	UrolithinB	0.455201	0.00359442	0.0359442	spuC	putrescine---pyruvate transaminase
K06442	IsourolithinA	0.403848	0.0107845	0.0359483	tlyA	23S rRNA (cytidine1920-2'-O)/16S rRNA (cytidine1409-2'-O)-methyltransferase
K03151	UrolithinE	-0.423623	0.00720326	0.0360163	thiI	thiamine biosynthesis protein ThiI
K03705	UrolithinE	-0.423392	0.0072383	0.0361915	hrcA	heat-inducible transcriptional repressor
K03705	UrolithinM6	-0.450351	0.0040165	0.0361915	hrcA	heat-inducible transcriptional repressor
K00688	UrolithinM6	-0.454708	0.0036355	0.036355	PYG, glgP	glycogen phosphorylase
K01934	UrolithinA	0.422555	0.00736638	0.0368319	MTHFS	5-formyltetrahydrofolate cyclo-ligase
K01934	UrolithinM6	-0.431916	0.0060386	0.0368319	MTHFS	5-formyltetrahydrofolate cyclo-ligase
K00833	UrolithinM6	0.42242	0.00738725	0.0369362	bioA	adenosylmethionine---8-amino-7-oxononanoate aminotransferase
K04751	IsourolithinA	-0.453975	0.00369729	0.0369729	glnB	nitrogen regulatory protein P-II 1
K07238	UrolithinB	0.453799	0.00371224	0.0371224	TC.ZIP, zupT, ZRT3, ZIP2	zinc transporter, ZIP family
K05896	UrolithinE	-0.422121	0.00743367	0.0371684	scpA	segregation and condensation protein A
K06024	UrolithinE	-0.422121	0.00743367	0.0371684	scpB	segregation and condensation protein B
K09157	UrolithinE	-0.422005	0.00745166	0.0372583	K09157	uncharacterized protein
K07154	IsourolithinA	-0.421975	0.00745639	0.0372819	hipA	serine/threonine-protein kinase HipA
K07154	UrolithinE	0.443498	0.00468598	0.0372819	hipA	serine/threonine-protein kinase HipA
K01992	UrolithinE	-0.401667	0.0112593	0.0375311	ABC-2.P	ABC-2 type transport system permease protein
K01190	IsourolithinA	-0.453063	0.00377541	0.0377541	lacZ	beta-galactosidase
K00240	UrolithinB	-0.386376	0.0151155	0.0377887	sdhB, frdB	succinate dehydrogenase / fumarate reductase, iron-sulfur subunit
K00240	UrolithinE	0.400974	0.011414	0.0377887	sdhB, frdB	succinate dehydrogenase / fumarate reductase, iron-sulfur subunit
K00882	UrolithinE	-0.421196	0.0075786	0.037893	fruK	1-phosphofructokinase
K07723	UrolithinE	-0.421196	0.0075786	0.037893	ndoAI	CopG family transcriptional regulator / antitoxin EndoAI
K19789	IsourolithinA	-0.451949	0.00387283	0.0387283	radD	DNA repair protein RadD
K07456	IsourolithinA	0.405975	0.010338	0.0387433	mutS2	DNA mismatch repair protein MutS2
K07456	UrolithinE	-0.40005	0.011623	0.0387433	mutS2	DNA mismatch repair protein MutS2
K07456	UrolithinM6	-0.403427	0.0108748	0.0387433	mutS2	DNA mismatch repair protein MutS2
K01952	UrolithinE	-0.451818	0.00388446	0.0388446	purL, PFAS	phosphoribosylformylglycinamidine synthase
K07042	IsourolithinA	0.399798	0.0116806	0.0389352	ybeY, yqfG	probable rRNA maturation factor
K03075	UrolithinE	-0.451471	0.0039153	0.039153	secG	preprotein translocase subunit SecG
K02411	IsourolithinA	0.451241	0.00393596	0.0393596	fliH	flagellar assembly protein FliH
K16937	IsourolithinA	-0.419342	0.00787663	0.0393832	doxD	thiosulfate dehydrogenase [quinone] large subunit
K18682	IsourolithinA	0.451139	0.00394505	0.0394505	rny	ribonucrease Y
K01802	IsourolithinA	-0.451038	0.00395416	0.0395416	E5.2.1.8	peptidylprolyl isomerase
K17462	UrolithinM6	0.450909	0.00396579	0.0396579	yrrT	putative AdoMet-dependent methyltransferase
K01305	UrolithinA	0.450901	0.00396652	0.0396652	iadA	beta-aspartyl-dipeptidase (metallo-type)
K00131	UrolithinE	-0.450894	0.00396718	0.0396718	gapN	glyceraldehyde-3-phosphate dehydrogenase (NADP+)
K07504	UrolithinM6	0.418934	0.0079435	0.0397175	K07504	predicted type IV restriction endonuclease
K03790	UrolithinE	-0.418885	0.00795156	0.0397578	rimJ	ribosomal-protein-alanine N-acetyltransferase
K03790	UrolithinM6	-0.446217	0.0044096	0.0397578	rimJ	ribosomal-protein-alanine N-acetyltransferase
K03430	UrolithinM6	0.398623	0.0119519	0.0398395	phnW	2-aminoethylphosphonate-pyruvate transaminase
K05349	IsourolithinA	-0.450127	0.00403698	0.0403698	bglX	beta-glucosidase
K07124	UrolithinM6	-0.418063	0.00808799	0.04044	K07124	uncharacterized protein
K15538	IsourolithinA	-0.449949	0.00405326	0.0405326	MANEA	glycoprotein endo-alpha-1,2-mannosidase
K06307	UrolithinB	0.449941	0.00405407	0.0405407	yfkQ	spore germination protein
K01923	UrolithinE	-0.449854	0.00406207	0.0406207	purC	phosphoribosylaminoimidazole-succinocarboxamide synthase
K07795	IsourolithinA	-0.449772	0.00406961	0.0406961	tctC	putative tricarboxylic transport membrane protein
K15868	IsourolithinA	-0.449696	0.00407664	0.0407664	baiB	bile acid-coenzyme A ligase
K11749	IsourolithinA	0.417519	0.00817934	0.0408967	rseP	regulator of sigma E protease
K11749	UrolithinE	-0.440032	0.00506012	0.0408967	rseP	regulator of sigma E protease
K03076	UrolithinE	-0.449392	0.00410487	0.0410487	secY	preprotein translocase subunit SecY
K00797	UrolithinM6	-0.449345	0.0041092	0.041092	speE, SRM	spermidine synthase
K03216	IsourolithinA	0.39676	0.0123935	0.0413116	trmL, cspR	tRNA (cytidine/uridine-2'-O-)-methyltransferase
K00638	IsourolithinA	-0.449062	0.00413559	0.0413559	catB	chloramphenicol O-acetyltransferase type B
K05946	UrolithinE	0.449045	0.00413723	0.0413723	tagA, tarA	N-acetylglucosaminyldiphosphoundecaprenol N-acetyl-beta-D-mannosaminyltransferase
K02389	UrolithinB	0.416342	0.00838009	0.0419005	flgD	flagellar basal-body rod modification protein FlgD
K04962	IsourolithinA	-0.427949	0.00657363	0.0419992	RYR2	ryanodine receptor 2
K04962	UrolithinE	0.416227	0.00839985	0.0419992	RYR2	ryanodine receptor 2
K10240	UrolithinM5	0.448285	0.00420894	0.0420894	cebE	cellobiose transport system substrate-binding protein
K03978	IsourolithinA	0.416101	0.00842163	0.0421082	engB	GTP-binding protein
K03978	UrolithinE	-0.421081	0.00759688	0.0421082	engB	GTP-binding protein
K01744	IsourolithinA	-0.415595	0.00850964	0.0421822	aspA	aspartate ammonia-lyase
K01744	UrolithinB	-0.395684	0.0126546	0.0421822	aspA	aspartate ammonia-lyase
K01744	UrolithinE	0.447658	0.0042689	0.0421822	aspA	aspartate ammonia-lyase
K02530	UrolithinE	-0.44812	0.00422461	0.0422461	lacR	DeoR family transcriptional regulator, lactose phosphotransferase system repressor
K01995	UrolithinM6	-0.415828	0.00846896	0.0423448	livG	branched-chain amino acid transport system ATP-binding protein
K11614	IsourolithinA	-0.44782	0.00425333	0.0425333	yufL, malK	two-component system, CitB family, sensor histidine kinase MalK
K08222	UrolithinE	0.447658	0.0042689	0.042689	yqgE	MFS transporter, YQGE family, putative transporter
K01130	IsourolithinA	-0.447595	0.00427498	0.0427498	E3.1.6.1, aslA	arylsulfatase
K16906	IsourolithinA	-0.447549	0.00427945	0.0427945	K16906	fluoroquinolone transport system permease protein
K00790	UrolithinM6	-0.394937	0.0128388	0.0427959	murA	UDP-N-acetylglucosamine 1-carboxyvinyltransferase
K12583	UrolithinE	-0.447473	0.00428678	0.0428678	mgtA	phosphatidylinositol alpha 1,6-mannosyltransferase
K01520	UrolithinE	-0.447312	0.00430238	0.0430238	dut, DUT	dUTP pyrophosphatase
K00568	UrolithinM6	0.447222	0.00431103	0.0431103	ubiG	2-polyprenyl-6-hydroxyphenyl methylase / 3-demethylubiquinone-9 3-methyltransferase
K01151	UrolithinB	0.447216	0.00431167	0.0431167	nfo	deoxyribonuclease IV
K01935	UrolithinM6	0.414711	0.00866514	0.0433257	bioD	dethiobiotin synthetase
K13789	IsourolithinA	0.441823	0.00486369	0.0436216	GGPS	geranylgeranyl diphosphate synthase, type II
K13789	UrolithinE	-0.414378	0.00872432	0.0436216	GGPS	geranylgeranyl diphosphate synthase, type II
K17837	IsourolithinA	-0.446582	0.00437355	0.0437355	bla2, blm, ccrA, blaB	metallo-beta-lactamase class B
K03558	IsourolithinA	-0.414076	0.00877842	0.0438921	cvpA	membrane protein required for colicin V production
K00833	IsourolithinA	-0.39362	0.0131686	0.0438954	bioA	adenosylmethionine---8-amino-7-oxononanoate aminotransferase
K09989	UrolithinA	0.446244	0.00440689	0.0440689	K09989	uncharacterized protein
K10241	IsourolithinA	-0.446224	0.00440888	0.0440888	cebF	cellobiose transport system permease protein
K04761	UrolithinM6	0.446217	0.0044096	0.044096	oxyR	LysR family transcriptional regulator, hydrogen peroxide-inducible genes activator
K07115	IsourolithinA	-0.393013	0.0133233	0.044411	rlmJ	23S rRNA (adenine2030-N6)-methyltransferase
K00605	UrolithinM6	0.445882	0.00444289	0.0444289	gcvT, AMT	aminomethyltransferase
K06921	UrolithinM6	0.445882	0.00444289	0.0444289	K06921	uncharacterized protein
K15125	UrolithinM7	-0.445797	0.0044513	0.044513	fhaB	filamentous hemagglutinin
K11178	UrolithinM5	0.445646	0.00446639	0.0446639	yagS	xanthine dehydrogenase YagS FAD-binding subunit
K13963	UrolithinA	0.445637	0.00446735	0.0446735	SERPINB	serpin B
K11621	UrolithinM5	0.445515	0.00447961	0.0447961	liaG	lia operon protein LiaG
K11630	UrolithinM5	0.445515	0.00447961	0.0447961	bceR	two-component system, OmpR family, bacitracin resistance response regulator BceR
K10242	IsourolithinA	-0.445515	0.00447961	0.0447961	cebG	cellobiose transport system permease protein
K16435	UrolithinM6	0.445269	0.0045043	0.045043	evaA, eryBVI, tylCVI, tylX3, staJ	dTDP-4-dehydro-6-deoxy-alpha-D-glucopyranose 2,3-dehydratase
K13531	UrolithinM7	0.445201	0.00451113	0.0451113	adaB	methylated-DNA-[protein]-cysteine S-methyltransferase
K18581	UrolithinM6	0.4451	0.00452142	0.0452142	ugl	unsaturated chondroitin disaccharide hydrolase
K16619	IsourolithinA	0.445052	0.00452622	0.0452622	plc, cpa	phospholipase C / alpha-toxin
K01811	UrolithinM6	0.444988	0.00453274	0.0453274	xylS, yicI	alpha-D-xyloside xylohydrolase
K06958	IsourolithinA	0.391899	0.0136109	0.0453696	rapZ	RNase adapter protein RapZ
K06392	IsourolithinA	0.444861	0.00454564	0.0454564	spoIIIAC	stage III sporulation protein AC
K06393	IsourolithinA	0.444861	0.00454564	0.0454564	spoIIIAD	stage III sporulation protein AD
K07738	UrolithinE	-0.412299	0.00910214	0.0455107	nrdR	transcriptional repressor NrdR
K05515	UrolithinB	0.444719	0.00456012	0.0456012	mrdA	penicillin-binding protein 2
K12138	IsourolithinA	0.44463	0.00456914	0.0456914	hyfC	hydrogenase-4 component C
K01711	UrolithinE	0.387339	0.0148436	0.045949	gmd, GMDS	GDPmannose 4,6-dehydratase
K01711	UrolithinM6	0.375832	0.0183796	0.045949	gmd, GMDS	GDPmannose 4,6-dehydratase
K07516	UrolithinM6	0.444375	0.00459526	0.0459526	fadN	3-hydroxyacyl-CoA dehydrogenase
K03660	IsourolithinA	0.411544	0.00924254	0.0462127	OGG1	N-glycosylase/DNA lyase
K01818	UrolithinB	-0.444037	0.00463	0.0463	fucI	L-fucose/D-arabinose isomerase
K08323	IsourolithinA	-0.411443	0.00926153	0.0463077	rspA, manD	mannonate dehydratase
K08323	UrolithinM6	0.425995	0.00685189	0.0463077	rspA, manD	mannonate dehydratase
K15539	UrolithinM6	0.443871	0.00464725	0.0464725	rodZ	cytoskeleton protein RodZ
K00302	IsourolithinA	0.44376	0.00465872	0.0465872	soxA	sarcosine oxidase, subunit alpha
K01387	UrolithinC	0.443675	0.00466752	0.0466752	colA	microbial collagenase
K10537	UrolithinM6	0.443424	0.00469376	0.0469376	araF	L-arabinose transport system substrate-binding protein
K07406	UrolithinM6	0.443312	0.00470545	0.0470545	melA	alpha-galactosidase
K03892	IsourolithinA	0.434633	0.00569429	0.0472258	arsR	ArsR family transcriptional regulator
K03892	UrolithinB	0.405899	0.0103535	0.0472258	arsR	ArsR family transcriptional regulator
K03892	UrolithinM6	-0.389797	0.0141677	0.0472258	arsR	ArsR family transcriptional regulator
K08303	UrolithinB	0.443129	0.00472461	0.0472461	K08303	putative protease
K02626	all	0.429356	0.00637941	0.0472807	pdaD	arginine decarboxylase
K02626	UrolithinM7	0.410416	0.00945615	0.0472807	pdaD	arginine decarboxylase
K03581	IsourolithinA	0.395544	0.0126888	0.0474445	recD	exodeoxyribonuclease V alpha subunit
K03581	UrolithinB	0.389554	0.0142333	0.0474445	recD	exodeoxyribonuclease V alpha subunit
K03581	UrolithinM6	-0.418733	0.00797661	0.0474445	recD	exodeoxyribonuclease V alpha subunit
K01028	UrolithinM6	0.410242	0.00948929	0.0474464	E2.8.3.5A, scoA	3-oxoacid CoA-transferase subunit A
K04517	UrolithinM6	-0.442753	0.00476428	0.0476428	tyrA2	prephenate dehydrogenase
K03790	IsourolithinA	0.389165	0.0143391	0.0477971	rimJ	ribosomal-protein-alanine N-acetyltransferase
K05367	UrolithinE	0.409872	0.00956053	0.0478027	pbpC	penicillin-binding protein 1C
K05367	UrolithinM6	0.437279	0.00537536	0.0478027	pbpC	penicillin-binding protein 1C
K03332	UrolithinM6	0.442307	0.00481179	0.0481179	fruA	fructan beta-fructosidase
K01057	IsourolithinA	-0.442127	0.00483104	0.0483104	PGLS, pgl, devB	6-phosphogluconolactonase
K18230	UrolithinE	-0.442104	0.00483344	0.0483344	tylC, oleB, carA, srmB	macrolide transport system ATP-binding/permease protein
K07736	IsourolithinA	0.409114	0.00970768	0.0485384	carD	CarD family transcriptional regulator
K07736	UrolithinM6	-0.436944	0.00541488	0.0485384	carD	CarD family transcriptional regulator
K01785	UrolithinE	0.409063	0.00971765	0.0485882	galM, GALM	aldose 1-epimerase
K00986	IsourolithinA	-0.409013	0.00972749	0.0486374	E2.7.7.49	RNA-directed DNA polymerase
K00986	UrolithinE	0.411952	0.00916645	0.0486374	E2.7.7.49	RNA-directed DNA polymerase
K07052	UrolithinE	-0.441765	0.00486994	0.0486994	K07052	uncharacterized protein
K06194	IsourolithinA	-0.441722	0.00487462	0.0487462	nlpD	lipoprotein NlpD
K04565	IsourolithinA	0.441722	0.00487462	0.0487462	SOD1	superoxide dismutase, Cu-Zn family
K07590	IsourolithinA	0.40881	0.0097672	0.048836	RP-L7A, rplGB	large subunit ribosomal protein L7A
K07590	UrolithinB	0.409304	0.00967051	0.048836	RP-L7A, rplGB	large subunit ribosomal protein L7A
K00034	UrolithinM6	0.441301	0.00492022	0.0492022	gdh	glucose 1-dehydrogenase
K18214	UrolithinM5	0.441293	0.00492111	0.0492111	tetP_A, tet40	MFS transporter, DHA3 family, tetracycline resistance protein
K10193	UrolithinM6	0.441189	0.00493239	0.0493239	togM	oligogalacturonide transport system permease protein
K01201	UrolithinM6	0.441078	0.0049446	0.049446	GBA, srfJ	glucosylceramidase
K09762	IsourolithinA	0.387241	0.0148711	0.0495704	K09762	uncharacterized protein
K19050	IsourolithinA	-0.440911	0.0049628	0.049628	hepA	heparin lyase
K07223	UrolithinM6	0.440742	0.00498136	0.0498136	K07223	putative iron-dependent peroxidase
K19701	UrolithinM5	0.440633	0.00499339	0.0499339	ywaD	aminopeptidase YwaD
K05884	IsourolithinA	-0.440514	0.00500651	0.0500651	comC	L-2-hydroxycarboxylate dehydrogenase (NAD+)
K03835	UrolithinM6	0.440407	0.00501836	0.0501836	mtr	tryptophan-specific transport protein
K08306	UrolithinM6	0.440407	0.00501836	0.0501836	mltC	membrane-bound lytic murein transglycosylase C
K01616	UrolithinE	-0.440382	0.00502114	0.0502114	kgd	2-oxoglutarate decarboxylase
K06945	UrolithinE	-0.440382	0.00502114	0.0502114	K06945	uncharacterized protein
K07653	UrolithinE	-0.440382	0.00502114	0.0502114	mprB	two-component system, OmpR family, sensor histidine kinase MprB
K11387	UrolithinE	-0.440382	0.00502114	0.0502114	embC	arabinosyltransferase C
K12428	UrolithinE	-0.440382	0.00502114	0.0502114	fadD32	fatty acid CoA ligase FadD32
K12437	UrolithinE	-0.440382	0.00502114	0.0502114	pks13	polyketide synthase 13
K13686	UrolithinE	-0.440382	0.00502114	0.0502114	aftA	galactan 5-O-arabinofuranosyltransferase
K13687	UrolithinE	-0.440382	0.00502114	0.0502114	aftB	arabinofuranosyltransferase
K14337	UrolithinE	-0.440382	0.00502114	0.0502114	mptA	alpha-1,6-mannosyltransferase
K14339	UrolithinE	-0.440382	0.00502114	0.0502114	mptB	alpha-1,6-mannosyltransferase
K14743	UrolithinE	-0.440382	0.00502114	0.0502114	mycP	membrane-anchored mycosin MYCP
K14949	UrolithinE	-0.440382	0.00502114	0.0502114	pknG	serine/threonine-protein kinase PknG
K16647	UrolithinE	-0.440382	0.00502114	0.0502114	aftC	arabinofuranan 3-O-arabinosyltransferase
K16648	UrolithinE	-0.440382	0.00502114	0.0502114	aftD	arabinofuranan 3-O-arabinosyltransferase
K16652	UrolithinE	-0.440382	0.00502114	0.0502114	dprE2	decaprenylphospho-beta-D-erythro-pentofuranosid-2-ulose 2-reductase
K16653	UrolithinE	-0.440382	0.00502114	0.0502114	dprE1	decaprenylphospho-beta-D-ribofuranose 2-oxidase
K00609	UrolithinE	-0.440378	0.00502158	0.0502158	pyrB, PYR2	aspartate carbamoyltransferase catalytic subunit
K13572	UrolithinE	-0.440312	0.0050289	0.050289	pafB	proteasome accessory factor B
K00956	UrolithinE	0.434947	0.00565558	0.0503008	cysN	sulfate adenylyltransferase subunit 1
K00956	UrolithinM6	0.407338	0.0100602	0.0503008	cysN	sulfate adenylyltransferase subunit 1
K03666	IsourolithinA	0.436962	0.00541274	0.0503777	hfq	host factor-I protein
K03666	UrolithinB	0.407261	0.0100755	0.0503777	hfq	host factor-I protein
K10112	UrolithinM6	-0.440184	0.00504317	0.0504317	msmX, msmK, malK, sugC, ggtA, msiK	multiple sugar transport system ATP-binding protein
K03408	IsourolithinA	0.44	0.00506364	0.0506364	cheW	purine-binding chemotaxis protein CheW
K01185	UrolithinM6	0.43996	0.00506807	0.0506807	E3.2.1.17	lysozyme
K01453	all	0.406955	0.0101375	0.0509654	nylB	6-aminohexanoate-oligomer exohydrolase
K04641	all	0.406955	0.0101375	0.0509654	bop	bacteriorhodopsin
K15870	all	0.406955	0.0101375	0.0509654	baiCD	NAD+-dependent 7alpha-hydroxy-3-oxo bile acid-CoA-ester 4-dehydrogenase
K15872	all	0.406955	0.0101375	0.0509654	baiE	bile-acid 7alpha-dehydratase
K16817	all	0.406955	0.0101375	0.0509654	PLA2G16	HRAS-like suppressor 3
K01453	UrolithinM7	0.406682	0.0101931	0.0509654	nylB	6-aminohexanoate-oligomer exohydrolase
K04641	UrolithinM7	0.406682	0.0101931	0.0509654	bop	bacteriorhodopsin
K15870	UrolithinM7	0.406682	0.0101931	0.0509654	baiCD	NAD+-dependent 7alpha-hydroxy-3-oxo bile acid-CoA-ester 4-dehydrogenase
K15872	UrolithinM7	0.406682	0.0101931	0.0509654	baiE	bile-acid 7alpha-dehydratase
K16817	UrolithinM7	0.406682	0.0101931	0.0509654	PLA2G16	HRAS-like suppressor 3
K03569	UrolithinB	0.40658	0.0102137	0.0510686	mreB	rod shape-determining protein MreB and related proteins
K03703	UrolithinE	-0.439569	0.00511191	0.0511191	uvrC	excinuclease ABC subunit C
K07166	UrolithinE	-0.406405	0.0102495	0.0512476	K07166	ACT domain-containing protein
K03402	UrolithinE	-0.439454	0.00512493	0.0512493	argR, ahrC	transcriptional regulator of arginine metabolism
K01206	UrolithinE	0.385374	0.0154029	0.0513431	FUCA	alpha-L-fucosidase
K01206	UrolithinM6	0.40622	0.0102874	0.0513431	FUCA	alpha-L-fucosidase
K00645	UrolithinE	-0.439338	0.00513798	0.0513798	fabD	[acyl-carrier-protein] S-malonyltransferase
K02409	UrolithinB	0.406126	0.0103067	0.0515337	fliF	flagellar M-ring protein FliF
K04759	IsourolithinA	0.405772	0.0103798	0.051899	feoB	ferrous iron transport protein B
K03818	IsourolithinA	-0.416608	0.00833441	0.0519614	wcaF	putative colanic acid biosynthesis acetyltransferase WcaF
K03818	UrolithinE	0.405712	0.0103923	0.0519614	wcaF	putative colanic acid biosynthesis acetyltransferase WcaF
K09748	IsourolithinA	0.405671	0.0104008	0.0520039	rimP	ribosome maturation factor RimP
K09748	UrolithinE	-0.421081	0.00759688	0.0520039	rimP	ribosome maturation factor RimP
K01703	UrolithinA	0.438753	0.00520453	0.0520453	leuC, IPMI-L	3-isopropylmalate/(R)-2-methylmalate dehydratase large subunit
K00836	UrolithinM7	-0.405619	0.0104115	0.0520573	ectB, dat	diaminobutyrate-2-oxoglutarate transaminase
K18302	IsourolithinA	0.438713	0.00520903	0.0520903	mexJ	membrane fusion protein, multidrug efflux system
K01187	IsourolithinA	-0.408101	0.00990731	0.0522409	malZ	alpha-glucosidase
K01187	UrolithinE	0.38445	0.0156723	0.0522409	malZ	alpha-glucosidase
K01187	UrolithinM6	0.404545	0.0106365	0.0522409	malZ	alpha-glucosidase
K02673	IsourolithinA	0.405413	0.0104544	0.0522722	pilX	type IV pilus assembly protein PilX
K09977	IsourolithinA	0.405413	0.0104544	0.0522722	K09977	uncharacterized protein
K07182	UrolithinB	0.438539	0.00522899	0.0522899	K07182	CBS domain-containing protein
K01910	UrolithinM6	0.405215	0.0104957	0.0524783	citC	[citrate (pro-3S)-lyase] ligase
K02236	UrolithinM7	0.438346	0.00525121	0.0525121	comC	leader peptidase (prepilin peptidase) / N-methyltransferase
K00311	IsourolithinA	0.438208	0.00526715	0.0526715	ETFDH	electron-transferring-flavoprotein dehydrogenase
K06390	IsourolithinA	0.438177	0.00527068	0.0527068	spoIIIAA	stage III sporulation protein AA
K06346	UrolithinE	-0.437952	0.00529681	0.0529681	jag	spoIIIJ-associated protein
K18682	UrolithinE	-0.404672	0.0106096	0.053048	rny	ribonucrease Y
K18303	IsourolithinA	0.437663	0.00533035	0.0533035	mexK	multidrug efflux pump
K03616	IsourolithinA	0.404354	0.0106767	0.0533835	rnfB	electron transport complex protein RnfB
K03616	UrolithinD	-0.406126	0.0103067	0.0533835	rnfB	electron transport complex protein RnfB
K04480	UrolithinM5	0.437396	0.00536164	0.0536164	mtaB	methanol---5-hydroxybenzimidazolylcobamide Co-methyltransferase
K01091	UrolithinM6	-0.437391	0.00536224	0.0536224	gph	phosphoglycolate phosphatase
K01420	UrolithinM6	-0.437391	0.00536224	0.0536224	fnr	CRP/FNR family transcriptional regulator, anaerobic regulatory protein
K09796	IsourolithinA	0.437342	0.005368	0.05368	pccA	periplasmic copper chaperone A
K00529	UrolithinM6	0.437341	0.00536805	0.0536805	hcaD	3-phenylpropionate/trans-cinnamate dioxygenase ferredoxin reductase component
K18682	UrolithinM6	-0.382982	0.016108	0.0536932	rny	ribonucrease Y
K02856	UrolithinE	0.382948	0.0161184	0.0537279	rhaT	L-rhamnose-H+ transport protein
K02086	UrolithinM7	0.437174	0.00538777	0.0538777	dnaD	DNA replication protein
K03431	UrolithinM6	-0.437056	0.00540168	0.0540168	glmM	phosphoglucosamine mutase
K01442	UrolithinE	0.436912	0.00541871	0.0541871	E3.5.1.24	choloylglycine hydrolase
K01811	IsourolithinA	-0.383798	0.0158647	0.0541926	xylS, yicI	alpha-D-xyloside xylohydrolase
K01811	UrolithinE	0.382485	0.0162578	0.0541926	xylS, yicI	alpha-D-xyloside xylohydrolase
K15923	UrolithinE	0.382485	0.0162578	0.0541926	AXY8, FUC95A, afcA	alpha-L-fucosidase 2
K15923	UrolithinM6	0.391361	0.0137515	0.0541926	AXY8, FUC95A, afcA	alpha-L-fucosidase 2
K06996	IsourolithinA	-0.423798	0.00717687	0.0542536	K06996	uncharacterized protein
K06996	UrolithinM6	0.403539	0.0108507	0.0542536	K06996	uncharacterized protein
K09794	UrolithinM6	0.436832	0.00542811	0.0542811	K09794	uncharacterized protein
K01729	UrolithinM6	0.436807	0.0054311	0.054311	algL	poly(beta-D-mannuronate) lyase
K02036	UrolithinE	-0.436796	0.0054324	0.054324	pstB	phosphate transport system ATP-binding protein
K03431	UrolithinE	-0.403401	0.0108805	0.0544024	glmM	phosphoglucosamine mutase
K13282	UrolithinB	0.436634	0.0054516	0.054516	cphB	cyanophycinase
K19424	UrolithinM6	0.403119	0.0109413	0.0547066	epsF	glycosyltransferase EpsF
K05896	IsourolithinA	0.381975	0.016413	0.0547099	scpA	segregation and condensation protein A
K06024	IsourolithinA	0.381975	0.016413	0.0547099	scpB	segregation and condensation protein B
K10747	UrolithinM5	0.403	0.0109671	0.0548355	LIG1	DNA ligase 1
K10747	UrolithinM7	-0.427162	0.00668459	0.0548355	LIG1	DNA ligase 1
K04024	UrolithinA	0.436323	0.00548875	0.0548875	eutJ	ethanolamine utilization protein EutJ
K13922	UrolithinA	0.436323	0.00548875	0.0548875	pduP	propionaldehyde dehydrogenase
K02418	UrolithinB	0.402948	0.0109784	0.0548918	fliOZ, fliO	flagellar protein FliO/FliZ
K03705	IsourolithinA	0.381772	0.0164749	0.0549163	hrcA	heat-inducible transcriptional repressor
K08166	IsourolithinA	0.385917	0.0152467	0.0549252	mmr	MFS transporter, DHA2 family, methylenomycin A resistance protein
K08166	UrolithinB	0.371695	0.0198126	0.0549252	mmr	MFS transporter, DHA2 family, methylenomycin A resistance protein
K08166	UrolithinM5	0.365915	0.0219701	0.0549252	mmr	MFS transporter, DHA2 family, methylenomycin A resistance protein
K01596	UrolithinA	0.436121	0.00551303	0.0551303	E4.1.1.32, pckA, PCK	phosphoenolpyruvate carboxykinase (GTP)
K07574	UrolithinE	-0.402476	0.0110812	0.0554058	yhbY	RNA-binding protein
K01736	UrolithinE	-0.435756	0.00555698	0.0555698	aroC	chorismate synthase
K03321	UrolithinM6	0.435715	0.00556196	0.0556196	TC.SULP	sulfate permease, SulP family
K06396	IsourolithinA	0.435544	0.00558265	0.0558265	spoIIIAG	stage III sporulation protein AG
K00760	IsourolithinA	0.38562	0.0153319	0.0558457	hprT, hpt, HPRT1	hypoxanthine phosphoribosyltransferase
K00760	UrolithinE	-0.380868	0.0167537	0.0558457	hprT, hpt, HPRT1	hypoxanthine phosphoribosyltransferase
K00760	UrolithinM6	-0.388345	0.0145638	0.0558457	hprT, hpt, HPRT1	hypoxanthine phosphoribosyltransferase
K03442	UrolithinD	-0.40204	0.011177	0.0558848	mscS	small conductance mechanosensitive channel
K03442	UrolithinM6	-0.426219	0.00681957	0.0558848	mscS	small conductance mechanosensitive channel
K10194	UrolithinM6	0.435268	0.00561629	0.0561629	togN	oligogalacturonide transport system permease protein
K03703	IsourolithinA	0.383089	0.0160761	0.0562019	uvrC	excinuclease ABC subunit C
K03703	UrolithinM6	-0.380524	0.0168606	0.0562019	uvrC	excinuclease ABC subunit C
K05367	IsourolithinA	-0.380354	0.0169137	0.0563789	pbpC	penicillin-binding protein 1C
K05813	UrolithinM6	0.435045	0.00564363	0.0564363	ugpB	sn-glycerol 3-phosphate transport system substrate-binding protein
K06346	UrolithinM6	-0.401528	0.0112903	0.0564514	jag	spoIIIJ-associated protein
K01874	UrolithinE	-0.401321	0.0113364	0.0566821	MARS, metG	methionyl-tRNA synthetase
K01874	UrolithinM6	-0.410578	0.00942523	0.0566821	MARS, metG	methionyl-tRNA synthetase
K01849	IsourolithinA	0.434734	0.0056818	0.056818	E5.4.99.2B, mcmA2	methylmalonyl-CoA mutase, C-terminal domain
K18997	UrolithinM6	0.434709	0.00568485	0.0568485	cbpM	chaperone modulatory protein CbpM
K03408	UrolithinB	0.401132	0.0113786	0.056893	cheW	purine-binding chemotaxis protein CheW
K01235	IsourolithinA	-0.434633	0.00569429	0.0569429	aguA	alpha-glucuronidase
K16179	UrolithinC	0.434493	0.00571157	0.0571157	mtbC	dimethylamine corrinoid protein
K01819	UrolithinE	-0.434369	0.00572694	0.0572694	E5.3.1.26, lacA, lacB	galactose-6-phosphate isomerase
K01873	UrolithinE	-0.434369	0.00572694	0.0572694	VARS, valS	valyl-tRNA synthetase
K14519	UrolithinB	0.434173	0.00575137	0.0575137	aldH	NADP-dependent aldehyde dehydrogenase
K00789	UrolithinA	0.434096	0.00576098	0.0576098	metK	S-adenosylmethionine synthetase
K09892	UrolithinM6	0.434039	0.00576807	0.0576807	zapB	cell division protein ZapB
K02986	IsourolithinA	0.363139	0.023074	0.057685	RP-S4, rpsD	small subunit ribosomal protein S4
K02986	UrolithinB	0.374572	0.0188067	0.057685	RP-S4, rpsD	small subunit ribosomal protein S4
K02986	UrolithinE	-0.370121	0.0203817	0.057685	RP-S4, rpsD	small subunit ribosomal protein S4
K02986	UrolithinM6	-0.390468	0.0139881	0.057685	RP-S4, rpsD	small subunit ribosomal protein S4
K18148	UrolithinM6	0.433927	0.00578205	0.0578205	rtcB	release factor H-coupled RctB family protein
K15866	UrolithinM6	0.433704	0.00581008	0.0581008	paaG	2-(1,2-epoxy-1,2-dihydrophenyl)acetyl-CoA isomerase
K05815	UrolithinM6	0.433592	0.00582414	0.0582414	ugpE	sn-glycerol 3-phosphate transport system permease protein
K02082	IsourolithinA	0.383392	0.0159852	0.0584158	agaS	tagatose-6-phosphate ketose/aldose isomerase
K02082	UrolithinB	0.378431	0.0175248	0.0584158	agaS	tagatose-6-phosphate ketose/aldose isomerase
K02082	UrolithinE	-0.413801	0.0088279	0.0584158	agaS	tagatose-6-phosphate ketose/aldose isomerase
K07387	IsourolithinA	-0.432911	0.00591046	0.0591046	K07387	putative metalloprotease
K01443	IsourolithinA	-0.43281	0.00592339	0.0592339	nagA, AMDHD2	N-acetylglucosamine-6-phosphate deacetylase
K09711	IsourolithinA	0.432695	0.0059381	0.059381	K09711	uncharacterized protein
K06970	IsourolithinA	-0.432608	0.00594933	0.0594933	rlmF	23S rRNA (adenine1618-N6)-methyltransferase
K07387	UrolithinM6	0.398847	0.0118998	0.0594991	K07387	putative metalloprotease
K07803	UrolithinM6	0.432587	0.00595201	0.0595201	zraP	zinc resistance-associated protein
K08068	IsourolithinA	-0.432569	0.00595428	0.0595428	siaA, neuC1	UDP-N-acetylglucosamine 2-epimerase (hydrolysing)
K02931	UrolithinE	-0.432405	0.00597538	0.0597538	RP-L5, MRPL5, rplE	large subunit ribosomal protein L5
K06317	UrolithinB	0.432233	0.0059976	0.059976	bofA	inhibitor of the pro-sigma K processing machinery
K02036	UrolithinM7	0.39838	0.0120087	0.0600437	pstB	phosphate transport system ATP-binding protein
K07636	UrolithinB	-0.398181	0.0120555	0.0602774	phoR	two-component system, OmpR family, phosphate regulon sensor histidine kinase PhoR
K07636	UrolithinE	0.416458	0.00836002	0.0602774	phoR	two-component system, OmpR family, phosphate regulon sensor histidine kinase PhoR
K00252	IsourolithinA	0.43184	0.00604855	0.0604855	GCDH, gcdH	glutaryl-CoA dehydrogenase
K19081	IsourolithinA	0.431728	0.00606309	0.0606309	braS, bceS	two-component system, OmpR family, sensor histidine kinase BraS/BceS
K19082	IsourolithinA	0.431728	0.00606309	0.0606309	braR, bceR	two-component system, OmpR family, response regulator protein BraR/BceR
K00002	UrolithinM5	0.431703	0.00606639	0.0606639	AKR1A1, adh	alcohol dehydrogenase (NADP+)
K02486	UrolithinM5	0.431703	0.00606639	0.0606639	K02486	two-component system, sensor kinase
K05658	UrolithinM5	0.431703	0.00606639	0.0606639	ABCB1, CD243	ATP-binding cassette, subfamily B (MDR/TAP), member 1
K09490	UrolithinM5	0.431703	0.00606639	0.0606639	HSPA5, BIP	heat shock 70kDa protein 5
K10237	UrolithinM5	0.431703	0.00606639	0.0606639	thuF, sugA	trehalose/maltose transport system permease protein
K14664	UrolithinM5	0.431703	0.00606639	0.0606639	ILR1	IAA-amino acid hydrolase
K15066	UrolithinM5	0.431703	0.00606639	0.0606639	ligM	vanillate/3-O-methylgallate O-demethylase
K15874	UrolithinM5	0.431703	0.00606639	0.0606639	baiI	bile acid 7beta-dehydratase
K18347	UrolithinM5	0.431703	0.00606639	0.0606639	vanH	D-specific alpha-keto acid dehydrogenase
K06976	IsourolithinA	0.431696	0.00606728	0.0606728	K06976	uncharacterized protein
K01295	IsourolithinA	-0.431595	0.00608051	0.0608051	cpg	glutamate carboxypeptidase
K00467	UrolithinM5	0.431584	0.00608199	0.0608199	E1.13.12.4	lactate 2-monooxygenase
K11196	UrolithinM5	0.431584	0.00608199	0.0608199	PTS-Fru1-EIIC, levF	PTS system, fructose-specific IIC component
K02852	all	0.377935	0.0182568	0.0608561	wecG, rffM	UDP-N-acetyl-D-mannosaminouronate:lipid I N-acetyl-D-mannosaminouronosyltransferase
K02852	UrolithinE	0.37717	0.0179352	0.0608561	wecG, rffM	UDP-N-acetyl-D-mannosaminouronate:lipid I N-acetyl-D-mannosaminouronosyltransferase
K01356	IsourolithinA	0.426532	0.00677451	0.0610822	lexA	repressor LexA
K01356	UrolithinB	0.3975	0.0122164	0.0610822	lexA	repressor LexA
K07124	UrolithinB	0.375934	0.0183456	0.0611518	K07124	uncharacterized protein
K10711	IsourolithinA	0.431323	0.00611617	0.0611617	frlR	GntR family transcriptional regulator, frlABCD operon transcriptional regulator
K00169	UrolithinC	-0.431303	0.00611873	0.0611873	porA	pyruvate ferredoxin oxidoreductase alpha subunit
K00123	UrolithinA	0.431261	0.00612426	0.0612426	fdoG, fdfH	formate dehydrogenase major subunit
K01708	UrolithinM6	0.431246	0.00612628	0.0612628	garD	galactarate dehydratase
K11527	IsourolithinA	-0.416405	0.0083692	0.0613408	K11527	two-component system, sensor histidine kinase and response regulator
K11527	UrolithinM6	0.397283	0.0122682	0.0613408	K11527	two-component system, sensor histidine kinase and response regulator
K08282	IsourolithinA	0.431075	0.00614887	0.0614887	E2.7.11.1	non-specific serine/threonine protein kinase
K04109	UrolithinC	-0.420004	0.00776913	0.0616781	hcrB, hbaD	4-hydroxybenzoyl-CoA reductase subunit beta
K04109	UrolithinM6	0.397001	0.0123356	0.0616781	hcrB, hbaD	4-hydroxybenzoyl-CoA reductase subunit beta
K02334	UrolithinB	0.430871	0.00617585	0.0617585	dpo	DNA polymerase bacteriophage-type
K19134	UrolithinM5	0.418288	0.00805042	0.0618596	csx10	CRISPR-associated protein Csx10
K19134	UrolithinM6	0.375303	0.0185579	0.0618596	csx10	CRISPR-associated protein Csx10
K19134	UrolithinM7	-0.388514	0.0145171	0.0618596	csx10	CRISPR-associated protein Csx10
K15538	UrolithinM6	0.396478	0.0124614	0.0623071	MANEA	glycoprotein endo-alpha-1,2-mannosidase
K08591	IsourolithinA	0.396354	0.0124913	0.0624564	plsY	glycerol-3-phosphate acyltransferase PlsY
K03192	UrolithinB	0.430198	0.00626553	0.0626553	ureJ	urease accessory protein
K03303	UrolithinM6	0.430017	0.00628987	0.0628987	lctP	lactate permease
K17206	IsourolithinA	-0.430005	0.00629149	0.0629149	xltB	putative xylitol transport system permease protein
K13918	UrolithinM6	0.429983	0.00629446	0.0629446	gudX	glucarate dehydratase-related protein
K06907	UrolithinM6	0.429794	0.00632002	0.0632002	K06907	uncharacterized protein
K06377	UrolithinM7	0.429788	0.00632077	0.0632077	spo0M	sporulation-control protein
K01997	UrolithinM6	-0.395607	0.0126735	0.0633674	livH	branched-chain amino acid transport system permease protein
K01505	IsourolithinA	-0.429594	0.00634701	0.0634701	E3.5.99.7	1-aminocyclopropane-1-carboxylate deaminase
K00995	UrolithinM6	-0.395495	0.0127009	0.0635045	pgsA, PGS1	CDP-diacylglycerol--glycerol-3-phosphate 3-phosphatidyltransferase
K04066	UrolithinE	-0.429516	0.00635764	0.0635764	priA	primosomal protein N' (replication factor Y) (superfamily II helicase)
K02688	UrolithinM6	0.429459	0.00636547	0.0636547	prpR	transcriptional regulator, propionate catabolism operon regulatory protein
K01066	UrolithinM6	0.429347	0.00638068	0.0638068	aes	acetyl esterase
K06894	IsourolithinA	-0.384608	0.015626	0.0638192	K06894	uncharacterized protein
K06894	UrolithinE	0.373588	0.0191458	0.0638192	K06894	uncharacterized protein
K06894	UrolithinM6	0.398735	0.0119258	0.0638192	K06894	uncharacterized protein
K04758	IsourolithinA	0.37357	0.019152	0.0638402	feoA	ferrous iron transport protein A
K04758	UrolithinB	0.420655	0.00766454	0.0638402	feoA	ferrous iron transport protein A
K04758	UrolithinM6	-0.387004	0.0149376	0.0638402	feoA	ferrous iron transport protein A
K07457	UrolithinM7	0.429287	0.00638884	0.0638884	K07457	endonuclease III related protein
K07121	UrolithinM6	0.429235	0.00639593	0.0639593	K07121	uncharacterized protein
K11392	UrolithinM6	0.429123	0.0064112	0.064112	rsmF	16S rRNA (cytosine1407-C5)-methyltransferase
K06591	UrolithinM6	0.428722	0.00646629	0.0646629	ITGB8	integrin beta 8
K18967	UrolithinC	-0.428595	0.00648387	0.0648387	dge1	diguanylate cyclase
K13641	UrolithinM6	0.428565	0.00648805	0.0648805	iclR	IclR family transcriptional regulator, acetate operon repressor
K12308	UrolithinB	-0.394322	0.012992	0.0649599	bgaB, lacA	beta-galactosidase
K12308	UrolithinE	0.425356	0.00694505	0.0649599	bgaB, lacA	beta-galactosidase
K00218	UrolithinM5	0.428496	0.00649757	0.0649757	por	protochlorophyllide reductase
K06402	IsourolithinA	0.428456	0.00650315	0.0650315	spoIVFB	stage IV sporulation protein FB
K02099	UrolithinA	0.428427	0.00650716	0.0650716	araC	AraC family transcriptional regulator, arabinose operon regulatory protein
K01817	UrolithinB	-0.428374	0.00651454	0.0651454	trpF	phosphoribosylanthranilate isomerase
K03581	UrolithinE	-0.355908	0.0261682	0.0654205	recD	exodeoxyribonuclease V alpha subunit
K05342	IsourolithinA	-0.41914	0.00790961	0.0654955	E2.4.1.64	alpha,alpha-trehalose phosphorylase
K05342	UrolithinM5	0.372155	0.0196486	0.0654955	E2.4.1.64	alpha,alpha-trehalose phosphorylase
K05342	UrolithinM6	0.37235	0.0195797	0.0654955	E2.4.1.64	alpha,alpha-trehalose phosphorylase
K16785	UrolithinE	-0.39381	0.0131207	0.0656035	ecfT	energy-coupling factor transport system permease protein
K16785	UrolithinM6	-0.41203	0.00915192	0.0656035	ecfT	energy-coupling factor transport system permease protein
K03978	UrolithinM6	-0.37181	0.0197715	0.0659048	engB	GTP-binding protein
K02029	UrolithinM6	-0.427783	0.00659698	0.0659698	ABC.PA.P	polar amino acid transport system permease protein
K09458	UrolithinE	-0.393463	0.0132085	0.0660425	fabF	3-oxoacyl-[acyl-carrier-protein] synthase II
K00015	UrolithinM5	0.427638	0.00661727	0.0661727	gyaR	glyoxylate reductase
K02844	UrolithinM6	0.427559	0.00662839	0.0662839	waaG, rfaG	UDP-glucose:(heptosyl)LPS alpha-1,3-glucosyltransferase
K09020	UrolithinM6	0.427559	0.00662839	0.0662839	rutB	ureidoacrylate peracid hydrolase
K07110	IsourolithinA	-0.427492	0.00663786	0.0663786	ramB	XRE family transcriptional regulator, fatty acid utilization regulator
K11178	UrolithinC	-0.393147	0.013289	0.0664449	yagS	xanthine dehydrogenase YagS FAD-binding subunit
K16698	UrolithinA	0.427414	0.00664882	0.0664882	tuaG	teichuronic acid biosynthesis glycosyltransferase TuaG
K07270	UrolithinA	-0.427299	0.00666521	0.0666521	K07270	glycosyl transferase, family 25
K00737	UrolithinA	0.427108	0.00669222	0.0669222	MGAT3	beta-1,4-mannosyl-glycoprotein beta-1,4-N-acetylglucosaminyltransferase
K01759	UrolithinM7	0.427049	0.00670061	0.0670061	GLO1, gloA	lactoylglutathione lyase
K00942	UrolithinM6	-0.427001	0.00670748	0.0670748	E2.7.4.8, gmk	guanylate kinase
K07175	IsourolithinA	-0.418025	0.00809427	0.0673027	phoH2	PhoH-like ATPase
K03543	IsourolithinA	-0.410127	0.0095115	0.0673027	emrA	membrane fusion protein, multidrug efflux system
K03543	UrolithinM6	0.392479	0.0134605	0.0673027	emrA	membrane fusion protein, multidrug efflux system
K07175	UrolithinM6	0.392479	0.0134605	0.0673027	phoH2	PhoH-like ATPase
K02397	IsourolithinA	0.42238	0.00739348	0.0675614	flgL	flagellar hook-associated protein 3 FlgL
K02397	UrolithinB	0.392279	0.0135123	0.0675614	flgL	flagellar hook-associated protein 3 FlgL
K02237	UrolithinM6	-0.426554	0.00677134	0.0677134	comEA	competence protein ComEA
K08961	IsourolithinA	-0.426532	0.00677451	0.0677451	K08961	chondroitin-sulfate-ABC endolyase/exolyase
K18480	IsourolithinA	0.426504	0.00677853	0.0677853	linN	cholesterol transport system auxiliary component
K08280	IsourolithinA	-0.426482	0.00678157	0.0678157	wbbJ	lipopolysaccharide O-acetyltransferase
K18221	IsourolithinA	-0.426482	0.00678157	0.0678157	tetX	tetracycline 11a-monooxygenase, tetracycline resistance protein
K03168	UrolithinE	-0.392076	0.0135647	0.0678233	topA	DNA topoisomerase I
K03168	UrolithinM6	-0.394154	0.0130339	0.0678233	topA	DNA topoisomerase I
K09458	UrolithinM6	-0.370134	0.0203769	0.067923	fabF	3-oxoacyl-[acyl-carrier-protein] synthase II
K10231	UrolithinD	0.42633	0.00680344	0.0680344	kojP	kojibiose phosphorylase
K02080	UrolithinM6	0.42633	0.00680346	0.0680346	agaI	galactosamine-6-phosphate isomerase
K06016	IsourolithinA	-0.426329	0.00680363	0.0680363	pydC	beta-ureidopropionase / N-carbamoyl-L-amino-acid hydrolase
K03151	IsourolithinA	0.370025	0.0204168	0.0680559	thiI	thiamine biosynthesis protein ThiI
K01586	IsourolithinA	0.426228	0.00681823	0.0681823	lysA	diaminopimelate decarboxylase
K00948	UrolithinM6	-0.426219	0.00681957	0.0681957	PRPS, prsA	ribose-phosphate pyrophosphokinase
K03558	UrolithinE	0.36989	0.0204664	0.0682214	cvpA	membrane protein required for colicin V production
K01938	UrolithinE	-0.42605	0.00684402	0.0684402	fhs	formate--tetrahydrofolate ligase
K07406	IsourolithinA	-0.391595	0.0136902	0.0684511	melA	alpha-galactosidase
K15922	UrolithinM6	0.425995	0.00685189	0.0685189	yihQ	sulfoquinovosidase
K00721	UrolithinB	-0.425876	0.00686912	0.0686912	DPM1	dolichol-phosphate mannosyltransferase
K18138	IsourolithinA	-0.40719	0.01009	0.0687574	acrB, mexB, adeJ, smeE, mtrD, cmeB	multidrug efflux pump
K18138	UrolithinM6	0.391361	0.0137515	0.0687574	acrB, mexB, adeJ, smeE, mtrD, cmeB	multidrug efflux pump
K01358	IsourolithinA	0.425823	0.00687691	0.0687691	clpP, CLPP	ATP-dependent Clp protease, protease subunit
K03802	UrolithinB	0.425736	0.0068896	0.068896	cphA	cyanophycin synthetase
K01804	UrolithinB	-0.425649	0.00690216	0.0690216	araA	L-arabinose isomerase
K19170	UrolithinM6	0.42563	0.00690502	0.0690502	dndC	DNA sulfur modification protein DndC
K04517	UrolithinE	-0.390805	0.0138983	0.0694913	tyrA2	prephenate dehydrogenase
K00849	UrolithinM6	-0.425213	0.00696605	0.0696605	galK	galactokinase
K01619	UrolithinA	-0.425187	0.00696985	0.0696985	deoC, DERA	deoxyribose-phosphate aldolase
K09181	UrolithinE	0.368503	0.0209809	0.0699364	yfiQ	acetyltransferase
K13921	IsourolithinA	-0.425013	0.00699557	0.0699557	pduQ	1-propanol dehydrogenase
K06196	UrolithinB	0.424968	0.00700211	0.0700211	ccdA	cytochrome c-type biogenesis protein
K03827	IsourolithinA	-0.39038	0.0140115	0.0700575	yjaB	putative acetyltransferase
K06922	IsourolithinA	-0.424827	0.00702303	0.0702303	K06922	uncharacterized protein
K01453	UrolithinC	0.368147	0.0211149	0.0703831	nylB	6-aminohexanoate-oligomer exohydrolase
K04641	UrolithinC	0.368147	0.0211149	0.0703831	bop	bacteriorhodopsin
K15870	UrolithinC	0.368147	0.0211149	0.0703831	baiCD	NAD+-dependent 7alpha-hydroxy-3-oxo bile acid-CoA-ester 4-dehydrogenase
K15872	UrolithinC	0.368147	0.0211149	0.0703831	baiE	bile-acid 7alpha-dehydratase
K16817	UrolithinC	0.368147	0.0211149	0.0703831	PLA2G16	HRAS-like suppressor 3
K06609	UrolithinE	-0.424713	0.00703997	0.0703997	iolT	MFS transporter, SP family, major inositol transporter
K16899	IsourolithinA	0.368101	0.0211321	0.0704403	addB	ATP-dependent helicase/nuclease subunit B
K00259	UrolithinM6	0.424543	0.00706521	0.0706521	ald	alanine dehydrogenase
K05964	UrolithinM6	0.424543	0.00706521	0.0706521	citX	holo-ACP synthase
K09955	UrolithinM6	0.3679	0.0212082	0.0706939	K09955	uncharacterized protein
K01462	UrolithinE	-0.424432	0.00708175	0.0708175	PDF, def	peptide deformylase
K08679	IsourolithinA	-0.389772	0.0141745	0.0708726	E5.1.3.6	UDP-glucuronate 4-epimerase
K08679	UrolithinM6	0.418286	0.00805072	0.0708726	E5.1.3.6	UDP-glucuronate 4-epimerase
K10037	UrolithinM6	0.424319	0.00709853	0.0709853	glnP	glutamine transport system permease protein
K11261	UrolithinM6	0.424319	0.00709853	0.0709853	fwdE, fmdE	formylmethanofuran dehydrogenase subunit E
K03781	all	0.405061	0.0110352	0.0709894	katE, CAT, catB, srpA	catalase
K03781	UrolithinM6	0.389686	0.0141979	0.0709894	katE, CAT, catB, srpA	catalase
K11748	IsourolithinA	-0.424304	0.00710084	0.0710084	kefG	glutathione-regulated potassium-efflux system ancillary protein KefG
K02601	UrolithinA	0.424175	0.00712013	0.0712013	nusG	transcriptional antiterminator NusG
K02043	UrolithinM6	0.424096	0.00713198	0.0713198	phnF	GntR family transcriptional regulator, phosphonate transport system regulatory protein
K15973	UrolithinD	0.389327	0.0142949	0.0714744	mhqR	MarR family transcriptional regulator, 2-MHQ and catechol-resistance regulon repressor
K01258	UrolithinA	-0.423972	0.00715052	0.0715052	pepT	tripeptide aminopeptidase
K02001	IsourolithinA	-0.423899	0.00716161	0.0716161	proW	glycine betaine/proline transport system permease protein
K00760	UrolithinB	0.350508	0.0286965	0.0717411	hprT, hpt, HPRT1	hypoxanthine phosphoribosyltransferase
K06968	UrolithinM6	0.423761	0.00718242	0.0718242	rlmM	23S rRNA (cytidine2498-2'-O)-methyltransferase
K03768	UrolithinM6	-0.389015	0.0143798	0.0718992	PPIB, ppiB	peptidyl-prolyl cis-trans isomerase B (cyclophilin B)
K13652	IsourolithinA	-0.423696	0.00719216	0.0719216	K13652	AraC family transcriptional regulator
K06079	IsourolithinA	-0.388658	0.0144775	0.0723877	cutF, nlpE	copper homeostasis protein (lipoprotein)
K06079	UrolithinE	0.404787	0.0105853	0.0723877	cutF, nlpE	copper homeostasis protein (lipoprotein)
K08322	UrolithinM6	0.423314	0.00725015	0.0725015	rspB	L-gulonate 5-dehydrogenase
K13930	IsourolithinA	0.423053	0.00728988	0.0728988	mdcB	triphosphoribosyl-dephospho-CoA synthase
K16329	UrolithinB	0.422925	0.00730948	0.0730948	psuG	pseudouridylate synthase
K03117	UrolithinC	0.422806	0.0073278	0.073278	tatB	sec-independent protein translocase protein TatB
K19294	IsourolithinA	0.387848	0.0147013	0.0735067	algI	alginate O-acetyltransferase complex protein AlgI
K01151	all	0.367206	0.0220553	0.0735175	nfo	deoxyribonuclease IV
K01151	IsourolithinA	0.369013	0.0207907	0.0735175	nfo	deoxyribonuclease IV
K02470	UrolithinM6	-0.422644	0.00735276	0.0735276	gyrB	DNA gyrase subunit B
K09157	IsourolithinA	0.365671	0.0220654	0.0735515	K09157	uncharacterized protein
K00239	UrolithinA	0.335493	0.0368043	0.0736086	sdhA, frdA	succinate dehydrogenase / fumarate reductase, flavoprotein subunit
K00239	UrolithinE	0.363072	0.0231012	0.0736086	sdhA, frdA	succinate dehydrogenase / fumarate reductase, flavoprotein subunit
K00239	UrolithinM6	0.343656	0.0321915	0.0736086	sdhA, frdA	succinate dehydrogenase / fumarate reductase, flavoprotein subunit
K16907	IsourolithinA	-0.422363	0.00739603	0.0739603	K16907	fluoroquinolone transport system ATP-binding protein
K01281	UrolithinM7	0.42236	0.0073966	0.073966	pepX	X-Pro dipeptidyl-peptidase
K07284	UrolithinE	-0.422352	0.00739782	0.0739782	srtA	sortase A
K08587	UrolithinC	0.422343	0.00739912	0.0739912	cloSI	clostripain
K11032	UrolithinC	0.422343	0.00739912	0.0739912	hlyII	hemolysin II
K11059	UrolithinC	0.422343	0.00739912	0.0739912	entA	probable enterotoxin A
K11061	UrolithinC	0.422343	0.00739912	0.0739912	entC	probable enterotoxin C
K11062	UrolithinC	0.422343	0.00739912	0.0739912	entD	probable enterotoxin D
K06392	UrolithinB	0.367534	0.0213469	0.0739966	spoIIIAC	stage III sporulation protein AC
K06393	UrolithinB	0.367534	0.0213469	0.0739966	spoIIIAD	stage III sporulation protein AD
K06392	UrolithinM6	-0.36533	0.022199	0.0739966	spoIIIAC	stage III sporulation protein AC
K06393	UrolithinM6	-0.36533	0.022199	0.0739966	spoIIIAD	stage III sporulation protein AD
K08357	UrolithinA	0.422336	0.00740018	0.0740018	ttrA	tetrathionate reductase subunit A
K02651	IsourolithinA	-0.422279	0.00740916	0.0740916	flp, pilA	pilus assembly protein Flp/PilA
K03071	IsourolithinA	-0.422279	0.00740916	0.0740916	secB	preprotein translocase subunit SecB
K10213	UrolithinM6	0.422085	0.00743923	0.0743923	rihB	ribosylpyrimidine nucleosidase
K01998	UrolithinM6	-0.386893	0.0149691	0.0748454	livM	branched-chain amino acid transport system permease protein
K03117	all	0.388866	0.0149714	0.0748572	tatB	sec-independent protein translocase protein TatB
K00183	IsourolithinA	0.421772	0.00748802	0.0748802	K00183	prokaryotic molybdopterin-containing oxidoreductase family, molybdopterin binding subunit
K03588	IsourolithinA	0.421671	0.00750387	0.0750387	ftsW, spoVE	cell division protein FtsW
K02531	UrolithinE	-0.421543	0.00752397	0.0752397	lacT	transcriptional antiterminator
K13688	IsourolithinA	0.42154	0.00752436	0.0752436	chvB, cgs, ndvB	cyclic beta-1,2-glucan synthetase
K03471	UrolithinM7	0.421507	0.00752961	0.0752961	rnhC	ribonuclease HIII
K01744	UrolithinM6	0.347566	0.0301565	0.0753913	aspA	aspartate ammonia-lyase
K02499	IsourolithinA	0.38643	0.0151	0.0755002	yabN	tetrapyrrole methylase family protein / MazG family protein
K02499	UrolithinB	0.398635	0.0119492	0.0755002	yabN	tetrapyrrole methylase family protein / MazG family protein
K09167	UrolithinA	-0.386313	0.0151335	0.0756673	K09167	uncharacterized protein
K07246	IsourolithinA	-0.421223	0.00757444	0.0757444	ttuC, dmlA	tartrate dehydrogenase/decarboxylase / D-malate dehydrogenase
K01356	UrolithinM6	-0.36399	0.0227311	0.0757702	lexA	repressor LexA
K11996	UrolithinM6	0.420968	0.00761479	0.0761479	MOCS3, UBA4	adenylyltransferase and sulfurtransferase
K19333	UrolithinM6	0.420968	0.00761479	0.0761479	kdgR	IclR family transcriptional regulator, KDG regulon repressor
K01601	IsourolithinA	0.38595	0.0152372	0.0761858	rbcL	ribulose-bisphosphate carboxylase large chain
K01601	UrolithinM7	-0.411152	0.00931631	0.0761858	rbcL	ribulose-bisphosphate carboxylase large chain
K05306	IsourolithinA	-0.377317	0.0178871	0.0762191	phnX	phosphonoacetaldehyde hydrolase
K05306	UrolithinE	0.414841	0.00864221	0.0762191	phnX	phosphonoacetaldehyde hydrolase
K05306	UrolithinM6	0.363654	0.0228657	0.0762191	phnX	phosphonoacetaldehyde hydrolase
K04761	IsourolithinA	-0.363646	0.0228693	0.0762309	oxyR	LysR family transcriptional regulator, hydrogen peroxide-inducible genes activator
K04761	UrolithinE	0.380174	0.0169701	0.0762309	oxyR	LysR family transcriptional regulator, hydrogen peroxide-inducible genes activator
K11748	UrolithinM6	0.385887	0.0152552	0.0762762	kefG	glutathione-regulated potassium-efflux system ancillary protein KefG
K04019	UrolithinM6	0.420856	0.00763254	0.0763254	eutA	ethanolamine utilization protein EutA
K00210	IsourolithinA	-0.42076	0.00764789	0.0764789	E1.3.1.12	prephenate dehydrogenase
K00883	UrolithinM6	0.420744	0.00765033	0.0765033	dgoK	2-dehydro-3-deoxygalactonokinase
K16874	IsourolithinA	-0.420683	0.00766002	0.0766002	hmfF	2,5-furandicarboxylate decarboxylase 1
K02121	UrolithinD	-0.420655	0.00766454	0.0766454	ATPVE, ntpE, atpE	V/A-type H+/Na+-transporting ATPase subunit E
K08217	UrolithinD	0.420655	0.00766454	0.0766454	mef	MFS transporter, DHA3 family, macrolide efflux protein
K07465	UrolithinE	-0.4206	0.00767331	0.0767331	K07465	putative RecB family exonuclease
K17836	UrolithinE	0.420503	0.00768887	0.0768887	penP	beta-lactamase class A
K00945	UrolithinB	0.420428	0.00770085	0.0770085	cmk	CMP/dCMP kinase
K01815	UrolithinM6	0.420409	0.0077039	0.077039	kduI	4-deoxy-L-threo-5-hexosulose-uronate ketol-isomerase
K18220	UrolithinA	-0.363029	0.0231188	0.0770626	tetM, tetO	ribosomal protection tetracycline resistance protein
K00639	UrolithinM6	0.420297	0.00772183	0.0772183	kbl, GCAT	glycine C-acetyltransferase
K10041	UrolithinM7	0.420228	0.00773296	0.0773296	ABC.GLN1.A	putative glutamine transport system ATP-binding protein
K00766	UrolithinB	-0.420201	0.0077373	0.077373	trpD	anthranilate phosphoribosyltransferase
K01935	IsourolithinA	-0.362532	0.0233217	0.0777389	bioD	dethiobiotin synthetase
K07053	UrolithinB	0.419974	0.0077739	0.077739	E3.1.3.97	3',5'-nucleoside bisphosphate phosphatase
K01092	UrolithinB	-0.384787	0.0155736	0.0778678	E3.1.3.25, IMPA, suhB	myo-inositol-1(or 4)-monophosphatase
K01874	IsourolithinA	0.36243	0.0233632	0.0778772	MARS, metG	methionyl-tRNA synthetase
K02499	UrolithinE	-0.362379	0.0233843	0.0779476	yabN	tetrapyrrole methylase family protein / MazG family protein
K06196	UrolithinM5	0.38445	0.0156723	0.0783613	ccdA	cytochrome c-type biogenesis protein
K18856	IsourolithinA	0.419544	0.0078436	0.078436	vanC, vanE, vanG	D-alanine---D-serine ligase
K02371	UrolithinB	0.41952	0.00784755	0.0784755	fabK	enoyl-[acyl-carrier protein] reductase II
K15856	UrolithinM5	-0.419463	0.00785687	0.0785687	rmd	GDP-4-dehydro-6-deoxy-D-mannose reductase
K01571	IsourolithinA	0.384304	0.0157152	0.0785758	oadA	oxaloacetate decarboxylase, alpha subunit
K01571	UrolithinM6	-0.411136	0.0093193	0.0785758	oadA	oxaloacetate decarboxylase, alpha subunit
K00332	UrolithinA	0.384288	0.0157197	0.0785986	nuoC	NADH-quinone oxidoreductase subunit C
K01455	UrolithinM6	0.419397	0.00786766	0.0786766	E3.5.1.49	formamidase
K08995	IsourolithinA	0.419392	0.00786837	0.0786837	K08995	putative membrane protein
K01458	UrolithinB	-0.398382	0.0120084	0.0786918	hutG	N-formylglutamate deformylase
K01458	UrolithinM6	0.384225	0.0157384	0.0786918	hutG	N-formylglutamate deformylase
K00078	IsourolithinA	-0.362053	0.0235182	0.078712	DHDH	dihydrodiol dehydrogenase / D-xylose 1-dehydrogenase (NADP)
K10238	IsourolithinA	-0.362053	0.0235182	0.078712	thuG, sugB	trehalose/maltose transport system permease protein
K00078	UrolithinM5	0.385274	0.0154321	0.078712	DHDH	dihydrodiol dehydrogenase / D-xylose 1-dehydrogenase (NADP)
K10238	UrolithinM5	0.385274	0.0154321	0.078712	thuG, sugB	trehalose/maltose transport system permease protein
K00078	UrolithinM6	0.361822	0.0236136	0.078712	DHDH	dihydrodiol dehydrogenase / D-xylose 1-dehydrogenase (NADP)
K10238	UrolithinM6	0.361822	0.0236136	0.078712	thuG, sugB	trehalose/maltose transport system permease protein
K04769	IsourolithinA	0.384203	0.015745	0.0787249	spoVT	AbrB family transcriptional regulator, stage V sporulation protein T
K04769	UrolithinM6	-0.396501	0.0124559	0.0787249	spoVT	AbrB family transcriptional regulator, stage V sporulation protein T
K02484	IsourolithinA	-0.419342	0.00787663	0.0787663	K02484	two-component system, OmpR family, sensor kinase
K10231	UrolithinM6	0.3841	0.0157754	0.0788768	kojP	kojibiose phosphorylase
K04835	UrolithinM6	0.384091	0.0157779	0.0788893	mal	methylaspartate ammonia-lyase
K17733	UrolithinM5	0.419198	0.00790024	0.0790024	cwlK	peptidoglycan LD-endopeptidase CwlK
K01457	UrolithinB	0.419145	0.00790883	0.0790883	atzF	allophanate hydrolase
K00957	UrolithinM6	0.344662	0.0316578	0.0791444	cysD	sulfate adenylyltransferase subunit 2
K18332	UrolithinB	0.418839	0.00795916	0.0795916	hndD	NADP-reducing hydrogenase subunit HndD
K01854	IsourolithinA	-0.418835	0.00795974	0.0795974	glf	UDP-galactopyranose mutase
K02476	UrolithinB	0.418824	0.00796163	0.0796163	K02476	two-component system, CitB family, sensor kinase
K01732	IsourolithinA	0.395591	0.0126775	0.0796386	E4.2.2.10	pectin lyase
K01732	UrolithinA	0.379701	0.0171192	0.0796386	E4.2.2.10	pectin lyase
K01732	UrolithinM5	-0.344288	0.0318554	0.0796386	E4.2.2.10	pectin lyase
K01732	UrolithinM6	-0.356337	0.0259755	0.0796386	E4.2.2.10	pectin lyase
K00956	IsourolithinA	-0.361114	0.0239082	0.079694	cysN	sulfate adenylyltransferase subunit 1
K00927	UrolithinE	-0.398548	0.0119696	0.0797047	PGK, pgk	phosphoglycerate kinase
K00927	UrolithinM6	-0.383541	0.0159409	0.0797047	PGK, pgk	phosphoglycerate kinase
K02864	UrolithinE	-0.418654	0.00798971	0.0798971	RP-L10, MRPL10, rplJ	large subunit ribosomal protein L10
K01190	UrolithinE	0.383294	0.0160145	0.0800724	lacZ	beta-galactosidase
K18148	IsourolithinA	-0.383089	0.0160761	0.0803803	rtcB	release factor H-coupled RctB family protein
K13853	UrolithinB	0.418351	0.00803995	0.0803995	aroG, aroA	3-deoxy-7-phosphoheptulonate synthase / chorismate mutase
K01174	UrolithinM6	0.418286	0.00805072	0.0805072	nuc	micrococcal nuclease
K01785	UrolithinM6	0.360526	0.0241549	0.0805164	galM, GALM	aldose 1-epimerase
K03889	UrolithinE	-0.418238	0.00805883	0.0805883	qcrC	ubiquinol-cytochrome c reductase cytochrome c subunit
K03890	UrolithinE	-0.418238	0.00805883	0.0805883	qcrA	ubiquinol-cytochrome c reductase iron-sulfur subunit
K03891	UrolithinE	-0.418238	0.00805883	0.0805883	qcrB	ubiquinol-cytochrome c reductase cytochrome b subunit
K01209	UrolithinB	-0.399089	0.0118437	0.0805919	abfA	alpha-N-arabinofuranosidase
K01209	UrolithinE	0.382948	0.0161184	0.0805919	abfA	alpha-N-arabinofuranosidase
K01433	IsourolithinA	-0.393418	0.01322	0.0807078	purU	formyltetrahydrofolate deformylase
K01433	UrolithinM6	0.382871	0.0161416	0.0807078	purU	formyltetrahydrofolate deformylase
K03431	IsourolithinA	0.360304	0.0242488	0.0808294	glmM	phosphoglucosamine mutase
K18987	UrolithinE	-0.418076	0.00808577	0.0808577	irr	two-component system, OmpR family, response regulator Irr
K19170	IsourolithinA	-0.382389	0.0162871	0.0814356	dndC	DNA sulfur modification protein DndC
K10979	UrolithinE	-0.41773	0.00814388	0.0814388	ku	DNA end-binding protein Ku
K06390	UrolithinB	0.359816	0.024456	0.0815201	spoIIIAA	stage III sporulation protein AA
K06390	UrolithinM6	-0.361979	0.023549	0.0815201	spoIIIAA	stage III sporulation protein AA
K04565	UrolithinD	-0.38229	0.016317	0.0815852	SOD1	superoxide dismutase, Cu-Zn family
K02011	UrolithinD	0.38229	0.016317	0.0815852	afuB, fbpB	iron(III) transport system permease protein
K02011	UrolithinM6	0.410131	0.00951072	0.0815852	afuB, fbpB	iron(III) transport system permease protein
K08322	IsourolithinA	-0.382177	0.0163513	0.0817564	rspB	L-gulonate 5-dehydrogenase
K15303	IsourolithinA	-0.417539	0.00817604	0.0817604	AKR7	aflatoxin B1 aldehyde reductase
K12140	all	0.42004	0.00822072	0.0822072	hyfE	hydrogenase-4 component E
K12141	all	0.42004	0.00822072	0.0822072	hyfF	hydrogenase-4 component F
K00333	UrolithinA	0.381859	0.0164484	0.0822421	nuoD	NADH-quinone oxidoreductase subunit D
K09955	UrolithinB	-0.342336	0.0329038	0.0822594	K09955	uncharacterized protein
K12950	UrolithinM5	0.417005	0.00826647	0.0826647	ctpC	manganese/zinc-transporting P-type ATPase C
K01575	UrolithinM7	0.416924	0.00828026	0.0828026	alsD, budA, aldC	acetolactate decarboxylase
K08591	UrolithinB	0.341882	0.0331516	0.082879	plsY	glycerol-3-phosphate acyltransferase PlsY
K08591	UrolithinE	-0.351286	0.0283204	0.082879	plsY	glycerol-3-phosphate acyltransferase PlsY
K03534	UrolithinE	0.358681	0.0249432	0.083144	rhaM	L-rhamnose mutarotase
K03926	UrolithinM6	0.416499	0.00835309	0.0835309	cutA	periplasmic divalent cation tolerance protein
K03536	IsourolithinA	0.35838	0.025074	0.08358	rnpA	ribonuclease P protein component
K03536	UrolithinE	-0.407907	0.00994593	0.08358	rnpA	ribonuclease P protein component
K03536	UrolithinM6	-0.359521	0.0245819	0.08358	rnpA	ribonuclease P protein component
K09707	UrolithinM6	0.380971	0.0167216	0.0836078	K09707	uncharacterized protein
K05375	UrolithinB	0.41642	0.00836672	0.0836672	mbtH, nocI	MbtH protein
K08659	UrolithinM7	0.416391	0.00837157	0.0837157	pepDA, pepDB	dipeptidase
K01051	UrolithinM6	0.416275	0.00839156	0.0839156	E3.1.1.11	pectinesterase
K02687	UrolithinE	-0.393348	0.0132379	0.0839547	prmA	ribosomal protein L11 methyltransferase
K02687	UrolithinM6	-0.380748	0.0167909	0.0839547	prmA	ribosomal protein L11 methyltransferase
K00527	IsourolithinA	0.416101	0.00842163	0.0842163	rtpR	ribonucleoside-triphosphate reductase (thioredoxin)
K06901	UrolithinB	0.343925	0.0320483	0.0842514	pbuG	putative MFS transporter, AGZA family, xanthine/uracil permease
K06901	UrolithinE	-0.340886	0.0337006	0.0842514	pbuG	putative MFS transporter, AGZA family, xanthine/uracil permease
K06901	UrolithinM6	-0.364101	0.0226863	0.0842514	pbuG	putative MFS transporter, AGZA family, xanthine/uracil permease
K03322	UrolithinM6	0.416052	0.00843018	0.0843018	mntH	manganese transport protein
K01176	IsourolithinA	0.416	0.00843917	0.0843917	AMY, amyA, malS	alpha-amylase
K07729	UrolithinE	-0.415996	0.00843983	0.0843983	K07729	putative transcriptional regulator
K19052	IsourolithinA	-0.415899	0.00845674	0.0845674	hepC	heparan-sulfate lyase
K02777	UrolithinB	0.415888	0.00845864	0.0845864	PTS-Glc-EIIA, crr	PTS system, sugar-specific IIA component
K01938	UrolithinM6	-0.380301	0.0169304	0.0846521	fhs	formate--tetrahydrofolate ligase
K06338	IsourolithinA	-0.415778	0.00847766	0.0847766	cotSA	spore coat protein SA
K02834	UrolithinE	-0.381214	0.0166464	0.0848272	rbfA	ribosome-binding factor A
K02834	UrolithinM6	-0.380189	0.0169654	0.0848272	rbfA	ribosome-binding factor A
K09748	UrolithinM6	-0.35751	0.0254547	0.0848491	rimP	ribosome maturation factor RimP
K03219	UrolithinM6	0.415717	0.0084884	0.084884	yscC, sctC	type III secretion protein C
K03220	UrolithinM6	0.415717	0.0084884	0.084884	yscD, sctD	type III secretion protein D
K03222	UrolithinM6	0.415717	0.0084884	0.084884	yscJ, sctJ, hrcJ	type III secretion protein J
K03225	UrolithinM6	0.415717	0.0084884	0.084884	yscQ, sctQ, hrcQ	type III secretion protein Q
K03226	UrolithinM6	0.415717	0.0084884	0.084884	yscR, sctR, hrcR	type III secretion protein R
K03227	UrolithinM6	0.415717	0.0084884	0.084884	yscS, sctS, hrcS	type III secretion protein S
K03228	UrolithinM6	0.415717	0.0084884	0.084884	yscT, sctT, hrcT	type III secretion protein T
K03229	UrolithinM6	0.415717	0.0084884	0.084884	yscU, sctU, hrcU	type III secretion protein U
K03230	UrolithinM6	0.415717	0.0084884	0.084884	yscV, sctV, hrcV	type III secretion protein V
K01192	IsourolithinA	-0.379949	0.0170408	0.0852041	E3.2.1.25, MANBA, manB	beta-mannosidase
K01192	UrolithinM6	0.409349	0.00966191	0.0852041	E3.2.1.25, MANBA, manB	beta-mannosidase
K13929	IsourolithinA	0.415483	0.00852928	0.0852928	mdcA	malonate decarboxylase alpha subunit
K13931	IsourolithinA	0.415483	0.00852928	0.0852928	mdcC	malonate decarboxylase delta subunit
K13933	IsourolithinA	0.415483	0.00852928	0.0852928	mdcE	malonate decarboxylase gamma subunit
K13934	IsourolithinA	0.415483	0.00852928	0.0852928	mdcG	phosphoribosyl-dephospho-CoA transferase
K07238	UrolithinM6	-0.379742	0.0171061	0.0855306	TC.ZIP, zupT, ZRT3, ZIP2	zinc transporter, ZIP family
K19048	UrolithinA	0.379651	0.0171351	0.0856755	symE	toxic protein SymE
K00372	UrolithinM5	0.415187	0.00858107	0.0858107	nasA	assimilatory nitrate reductase catalytic subunit
K01442	IsourolithinA	-0.379544	0.0171688	0.0858439	E3.5.1.24	choloylglycine hydrolase
K08169	IsourolithinA	-0.388152	0.0146171	0.0858842	yebQ	MFS transporter, DHA2 family, multidrug resistance protein
K08169	UrolithinM6	0.379519	0.0171768	0.0858842	yebQ	MFS transporter, DHA2 family, multidrug resistance protein
K06396	UrolithinB	0.356637	0.0258412	0.0861374	spoIIIAG	stage III sporulation protein AG
K06396	UrolithinM6	-0.361867	0.0235952	0.0861374	spoIIIAG	stage III sporulation protein AG
K03429	UrolithinM6	-0.379295	0.0172478	0.086239	ugtP	processive 1,2-diacylglycerol beta-glucosyltransferase
K01077	IsourolithinA	-0.379241	0.0172653	0.0863264	E3.1.3.1, phoA, phoB	alkaline phosphatase
K01077	UrolithinM6	0.390691	0.0139286	0.0863264	E3.1.3.1, phoA, phoB	alkaline phosphatase
K05776	IsourolithinA	-0.390279	0.0140386	0.0864169	modF	molybdate transport system ATP-binding protein
K02651	UrolithinM6	0.379184	0.0172834	0.0864169	flp, pilA	pilus assembly protein Flp/PilA
K05776	UrolithinM6	0.379184	0.0172834	0.0864169	modF	molybdate transport system ATP-binding protein
K16306	IsourolithinA	-0.414698	0.00866754	0.0866754	K16306	fructose-bisphosphate aldolase / 2-amino-3,7-dideoxy-D-threo-hept-6-ulosonate synthase
K18214	UrolithinC	-0.379009	0.0173392	0.0866958	tetP_A, tet40	MFS transporter, DHA3 family, tetracycline resistance protein
K10797	IsourolithinA	-0.378937	0.0173622	0.0868112	enr	2-enoate reductase
K10797	UrolithinD	0.403629	0.0108314	0.0868112	enr	2-enoate reductase
K00078	UrolithinB	-0.339041	0.0347375	0.0868437	DHDH	dihydrodiol dehydrogenase / D-xylose 1-dehydrogenase (NADP)
K10238	UrolithinB	-0.339041	0.0347375	0.0868437	thuG, sugB	trehalose/maltose transport system permease protein
K03315	UrolithinM6	0.4146	0.00868497	0.0868497	nhaC	Na+:H+ antiporter, NhaC family
K00806	UrolithinE	-0.378788	0.01741	0.0870499	uppS	undecaprenyl diphosphate synthase
K07015	UrolithinE	-0.378788	0.01741	0.0870499	K07015	uncharacterized protein
K00806	UrolithinM6	-0.388121	0.0146255	0.0870499	uppS	undecaprenyl diphosphate synthase
K07015	UrolithinM6	-0.379519	0.0171768	0.0870499	K07015	uncharacterized protein
K01444	IsourolithinA	0.414481	0.00870605	0.0870605	AGA, aspG	N4-(beta-N-acetylglucosaminyl)-L-asparaginase
K02472	UrolithinM6	0.378737	0.0174263	0.0871314	wecC	UDP-N-acetyl-D-mannosaminuronic acid dehydrogenase
K01815	IsourolithinA	-0.378734	0.0174271	0.0871356	kduI	4-deoxy-L-threo-5-hexosulose-uronate ketol-isomerase
K19131	UrolithinA	-0.378426	0.0175264	0.0876319	csb1	CRISPR-associated protein Csb1
K19133	UrolithinA	-0.378426	0.0175264	0.0876319	csb3	CRISPR-associated protein Csb3
K19131	UrolithinE	-0.396815	0.0123802	0.0876319	csb1	CRISPR-associated protein Csb1
K19133	UrolithinE	-0.396815	0.0123802	0.0876319	csb3	CRISPR-associated protein Csb3
K00265	IsourolithinA	-0.410127	0.0095115	0.0876706	gltB	glutamate synthase (NADPH/NADH) large chain
K00265	UrolithinM6	0.378402	0.0175341	0.0876706	gltB	glutamate synthase (NADPH/NADH) large chain
K03429	UrolithinB	0.355502	0.0263514	0.087838	ugtP	processive 1,2-diacylglycerol beta-glucosyltransferase
K12295	UrolithinE	-0.414032	0.00878634	0.0878634	comE	two-component system, LytTR family, response regulator ComE
K18581	IsourolithinA	-0.378228	0.0175902	0.0879512	ugl	unsaturated chondroitin disaccharide hydrolase
K01190	UrolithinM6	0.355387	0.0264037	0.0880125	lacZ	beta-galactosidase
K08600	IsourolithinA	0.378127	0.017623	0.0881151	srtB	sortase B
K08600	UrolithinM6	-0.384658	0.0156112	0.0881151	srtB	sortase B
K05601	UrolithinA	-0.379024	0.0173343	0.0883582	hcp	hydroxylamine reductase
K05601	UrolithinB	0.377977	0.0176716	0.0883582	hcp	hydroxylamine reductase
K04485	UrolithinM6	-0.413706	0.00884502	0.0884502	radA, sms	DNA repair protein RadA/Sms
K03789	IsourolithinA	0.355038	0.0265625	0.0885418	rimI	ribosomal-protein-alanine N-acetyltransferase
K03789	UrolithinE	-0.376246	0.0182413	0.0885418	rimI	ribosomal-protein-alanine N-acetyltransferase
K16055	IsourolithinA	-0.387038	0.0149281	0.0886248	TPS	trehalose 6-phosphate synthase/phosphatase
K16055	UrolithinE	0.354983	0.0265874	0.0886248	TPS	trehalose 6-phosphate synthase/phosphatase
K16055	UrolithinM6	0.361643	0.0236877	0.0886248	TPS	trehalose 6-phosphate synthase/phosphatase
K03826	IsourolithinA	0.413468	0.00888795	0.0888795	yiaC	putative acetyltransferase
K15780	UrolithinB	0.413443	0.00889262	0.0889262	tilS-hprT	bifunctional protein TilS/HprT
K09788	UrolithinM6	0.413371	0.00890569	0.0890569	prpF	2-methylaconitate isomerase
K06283	UrolithinM6	-0.354605	0.0267607	0.0892023	spoIIID	putative DeoR family transcriptional regulator, stage III sporulation protein D
K02688	IsourolithinA	-0.377418	0.0178539	0.0892695	prpR	transcriptional regulator, propionate catabolism operon regulatory protein
K07166	IsourolithinA	0.354532	0.0267943	0.0893144	K07166	ACT domain-containing protein
K15667	UrolithinM5	0.36028	0.0242587	0.0895413	K15667, ppsD, fenA	fengycin family lipopeptide synthetase D
K15667	UrolithinM6	0.346389	0.0307576	0.0895413	K15667, ppsD, fenA	fengycin family lipopeptide synthetase D
K15667	UrolithinM7	-0.337168	0.0358165	0.0895413	K15667, ppsD, fenA	fengycin family lipopeptide synthetase D
K01811	UrolithinB	-0.337114	0.0358476	0.0896189	xylS, yicI	alpha-D-xyloside xylohydrolase
K13001	UrolithinM6	0.412955	0.00898139	0.0898139	wbyK	mannosyltransferase
K03826	UrolithinD	-0.377069	0.0179685	0.0898427	yiaC	putative acetyltransferase
K00801	UrolithinA	0.41292	0.00898777	0.0898777	FDFT1	farnesyl-diphosphate farnesyltransferase
K08223	IsourolithinA	-0.377013	0.017987	0.0899349	fsr	MFS transporter, FSR family, fosmidomycin resistance protein
K08223	UrolithinM6	0.392814	0.0133743	0.0899349	fsr	MFS transporter, FSR family, fosmidomycin resistance protein
K04488	IsourolithinA	0.354127	0.026981	0.0899366	iscU, nifU	nitrogen fixation protein NifU and related proteins
K11741	UrolithinM6	0.4127	0.00902809	0.0902809	sugE	quaternary ammonium compound-resistance protein SugE
K18829	UrolithinM6	0.4127	0.00902809	0.0902809	mvpT, vapB	antitoxin VapB
K19134	UrolithinC	-0.336658	0.0361149	0.0902872	csx10	CRISPR-associated protein Csx10
K19242	IsourolithinA	-0.412574	0.00905131	0.0905131	citR	LysR family transcriptional regulator, repressor for citA
K00937	IsourolithinA	-0.412354	0.00909179	0.0909179	ppk	polyphosphate kinase
K11068	IsourolithinA	-0.412354	0.00909179	0.0909179	hlyIII	hemolysin III
K02371	UrolithinA	-0.37619	0.01826	0.0912998	fabK	enoyl-[acyl-carrier protein] reductase II
K02021	UrolithinE	-0.412041	0.00914979	0.0914979	ABC.MR	putative ABC transport system ATP-binding protein
K09146	UrolithinE	-0.412041	0.00914979	0.0914979	K09146	uncharacterized protein
K13540	UrolithinE	-0.412041	0.00914979	0.0914979	cobIJ	precorrin-2 C20-methyltransferase / precorrin-3B C17-methyltransferase
K13580	UrolithinE	-0.412041	0.00914979	0.0914979	K13580	magnesium chelatase subunit ChlD-like protein
K02481	UrolithinM6	0.41203	0.00915192	0.0915192	K02481	two-component system, NtrC family, response regulator
K11934	IsourolithinA	-0.386734	0.0150138	0.0915925	ompX	outer membrane protein X
K11934	UrolithinE	0.376014	0.0183185	0.0915925	ompX	outer membrane protein X
K03601	IsourolithinA	0.353013	0.0274998	0.0916659	xseA	exodeoxyribonuclease VII large subunit
K03601	UrolithinE	-0.379481	0.0171889	0.0916659	xseA	exodeoxyribonuclease VII large subunit
K03601	UrolithinM6	-0.354717	0.0267095	0.0916659	xseA	exodeoxyribonuclease VII large subunit
K00721	IsourolithinA	-0.375899	0.0183572	0.0917861	DPM1	dolichol-phosphate mannosyltransferase
K03588	UrolithinM6	-0.375832	0.0183796	0.0918979	ftsW, spoVE	cell division protein FtsW
K19540	UrolithinM6	0.411796	0.00919541	0.0919541	frlA	fructoselysine transporter
K19713	IsourolithinA	0.411792	0.00919632	0.0919632	tsdA	thiosulfate dehydrogenase
K12941	IsourolithinA	-0.411747	0.00920465	0.0920465	abgB	aminobenzoyl-glutamate utilization protein B
K09861	UrolithinA	-0.377404	0.0178583	0.092174	K09861	uncharacterized protein
K09861	UrolithinM5	0.375668	0.0184348	0.092174	K09861	uncharacterized protein
K06917	IsourolithinA	0.411646	0.00922358	0.0922358	selU	tRNA 2-selenouridine synthase
K10240	UrolithinM6	0.375445	0.01851	0.0925501	cebE	cellobiose transport system substrate-binding protein
K01192	UrolithinE	0.352441	0.0277691	0.0925637	E3.2.1.25, MANBA, manB	beta-mannosidase
K00956	UrolithinB	-0.335071	0.0370566	0.0926415	cysN	sulfate adenylyltransferase subunit 1
K01126	IsourolithinA	-0.385317	0.0154197	0.0928392	E3.1.4.46, glpQ, ugpQ	glycerophosphoryl diester phosphodiesterase
K01126	UrolithinM6	0.375273	0.0185678	0.0928392	E3.1.4.46, glpQ, ugpQ	glycerophosphoryl diester phosphodiesterase
K07160	UrolithinA	0.411217	0.00930409	0.0930409	K07160	UPF0271 protein
K01732	all	-0.320667	0.0465558	0.0931116	E4.2.2.10	pectin lyase
K01693	UrolithinE	-0.37509	0.01863	0.0931502	hisB	imidazoleglycerol-phosphate dehydratase
K01693	UrolithinM6	-0.401305	0.01134	0.0931502	hisB	imidazoleglycerol-phosphate dehydratase
K09133	IsourolithinA	-0.411151	0.00931658	0.0931658	K09133	uncharacterized protein
K11179	UrolithinM6	0.411136	0.0093193	0.093193	tusE, dsrC	tRNA 2-thiouridine synthesizing protein E
K03569	UrolithinM6	-0.352035	0.0279617	0.0932058	mreB	rod shape-determining protein MreB and related proteins
K08191	IsourolithinA	-0.409519	0.0096288	0.0932179	exuT	MFS transporter, ACS family, hexuronate transporter
K06016	UrolithinM6	0.37505	0.0186436	0.0932179	pydC	beta-ureidopropionase / N-carbamoyl-L-amino-acid hydrolase
K08191	UrolithinM6	0.37505	0.0186436	0.0932179	exuT	MFS transporter, ACS family, hexuronate transporter
K00820	UrolithinM6	-0.411024	0.0093404	0.093404	glmS, GFPT	glucosamine--fructose-6-phosphate aminotransferase (isomerizing)
K18967	UrolithinM5	0.374874	0.0187035	0.0935175	dge1	diguanylate cyclase
K13652	UrolithinM6	0.374827	0.0187196	0.093598	K13652	AraC family transcriptional regulator
K11069	UrolithinM5	0.410912	0.00936172	0.0936172	potD	spermidine/putrescine transport system substrate-binding protein
K06330	UrolithinM7	0.410849	0.00937355	0.0937355	cotH	spore coat protein H
K02230	IsourolithinA	-0.364658	0.0224644	0.0938469	cobN	cobaltochelatase CobN
K02230	UrolithinE	0.351632	0.0281541	0.0938469	cobN	cobaltochelatase CobN
K02230	UrolithinM6	0.370916	0.0200925	0.0938469	cobN	cobaltochelatase CobN
K01596	IsourolithinA	0.351595	0.028172	0.0939066	E4.1.1.32, pckA, PCK	phosphoenolpyruvate carboxykinase (GTP)
K01596	UrolithinD	-0.352778	0.02761	0.0939066	E4.1.1.32, pckA, PCK	phosphoenolpyruvate carboxykinase (GTP)
K06415	UrolithinB	0.41075	0.00939248	0.0939248	spoVR	stage V sporulation protein R
K01537	IsourolithinA	0.374481	0.0188377	0.0941883	E3.6.3.8	Ca2+-transporting ATPase
K01537	UrolithinB	0.377069	0.0179685	0.0941883	E3.6.3.8	Ca2+-transporting ATPase
K18991	UrolithinM7	-0.410603	0.00942046	0.0942046	mtrA	AraC family transcriptional regulator, activator of mtrCDE
K00249	IsourolithinA	0.410509	0.00943827	0.0943827	ACADM, acd	acyl-CoA dehydrogenase
K01118	IsourolithinA	0.374279	0.0189071	0.0945357	acpD, azoR	FMN-dependent NADH-azoreductase
K01118	UrolithinB	0.37775	0.0177455	0.0945357	acpD, azoR	FMN-dependent NADH-azoreductase
K08717	IsourolithinA	-0.350987	0.0284642	0.0948807	utp	urea transporter
K08717	UrolithinE	0.357872	0.0252955	0.0948807	utp	urea transporter
K08717	UrolithinM6	0.357175	0.0256027	0.0948807	utp	urea transporter
K07071	IsourolithinA	-0.386633	0.0150425	0.0949385	K07071	uncharacterized protein
K07071	UrolithinM6	0.374045	0.0189877	0.0949385	K07071	uncharacterized protein
K06941	UrolithinE	-0.410219	0.00949386	0.0949386	rlmN	23S rRNA (adenine2503-C2)-methyltransferase
K05352	UrolithinE	-0.410103	0.00951604	0.0951604	tarJ	ribitol-5-phosphate 2-dehydrogenase (NADP+)
K02970	UrolithinM6	-0.350806	0.0285517	0.0951724	RP-S21, MRPS21, rpsU	small subunit ribosomal protein S21
K18348	IsourolithinA	0.373772	0.0190818	0.095409	vanT	serine/alanine racemase
K18348	UrolithinE	-0.378441	0.0175214	0.095409	vanT	serine/alanine racemase
K02600	UrolithinE	-0.409872	0.00956053	0.0956053	nusA	N utilization substance protein A
K02259	UrolithinE	-0.409842	0.00956631	0.0956631	COX15	cytochrome c oxidase assembly protein subunit 15
K00558	IsourolithinA	0.409823	0.00956999	0.0956999	DNMT1, dcm	DNA (cytosine-5)-methyltransferase 1
K10530	UrolithinB	0.373588	0.0191458	0.0957288	lctO	lactate oxidase
K16924	UrolithinM7	0.409677	0.00959816	0.0959816	mtsT	energy-coupling factor transport system substrate-specific component
K02012	IsourolithinA	-0.354025	0.0270278	0.0960234	afuA, fbpA	iron(III) transport system substrate-binding protein
K02012	UrolithinD	0.350281	0.028807	0.0960234	afuA, fbpA	iron(III) transport system substrate-binding protein
K02012	UrolithinM6	0.374715	0.0187577	0.0960234	afuA, fbpA	iron(III) transport system substrate-binding protein
K02961	UrolithinE	-0.409641	0.0096052	0.096052	RP-S17, MRPS17, rpsQ	small subunit ribosomal protein S17
K02996	UrolithinE	-0.409641	0.0096052	0.096052	RP-S9, MRPS9, rpsI	small subunit ribosomal protein S9
K08156	IsourolithinA	-0.40962	0.00960916	0.0960916	araJ	MFS transporter, DHA1 family, arabinose polymer utilization protein
K01198	IsourolithinA	-0.373266	0.0192578	0.0962891	xynB	xylan 1,4-beta-xylosidase
K01198	UrolithinB	-0.390235	0.0140501	0.0962891	xynB	xylan 1,4-beta-xylosidase
K00001	IsourolithinA	-0.395848	0.0126144	0.096295	E1.1.1.1, adh	alcohol dehydrogenase
K03551	UrolithinE	-0.407676	0.00999213	0.096295	ruvB	holliday junction DNA helicase RuvB
K00001	UrolithinM6	0.373262	0.019259	0.096295	E1.1.1.1, adh	alcohol dehydrogenase
K03551	UrolithinM6	-0.373262	0.019259	0.096295	ruvB	holliday junction DNA helicase RuvB
K00927	IsourolithinA	0.350076	0.0289072	0.0963574	PGK, pgk	phosphoglycerate kinase
K00033	UrolithinM6	0.40946	0.00964019	0.0964019	PGD, gnd, gntZ	6-phosphogluconate dehydrogenase
K09459	IsourolithinA	-0.36081	0.0240355	0.0964608	E4.1.1.82	phosphonopyruvate decarboxylase
K09459	UrolithinE	0.337997	0.0353354	0.0964608	E4.1.1.82	phosphonopyruvate decarboxylase
K09459	UrolithinM5	0.332566	0.0385843	0.0964608	E4.1.1.82	phosphonopyruvate decarboxylase
K09459	UrolithinM6	0.35494	0.0266072	0.0964608	E4.1.1.82	phosphonopyruvate decarboxylase
K00949	UrolithinM6	-0.409349	0.00966191	0.0966191	thiN, TPK1, THI80	thiamine pyrophosphokinase
K15868	UrolithinB	-0.363527	0.0229172	0.0966497	baiB	bile acid-coenzyme A ligase
K15868	UrolithinE	0.332444	0.0386599	0.0966497	baiB	bile acid-coenzyme A ligase
K15868	UrolithinM6	0.33865	0.03496	0.0966497	baiB	bile acid-coenzyme A ligase
K04487	UrolithinE	-0.409294	0.00967253	0.0967253	iscS, NFS1	cysteine desulfurase
K01273	UrolithinB	0.372982	0.0193569	0.0967847	DPEP	membrane dipeptidase
K05837	IsourolithinA	0.363747	0.0228285	0.0969898	rodA, mrdB	rod shape determining protein RodA
K05837	UrolithinE	-0.356948	0.0257031	0.0969898	rodA, mrdB	rod shape determining protein RodA
K05837	UrolithinM6	-0.349689	0.0290969	0.0969898	rodA, mrdB	rod shape determining protein RodA
K01959	UrolithinC	-0.372844	0.0194057	0.0970283	pycA	pyruvate carboxylase subunit A
K09469	IsourolithinA	-0.409027	0.00972473	0.0972473	aepZ	2-aminoethylphosphonate-pyruvate transaminase
K02520	UrolithinE	-0.402592	0.0110559	0.0972738	infC, MTIF3	translation initiation factor IF-3
K02520	UrolithinM6	-0.372704	0.0194548	0.0972738	infC, MTIF3	translation initiation factor IF-3
K00971	IsourolithinA	-0.375291	0.0185618	0.0973452	manC, cpsB	mannose-1-phosphate guanylyltransferase
K00971	UrolithinE	0.372663	0.019469	0.0973452	manC, cpsB	mannose-1-phosphate guanylyltransferase
K12343	IsourolithinA	-0.397468	0.0122239	0.0976677	SRD5A1	3-oxo-5-alpha-steroid 4-dehydrogenase 1
K12343	UrolithinM6	0.37248	0.0195335	0.0976677	SRD5A1	3-oxo-5-alpha-steroid 4-dehydrogenase 1
K07223	IsourolithinA	-0.372456	0.0195423	0.0977113	K07223	putative iron-dependent peroxidase
K10560	UrolithinA	0.408787	0.00977172	0.0977172	rhaP	rhamnose transport system permease protein
K10562	UrolithinA	0.408787	0.00977172	0.0977172	rhaT	rhamnose transport system ATP-binding protein
K11144	UrolithinM7	0.408718	0.00978534	0.0978534	dnaI	primosomal protein DnaI
K02803	UrolithinE	-0.408668	0.00979518	0.0979518	PTS-Nag-EIIB, nagE	PTS system, N-acetylglucosamine-specific IIB component
K07387	UrolithinE	0.348859	0.0295076	0.0983586	K07387	putative metalloprotease
K05966	UrolithinM6	0.408343	0.00985932	0.0985932	citG	triphosphoribosyl-dephospho-CoA synthase
K00027	UrolithinB	0.348692	0.0295908	0.098636	ME2, sfcA, maeA	malate dehydrogenase (oxaloacetate-decarboxylating)
K00027	UrolithinM6	-0.366559	0.0217204	0.098636	ME2, sfcA, maeA	malate dehydrogenase (oxaloacetate-decarboxylating)
K09706	UrolithinA	0.40818	0.00989171	0.0989171	K09706	uncharacterized protein
K00806	IsourolithinA	0.330937	0.039605	0.0990125	uppS	undecaprenyl diphosphate synthase
K00806	UrolithinB	0.338703	0.0349297	0.0990125	uppS	undecaprenyl diphosphate synthase
K09857	UrolithinM6	0.40812	0.00990366	0.0990366	K09857	uncharacterized protein
K00609	UrolithinM6	-0.371698	0.0198113	0.0990567	pyrB, PYR2	aspartate carbamoyltransferase catalytic subunit
K00818	IsourolithinA	-0.408101	0.00990731	0.0990731	E2.6.1.11, argD	acetylornithine aminotransferase
K08138	IsourolithinA	-0.408101	0.00990731	0.0990731	xylE	MFS transporter, SP family, xylose:H+ symportor
K09779	IsourolithinA	0.408101	0.00990731	0.0990731	K09779	uncharacterized protein
K10027	all	0.410526	0.009925	0.09925	crtI	phytoene desaturase
K16786	UrolithinM6	-0.371587	0.0198513	0.0992565	ecfA1	energy-coupling factor transport system ATP-binding protein
K03784	UrolithinM6	-0.408008	0.00992589	0.0992589	deoD	purine-nucleoside phosphorylase
K07154	UrolithinB	-0.330758	0.0397183	0.0992959	hipA	serine/threonine-protein kinase HipA
K07154	UrolithinM6	0.346673	0.0306121	0.0992959	hipA	serine/threonine-protein kinase HipA
K09459	UrolithinD	0.316456	0.0496765	0.099353	E4.1.1.82	phosphonopyruvate decarboxylase
K01580	IsourolithinA	-0.394127	0.0130409	0.0996571	E4.1.1.15, gadB, gadA, GAD	glutamate decarboxylase
K01580	UrolithinM6	0.371363	0.0199314	0.0996571	E4.1.1.15, gadB, gadA, GAD	glutamate decarboxylase
K00588	UrolithinM7	0.407734	0.00998057	0.0998057	E2.1.1.104	caffeoyl-CoA O-methyltransferase
K12574	UrolithinE	-0.397045	0.0123249	0.0998579	rnj	ribonuclease J
K12574	UrolithinM6	-0.371252	0.0199716	0.0998579	rnj	ribonuclease J
K06397	IsourolithinA	0.407696	0.00998814	0.0998814	spoIIIAH	stage III sporulation protein AH
K02022	UrolithinE	0.407676	0.00999213	0.0999213	ABC.MR.TX	HlyD family secretion protein
K14654	UrolithinM6	0.407673	0.00999283	0.0999283	RIB7, arfC	2,5-diamino-6-(ribosylamino)-4(3H)-pyrimidinone 5'-phosphate reductase
K01708	IsourolithinA	-0.371139	0.020012	0.10006	garD	galactarate dehydratase
K10559	UrolithinA	0.407572	0.010013	0.10013	rhaS	rhamnose transport system substrate-binding protein
K03060	UrolithinE	-0.371046	0.0200458	0.100229	rpoZ	DNA-directed RNA polymerase subunit omega
K03060	UrolithinM6	-0.388345	0.0145638	0.100229	rpoZ	DNA-directed RNA polymerase subunit omega
K07214	UrolithinM6	0.407449	0.0100377	0.100377	fes	enterochelin esterase and related enzymes
K01684	IsourolithinA	-0.370937	0.0200851	0.100425	dgoD	galactonate dehydratase
K01684	UrolithinM6	0.400411	0.0115409	0.100425	dgoD	galactonate dehydratase
K11060	UrolithinB	0.407245	0.0100789	0.100789	entB	probable enterotoxin B
K01004	UrolithinE	-0.407243	0.0100793	0.100793	pcs	phosphatidylcholine synthase
K07099	UrolithinA	0.370723	0.0201625	0.100813	K07099	uncharacterized protein
K07099	UrolithinM6	-0.38611	0.0151913	0.100813	K07099	uncharacterized protein
K03073	UrolithinM6	-0.407226	0.0100827	0.100827	secE	preprotein translocase subunit SecE
K00275	IsourolithinA	-0.384405	0.0156854	0.100867	pdxH, PNPO	pyridoxamine 5'-phosphate oxidase
K00275	UrolithinM6	0.370693	0.0201734	0.100867	pdxH, PNPO	pyridoxamine 5'-phosphate oxidase
K09810	UrolithinE	0.370583	0.0202132	0.101066	lolD	lipoprotein-releasing system ATP-binding protein
K03077	IsourolithinA	-0.374279	0.0189071	0.101072	ulaF, sgaE	L-ribulose-5-phosphate 4-epimerase
K03077	UrolithinE	0.347241	0.0303216	0.101072	ulaF, sgaE	L-ribulose-5-phosphate 4-epimerase
K03077	UrolithinM6	0.350583	0.0286601	0.101072	ulaF, sgaE	L-ribulose-5-phosphate 4-epimerase
K03584	UrolithinE	-0.407099	0.0101084	0.101084	recO	DNA repair protein RecO (recombination protein O)
K03090	IsourolithinA	0.360304	0.0242488	0.101089	SIG3.3.2, sigB	RNA polymerase sigma-B factor
K03090	UrolithinE	-0.365383	0.0221781	0.101089	SIG3.3.2, sigB	RNA polymerase sigma-B factor
K03090	UrolithinM6	-0.347231	0.0303267	0.101089	SIG3.3.2, sigB	RNA polymerase sigma-B factor
K12941	UrolithinB	-0.370485	0.0202488	0.101244	abgB	aminobenzoyl-glutamate utilization protein B
K02237	UrolithinE	-0.370352	0.0202973	0.101486	comEA	competence protein ComEA
K07048	IsourolithinA	-0.406886	0.0101515	0.101515	PTER, php	phosphotriesterase-related protein
K17226	UrolithinB	0.406762	0.0101766	0.101766	soxY	sulfur-oxidizing protein SoxY
K06338	UrolithinM6	0.370197	0.0203539	0.10177	cotSA	spore coat protein SA
K05989	UrolithinM6	0.370134	0.0203769	0.101884	ramA	alpha-L-rhamnosidase
K04027	all	0.409109	0.0102032	0.102032	eutM	ethanolamine utilization protein EutM
K01505	UrolithinM5	0.370054	0.0204064	0.102032	E3.5.99.7	1-aminocyclopropane-1-carboxylate deaminase
K05873	UrolithinB	0.40658	0.0102137	0.102137	E4.6.1.1B, cyaB	adenylate cyclase, class 2
K06928	UrolithinA	0.40656	0.0102179	0.102179	NTPCR	nucleoside-triphosphatase
K17828	UrolithinM6	-0.406556	0.0102188	0.102188	pyrDI	dihydroorotate dehydrogenase (NAD+) catalytic subunit
K03383	IsourolithinA	-0.369957	0.0204417	0.102208	atzD	cyanuric acid amidohydrolase
K10105	IsourolithinA	-0.369957	0.0204417	0.102208	LIPT1	lipoyltransferase 1
K17205	IsourolithinA	-0.369957	0.0204417	0.102208	xltC	putative xylitol transport system substrate-binding protein
K17238	IsourolithinA	-0.369957	0.0204417	0.102208	inoF	inositol-phosphate transport system permease protein
K17239	IsourolithinA	-0.369957	0.0204417	0.102208	inoG	inositol-phosphate transport system permease protein
K17240	IsourolithinA	-0.369957	0.0204417	0.102208	inoK	inositol-phosphate transport system ATP-binding protein
K17311	IsourolithinA	-0.369957	0.0204417	0.102208	K17311, treS	trehalose transport system substrate-binding protein
K17312	IsourolithinA	-0.369957	0.0204417	0.102208	K17312, treT	trehalose transport system permease protein
K17313	IsourolithinA	-0.369957	0.0204417	0.102208	treU	trehalose transport system permease protein
K17335	IsourolithinA	-0.369957	0.0204417	0.102208	NFAT5	nuclear factor of activated T-cells 5
K18022	IsourolithinA	-0.369957	0.0204417	0.102208	cutC	glyceraldehyde dehydrogenase small subunit
K18908	IsourolithinA	-0.369957	0.0204417	0.102208	mepA	multidrug efflux pump
K03383	UrolithinM6	0.385901	0.0152514	0.102208	atzD	cyanuric acid amidohydrolase
K10105	UrolithinM6	0.385901	0.0152514	0.102208	LIPT1	lipoyltransferase 1
K17205	UrolithinM6	0.385901	0.0152514	0.102208	xltC	putative xylitol transport system substrate-binding protein
K17238	UrolithinM6	0.385901	0.0152514	0.102208	inoF	inositol-phosphate transport system permease protein
K17239	UrolithinM6	0.385901	0.0152514	0.102208	inoG	inositol-phosphate transport system permease protein
K17240	UrolithinM6	0.385901	0.0152514	0.102208	inoK	inositol-phosphate transport system ATP-binding protein
K17311	UrolithinM6	0.385901	0.0152514	0.102208	K17311, treS	trehalose transport system substrate-binding protein
K17312	UrolithinM6	0.385901	0.0152514	0.102208	K17312, treT	trehalose transport system permease protein
K17313	UrolithinM6	0.385901	0.0152514	0.102208	treU	trehalose transport system permease protein
K17335	UrolithinM6	0.385901	0.0152514	0.102208	NFAT5	nuclear factor of activated T-cells 5
K18022	UrolithinM6	0.385901	0.0152514	0.102208	cutC	glyceraldehyde dehydrogenase small subunit
K18908	UrolithinM6	0.385901	0.0152514	0.102208	mepA	multidrug efflux pump
K08679	UrolithinE	0.346548	0.0306761	0.102254	E5.1.3.6	UDP-glucuronate 4-epimerase
K00158	UrolithinE	-0.406521	0.0102259	0.102259	E1.2.3.3, poxL	pyruvate oxidase
K06397	UrolithinM6	-0.369911	0.0204588	0.102294	spoIIIAH	stage III sporulation protein AH
K09922	IsourolithinA	-0.369823	0.0204911	0.102456	K09922	uncharacterized protein
K09922	UrolithinM6	0.371363	0.0199314	0.102456	K09922	uncharacterized protein
K01436	UrolithinA	0.394817	0.0128685	0.10249	K01436	amidohydrolase
K01436	UrolithinB	-0.369804	0.0204979	0.10249	K01436	amidohydrolase
K05966	IsourolithinA	-0.369722	0.0205284	0.102642	citG	triphosphoribosyl-dephospho-CoA synthase
K07344	IsourolithinA	0.406203	0.0102911	0.102911	trbL	type IV secretion system protein TrbL
K08309	IsourolithinA	0.369519	0.020603	0.103015	slt	soluble lytic murein transglycosylase
K01574	UrolithinB	0.406127	0.0103067	0.103067	adc	acetoacetate decarboxylase
K05563	UrolithinB	0.406127	0.0103067	0.103067	phaF	multicomponent K+:H+ antiporter subunit F
K05564	UrolithinB	0.406127	0.0103067	0.103067	phaG	multicomponent K+:H+ antiporter subunit G
K17570	UrolithinB	0.406127	0.0103067	0.103067	HYDIN	hydrocephalus-inducing protein
K03091	IsourolithinA	0.406076	0.0103171	0.103171	SIG3.4	RNA polymerase sporulation-specific sigma factor
K10040	UrolithinE	-0.369312	0.0206795	0.103397	ABC.GLN1.P	putative glutamine transport system permease protein
K06921	UrolithinE	0.369312	0.0206795	0.103397	K06921	uncharacterized protein
K06398	IsourolithinA	0.405873	0.0103589	0.103589	spoIVA	stage IV sporulation protein A
K06405	IsourolithinA	0.405873	0.0103589	0.103589	spoVAC	stage V sporulation protein AC
K06937	UrolithinA	0.40575	0.0103844	0.103844	K06937	7,8-dihydro-6-hydroxymethylpterin dimethyltransferase
K01573	IsourolithinA	-0.405671	0.0104008	0.104008	oadG	oxaloacetate decarboxylase, gamma subunit
K15913	UrolithinM6	0.405662	0.0104027	0.104027	pglD	UDP-N-acetylbacillosamine N-acetyltransferase
K02164	UrolithinB	0.405571	0.0104216	0.104216	norE	nitric oxide reductase NorE protein
K02305	UrolithinB	0.405571	0.0104216	0.104216	norC	nitric oxide reductase subunit C
K02448	UrolithinB	0.405571	0.0104216	0.104216	norD	nitric oxide reductase NorD protein
K12448	UrolithinB	0.405571	0.0104216	0.104216	UXE, uxe	UDP-arabinose 4-epimerase
K18989	UrolithinB	0.405571	0.0104216	0.104216	vexF	multidrug efflux pump
K18990	UrolithinB	0.405571	0.0104216	0.104216	vexE	membrane fusion protein, multidrug efflux system
K19054	UrolithinB	0.405571	0.0104216	0.104216	FXN	frataxin
K01195	UrolithinE	0.345392	0.0312744	0.104248	uidA, GUSB	beta-glucuronidase
K02169	IsourolithinA	-0.399696	0.0117038	0.104362	bioC	malonyl-CoA O-methyltransferase
K02169	UrolithinM6	0.368794	0.0208723	0.104362	bioC	malonyl-CoA O-methyltransferase
K15016	IsourolithinA	0.405468	0.0104428	0.104428	K15016	enoyl-CoA hydratase / 3-hydroxyacyl-CoA dehydrogenase
K07013	UrolithinM5	0.405466	0.0104433	0.104433	K07013	uncharacterized protein
K10677	UrolithinM5	0.405466	0.0104433	0.104433	E4.2.2.17	inulin fructotransferase (DFA-I-forming)
K05595	UrolithinM6	0.405438	0.0104491	0.104491	marC	multiple antibiotic resistance protein
K07787	UrolithinM6	0.405438	0.0104491	0.104491	cusA, silA	Cu(I)/Ag(I) efflux system membrane protein CusA/SilA
K13599	UrolithinM6	0.382207	0.0163421	0.104512	ntrX	two-component system, NtrC family, nitrogen regulation response regulator NtrX
K13599	UrolithinM7	-0.368713	0.0209025	0.104512	ntrX	two-component system, NtrC family, nitrogen regulation response regulator NtrX
K00045	UrolithinE	0.405365	0.0104643	0.104643	E1.1.1.67, mtlK	mannitol 2-dehydrogenase
K07469	UrolithinA	0.405345	0.0104685	0.104685	mop	aldehyde oxidoreductase
K11214	UrolithinA	0.405345	0.0104685	0.104685	SHPK	sedoheptulokinase
K01665	UrolithinM6	0.405327	0.0104723	0.104723	pabB	para-aminobenzoate synthetase component I
K08321	UrolithinM6	0.405327	0.0104723	0.104723	lsrF	3-hydroxy-5-phosphonooxypentane-2,4-dione thiolase
K01209	IsourolithinA	-0.345114	0.0314201	0.104734	abfA	alpha-N-arabinofuranosidase
K02990	IsourolithinA	0.345114	0.0314201	0.104734	RP-S6, MRPS6, rpsF	small subunit ribosomal protein S6
K02990	UrolithinE	-0.351979	0.0279886	0.104734	RP-S6, MRPS6, rpsF	small subunit ribosomal protein S6
K02990	UrolithinM6	-0.377284	0.0178976	0.104734	RP-S6, MRPS6, rpsF	small subunit ribosomal protein S6
K12452	UrolithinD	0.389327	0.0142949	0.104779	ascC, ddhC, rfbH	CDP-4-dehydro-6-deoxyglucose reductase, E1
K12452	UrolithinM6	0.36857	0.0209559	0.104779	ascC, ddhC, rfbH	CDP-4-dehydro-6-deoxyglucose reductase, E1
K11636	UrolithinM5	0.405122	0.010515	0.10515	yxdM	putative ABC transport system permease protein
K01866	UrolithinB	0.344833	0.0315677	0.105226	YARS, tyrS	tyrosyl-tRNA synthetase
K01866	UrolithinE	-0.353943	0.0270657	0.105226	YARS, tyrS	tyrosyl-tRNA synthetase
K01866	UrolithinM6	-0.383876	0.0158414	0.105226	YARS, tyrS	tyrosyl-tRNA synthetase
K07574	IsourolithinA	0.34481	0.0315796	0.105265	yhbY	RNA-binding protein
K00758	UrolithinE	-0.405019	0.0105367	0.105367	deoA, TYMP	thymidine phosphorylase
K04653	UrolithinB	0.404991	0.0105425	0.105425	hypC	hydrogenase expression/formation protein HypC
K08325	IsourolithinA	-0.404962	0.0105486	0.105486	yqhD	NADP-dependent alcohol dehydrogenase
K00133	UrolithinE	-0.380059	0.0170064	0.105619	asd	aspartate-semialdehyde dehydrogenase
K00133	UrolithinM6	-0.368123	0.0211238	0.105619	asd	aspartate-semialdehyde dehydrogenase
K00995	IsourolithinA	0.344608	0.0316863	0.105621	pgsA, PGS1	CDP-diacylglycerol--glycerol-3-phosphate 3-phosphatidyltransferase
K13641	IsourolithinA	-0.368101	0.0211321	0.10566	iclR	IclR family transcriptional regulator, acetate operon repressor
K01883	UrolithinE	-0.401321	0.0113364	0.10583	CARS, cysS	cysteinyl-tRNA synthetase
K01883	UrolithinM6	-0.368012	0.021166	0.10583	CARS, cysS	cysteinyl-tRNA synthetase
K07798	UrolithinM6	0.404768	0.0105894	0.105894	cusB, silB	membrane fusion protein, Cu(I)/Ag(I) efflux system
K14048	UrolithinA	0.404738	0.0105957	0.105957	ureAB	urease subunit gamma/beta
K01870	UrolithinE	-0.391961	0.0135947	0.106252	IARS, ileS	isoleucyl-tRNA synthetase
K01870	UrolithinM6	-0.367788	0.0212505	0.106252	IARS, ileS	isoleucyl-tRNA synthetase
K03439	UrolithinM6	-0.404545	0.0106365	0.106365	trmB, METTL1	tRNA (guanine-N7-)-methyltransferase
K07315	UrolithinA	0.404535	0.0106384	0.106384	rsbU_P	phosphoserine phosphatase RsbU/P
K02005	IsourolithinA	-0.367696	0.0212853	0.106427	ABC.CD.TX	HlyD family secretion protein
K02005	UrolithinM6	0.396277	0.01251	0.106427	ABC.CD.TX	HlyD family secretion protein
K13924	UrolithinC	-0.403793	0.0107962	0.106552	cheBR	two-component system, chemotaxis family, CheB/CheR fusion protein
K13924	UrolithinM5	0.36763	0.0213104	0.106552	cheBR	two-component system, chemotaxis family, CheB/CheR fusion protein
K10794	IsourolithinA	0.404456	0.0106553	0.106553	prdB	D-proline reductase (dithiol) PrdB
K03652	UrolithinE	-0.367579	0.0213299	0.106649	MPG	DNA-3-methyladenine glycosylase
K06949	UrolithinB	0.367534	0.0213469	0.106735	rsgA, engC	ribosome biogenesis GTPase / thiamine phosphate phosphatase
K06949	UrolithinE	-0.398663	0.0119426	0.106735	rsgA, engC	ribosome biogenesis GTPase / thiamine phosphate phosphatase
K03973	UrolithinA	0.404333	0.0106813	0.106813	pspC	phage shock protein C
K13853	all	0.367456	0.0213766	0.106883	aroG, aroA	3-deoxy-7-phosphoheptulonate synthase / chorismate mutase
K19081	UrolithinB	0.367452	0.0213781	0.10689	braS, bceS	two-component system, OmpR family, sensor histidine kinase BraS/BceS
K19082	UrolithinB	0.367452	0.0213781	0.10689	braR, bceR	two-component system, OmpR family, response regulator protein BraR/BceR
K03417	UrolithinM6	0.403986	0.0107551	0.107551	prpB	methylisocitrate lyase
K08602	UrolithinE	-0.403979	0.0107566	0.107566	pepF, pepB	oligoendopeptidase F
K00980	UrolithinB	-0.403856	0.0107828	0.107828	tagD	glycerol-3-phosphate cytidylyltransferase
K06381	UrolithinB	0.403856	0.0107828	0.107828	spoIID	stage II sporulation protein D
K06926	UrolithinD	0.403856	0.0107828	0.107828	K06926	uncharacterized protein
K08168	UrolithinM7	0.403815	0.0107915	0.107915	tetB	MFS transporter, DHA2 family, metal-tetracycline-proton antiporter
K08995	all	0.343768	0.0321319	0.107952	K08995	putative membrane protein
K08995	UrolithinB	0.343294	0.0323856	0.107952	K08995	putative membrane protein
K11931	UrolithinM6	0.403798	0.0107953	0.107953	pgaB	poly-beta-1,6-N-acetyl-D-glucosamine N-deacetylase
K01608	UrolithinM6	0.403763	0.0108028	0.108028	gcl	tartronate-semialdehyde synthase
K15532	UrolithinM6	0.403763	0.0108028	0.108028	yteR, yesR	unsaturated rhamnogalacturonyl hydrolase
K02495	UrolithinB	0.366853	0.0216073	0.108036	hemN, hemZ	oxygen-independent coproporphyrinogen III oxidase
K08084	UrolithinA	0.403725	0.0108107	0.108107	fimT	type IV fimbrial biogenesis protein FimT
K01136	UrolithinM7	0.40354	0.0108505	0.108505	IDS	iduronate 2-sulfatase
K10385	UrolithinM7	0.40354	0.0108505	0.108505	LOR	loricrin
K03745	UrolithinM6	0.403539	0.0108507	0.108507	slyX	SlyX protein
K06379	IsourolithinA	0.403443	0.0108714	0.108714	spoIIAB	stage II sporulation protein AB (anti-sigma F factor)
K06407	IsourolithinA	0.403443	0.0108714	0.108714	spoVAE	stage V sporulation protein AE
K15977	IsourolithinA	-0.366481	0.0217506	0.108753	K15977	putative oxidoreductase
K15977	UrolithinM6	0.395942	0.0125915	0.108753	K15977	putative oxidoreductase
K06285	UrolithinC	-0.403421	0.0108761	0.108761	mtrB	transcription attenuation protein (tryptophan RNA-binding attenuator protein)
K06283	UrolithinE	-0.324939	0.0435534	0.108884	spoIIID	putative DeoR family transcriptional regulator, stage III sporulation protein D
K05800	all	0.356478	0.0264975	0.108907	ybaO	Lrp/AsnC family transcriptional regulator
K05800	UrolithinM6	0.342762	0.0326722	0.108907	ybaO	Lrp/AsnC family transcriptional regulator
K05800	UrolithinM7	0.378344	0.0175528	0.108907	ybaO	Lrp/AsnC family transcriptional regulator
K02488	UrolithinC	-0.353207	0.0274087	0.109005	pleD	two-component system, cell cycle response regulator
K02488	UrolithinM7	-0.342708	0.0327015	0.109005	pleD	two-component system, cell cycle response regulator
K08676	IsourolithinA	-0.402228	0.0111356	0.109034	tri	tricorn protease
K08676	UrolithinM6	0.366336	0.0218068	0.109034	tri	tricorn protease
K02225	UrolithinB	0.403222	0.0109191	0.109191	cobC1, cobC	cobalamin biosynthetic protein CobC
K16306	UrolithinB	-0.366222	0.0218509	0.109254	K16306	fructose-bisphosphate aldolase / 2-amino-3,7-dideoxy-D-threo-hept-6-ulosonate synthase
K04565	UrolithinM5	-0.342504	0.0328125	0.109375	SOD1	superoxide dismutase, Cu-Zn family
K02484	UrolithinM6	0.366112	0.0218934	0.109467	K02484	two-component system, OmpR family, sensor kinase
K01347	UrolithinA	-0.366019	0.0219297	0.109648	iga	IgA-specific serine endopeptidase
K07268	UrolithinA	-0.366019	0.0219297	0.109648	oapA	opacity associated protein
K10094	UrolithinA	-0.366019	0.0219297	0.109648	cbiK	nickel transport protein
K11016	UrolithinA	-0.366019	0.0219297	0.109648	shlA, hhdA, hpmA	hemolysin
K11017	UrolithinA	-0.366019	0.0219297	0.109648	shlB, hhdB, hpmB	hemolysin activation/secretion protein
K18136	UrolithinA	-0.366019	0.0219297	0.109648	acrR	TetR/AcrR family transcriptional regulator, multidrug resistance operon repressor
K19047	UrolithinA	-0.366019	0.0219297	0.109648	tetC	TetR/AcrR family transcriptional regulator, repressor of tetCD
K01347	UrolithinM7	-0.393934	0.0130894	0.109648	iga	IgA-specific serine endopeptidase
K07268	UrolithinM7	-0.393934	0.0130894	0.109648	oapA	opacity associated protein
K10094	UrolithinM7	-0.393934	0.0130894	0.109648	cbiK	nickel transport protein
K11016	UrolithinM7	-0.393934	0.0130894	0.109648	shlA, hhdA, hpmA	hemolysin
K11017	UrolithinM7	-0.393934	0.0130894	0.109648	shlB, hhdB, hpmB	hemolysin activation/secretion protein
K18136	UrolithinM7	-0.393934	0.0130894	0.109648	acrR	TetR/AcrR family transcriptional regulator, multidrug resistance operon repressor
K19047	UrolithinM7	-0.393934	0.0130894	0.109648	tetC	TetR/AcrR family transcriptional regulator, repressor of tetCD
K02802	UrolithinE	-0.403	0.0109671	0.109671	PTS-Nag-EIIA, nagE	PTS system, N-acetylglucosamine-specific IIA component
K19271	IsourolithinA	-0.381165	0.0166617	0.109684	catA	chloramphenicol O-acetyltransferase type A
K19271	UrolithinM6	0.366001	0.0219369	0.109684	catA	chloramphenicol O-acetyltransferase type A
K07586	UrolithinM7	0.402963	0.0109752	0.109752	ygaC	uncharacterized protein
K01818	IsourolithinA	-0.346835	0.0305287	0.109794	fucI	L-fucose/D-arabinose isomerase
K01818	UrolithinE	0.342272	0.0329382	0.109794	fucI	L-fucose/D-arabinose isomerase
K02591	UrolithinE	-0.402939	0.0109804	0.109804	nifK	nitrogenase molybdenum-iron protein beta chain
K00226	IsourolithinA	-0.402937	0.0109808	0.109808	pyrD	dihydroorotate dehydrogenase (fumarate)
K02022	IsourolithinA	-0.365873	0.0219864	0.109932	ABC.MR.TX	HlyD family secretion protein
K09929	UrolithinB	0.402847	0.0110004	0.110004	K09929	uncharacterized protein
K09789	IsourolithinA	-0.402835	0.0110028	0.110028	bioG	pimeloyl-[acyl-carrier protein] methyl ester esterase
K02600	UrolithinM6	-0.365777	0.022024	0.11012	nusA	N utilization substance protein A
K00613	IsourolithinA	0.402734	0.0110249	0.110249	GATM	glycine amidinotransferase
K12528	UrolithinM6	0.402666	0.0110398	0.110398	xdhD	putative selenate reductase molybdopterin-binding subunit
K09128	IsourolithinA	-0.381018	0.0167072	0.11043	K09128	uncharacterized protein
K09128	UrolithinM5	0.365618	0.0220861	0.11043	K09128	uncharacterized protein
K06145	UrolithinM6	0.402645	0.0110442	0.110442	gntR	LacI family transcriptional regulator, gluconate utilization system Gnt-I transcriptional repressor
K07308	IsourolithinA	0.402633	0.0110469	0.110469	dmsC	anaerobic dimethyl sulfoxide reductase subunit C (DMSO reductase anchor subunit)
K02238	IsourolithinA	0.380051	0.017009	0.110557	comEC	competence protein ComEC
K02238	UrolithinM6	-0.365554	0.0221113	0.110557	comEC	competence protein ComEC
K00805	UrolithinE	-0.328868	0.0409326	0.110705	hepST	heptaprenyl diphosphate synthase
K00805	UrolithinM6	-0.323881	0.0442819	0.110705	hepST	heptaprenyl diphosphate synthase
K05303	UrolithinA	0.402511	0.0110737	0.110737	K05303	O-methyltransferase
K14982	UrolithinE	-0.367579	0.0213299	0.110763	ciaH	two-component system, OmpR family, sensor histidine kinase CiaH
K14983	UrolithinE	-0.367579	0.0213299	0.110763	ciaR	two-component system, OmpR family, response regulator CiaR
K14982	UrolithinM7	0.365448	0.0221527	0.110763	ciaH	two-component system, OmpR family, sensor histidine kinase CiaH
K14983	UrolithinM7	0.365448	0.0221527	0.110763	ciaR	two-component system, OmpR family, response regulator CiaR
K12452	IsourolithinA	-0.34157	0.0333228	0.111076	ascC, ddhC, rfbH	CDP-4-dehydro-6-deoxyglucose reductase, E1
K13820	IsourolithinA	0.402329	0.0111134	0.111134	fliR-flhB	flagellar biosynthetic protein FliR/FlhB
K14475	UrolithinB	0.341428	0.033401	0.111337	ICP	inhibitor of cysteine peptidase
K14475	UrolithinE	-0.341579	0.0333176	0.111337	ICP	inhibitor of cysteine peptidase
K02528	UrolithinE	-0.386299	0.0151375	0.111435	ksgA	16S rRNA (adenine1518-N6/adenine1519-N6)-dimethyltransferase
K02992	UrolithinE	-0.386299	0.0151375	0.111435	RP-S7, MRPS7, rpsG	small subunit ribosomal protein S7
K02528	UrolithinM6	-0.365107	0.0222869	0.111435	ksgA	16S rRNA (adenine1518-N6/adenine1519-N6)-dimethyltransferase
K02992	UrolithinM6	-0.365107	0.0222869	0.111435	RP-S7, MRPS7, rpsG	small subunit ribosomal protein S7
K07048	UrolithinM6	0.365107	0.0222869	0.111435	PTER, php	phosphotriesterase-related protein
K15866	all	0.366599	0.0222888	0.111444	paaG	2-(1,2-epoxy-1,2-dihydrophenyl)acetyl-CoA isomerase
K03852	IsourolithinA	0.402179	0.0111465	0.111465	xsc	sulfoacetaldehyde acetyltransferase
K11912	IsourolithinA	0.402179	0.0111465	0.111465	ppkA	serine/threonine-protein kinase PpkA
K02935	IsourolithinA	0.341266	0.0334902	0.111634	RP-L7, MRPL12, rplL	large subunit ribosomal protein L7/L12
K06960	IsourolithinA	0.341266	0.0334902	0.111634	K06960	uncharacterized protein
K02935	UrolithinE	-0.36885	0.0208513	0.111634	RP-L7, MRPL12, rplL	large subunit ribosomal protein L7/L12
K02935	UrolithinM6	-0.351812	0.0280683	0.111634	RP-L7, MRPL12, rplL	large subunit ribosomal protein L7/L12
K00773	UrolithinE	-0.395543	0.0126891	0.111655	tgt, QTRT1	queuine tRNA-ribosyltransferase
K00773	UrolithinM6	-0.364995	0.022331	0.111655	tgt, QTRT1	queuine tRNA-ribosyltransferase
K18930	IsourolithinA	-0.364962	0.0223441	0.11172	dld	D-lactate dehydrogenase
K18930	UrolithinM6	0.392702	0.013403	0.11172	dld	D-lactate dehydrogenase
K13573	UrolithinE	-0.40198	0.0111902	0.111902	pafC	proteasome accessory factor C
K05813	IsourolithinA	-0.364861	0.0223841	0.11192	ugpB	sn-glycerol 3-phosphate transport system substrate-binding protein
K08697	UrolithinM6	0.40193	0.0112013	0.112013	ccmL	carbon dioxide concentrating mechanism protein CcmL
K10977	UrolithinM6	0.40193	0.0112013	0.112013	aksA	methanogen homocitrate synthase
K14274	UrolithinM6	0.40193	0.0112013	0.112013	K14274	D-xylonolactonase
K15358	UrolithinM6	0.40193	0.0112013	0.112013	ena	enamidase
K16793	UrolithinM6	0.40193	0.0112013	0.112013	aksE	methanogen homoaconitase small subunit
K19647	UrolithinM6	0.40193	0.0112013	0.112013	hgd	2-hydroxymethylglutarate dehydrogenase
K18983	IsourolithinA	-0.401925	0.0112023	0.112023	gci	D-galactarolactone cycloisomerase
K04844	UrolithinM6	0.401863	0.011216	0.11216	ycjT	hypothetical glycosyl hydrolase
K02113	UrolithinD	0.401813	0.0112271	0.112271	ATPF1D, atpH	F-type H+-transporting ATPase subunit delta
K07078	UrolithinM6	0.401752	0.0112407	0.112407	K07078	uncharacterized protein
K02482	IsourolithinA	0.401731	0.0112451	0.112451	K02482	two-component system, NtrC family, sensor kinase
K03197	IsourolithinA	0.401731	0.0112451	0.112451	virB2, lvhB2	type IV secretion system protein VirB2
K03198	IsourolithinA	0.401731	0.0112451	0.112451	virB3, lvhB3	type IV secretion system protein VirB3
K07151	IsourolithinA	0.401731	0.0112451	0.112451	STT3	dolichyl-diphosphooligosaccharide--protein glycosyltransferase
K09141	IsourolithinA	0.401731	0.0112451	0.112451	K09141	uncharacterized protein
K16885	IsourolithinA	0.401731	0.0112451	0.112451	qmoA	quinone-modifying oxidoreductase, subunit QmoA
K16886	IsourolithinA	0.401731	0.0112451	0.112451	qmoB	quinone-modifying oxidoreductase, subunit QmoB
K16887	IsourolithinA	0.401731	0.0112451	0.112451	qmoC	quinone-modifying oxidoreductase, subunit QmoC
K12511	UrolithinA	0.401701	0.0112519	0.112519	tadC	tight adherence protein C
K03826	UrolithinB	0.340747	0.0337779	0.112593	yiaC	putative acetyltransferase
K03570	IsourolithinA	0.395443	0.0127137	0.112718	mreC	rod shape-determining protein MreC
K03570	UrolithinE	-0.364459	0.0225436	0.112718	mreC	rod shape-determining protein MreC
K00858	UrolithinE	-0.395543	0.0126891	0.112985	ppnK, NADK	NAD+ kinase
K03631	UrolithinE	-0.387454	0.0148112	0.112985	recN	DNA repair protein RecN (Recombination protein N)
K06942	UrolithinE	-0.387454	0.0148112	0.112985	ychF	ribosome-binding ATPase
K00858	UrolithinM6	-0.364325	0.0225971	0.112985	ppnK, NADK	NAD+ kinase
K03631	UrolithinM6	-0.364325	0.0225971	0.112985	recN	DNA repair protein RecN (Recombination protein N)
K06942	UrolithinM6	-0.364325	0.0225971	0.112985	ychF	ribosome-binding ATPase
K02433	IsourolithinA	0.364253	0.0226256	0.113128	gatA, QRSL1	aspartyl-tRNA(Asn)/glutamyl-tRNA(Gln) amidotransferase subunit A
K02433	UrolithinM6	-0.383317	0.0160076	0.113128	gatA, QRSL1	aspartyl-tRNA(Asn)/glutamyl-tRNA(Gln) amidotransferase subunit A
K06147	IsourolithinA	0.340456	0.0339399	0.113133	ABCB-BAC	ATP-binding cassette, subfamily B, bacterial
K08223	UrolithinE	0.340424	0.0339579	0.113193	fsr	MFS transporter, FSR family, fosmidomycin resistance protein
K01588	UrolithinE	-0.388148	0.0146183	0.113208	purE	5-(carboxyamino)imidazole ribonucleotide mutase
K01588	UrolithinM6	-0.364213	0.0226416	0.113208	purE	5-(carboxyamino)imidazole ribonucleotide mutase
K05396	IsourolithinA	-0.364152	0.0226661	0.11333	dcyD	D-cysteine desulfhydrase
K15555	UrolithinM6	0.401193	0.011365	0.11365	ssuB	sulfonate transport system ATP-binding protein
K02888	UrolithinE	-0.380059	0.0170064	0.113655	RP-L21, MRPL21, rplU	large subunit ribosomal protein L21
K02888	UrolithinM6	-0.36399	0.0227311	0.113655	RP-L21, MRPL21, rplU	large subunit ribosomal protein L21
K00287	UrolithinB	-0.401132	0.0113786	0.113786	folA	dihydrofolate reductase
K01657	UrolithinB	-0.401132	0.0113786	0.113786	trpE	anthranilate synthase component I
K11381	IsourolithinA	-0.401114	0.0113826	0.113826	bkdA	2-oxoisovalerate dehydrogenase E1 component
K01580	UrolithinE	0.340077	0.0341519	0.11384	E4.1.1.15, gadB, gadA, GAD	glutamate decarboxylase
K06218	UrolithinA	0.401093	0.0113873	0.113873	relE, stbE	mRNA interferase RelE/StbE
K01089	IsourolithinA	-0.377013	0.017987	0.113879	hisB	imidazoleglycerol-phosphate dehydratase / histidinol-phosphatase
K08289	IsourolithinA	-0.367899	0.0212086	0.113879	purT	phosphoribosylglycinamide formyltransferase 2
K01089	UrolithinM6	0.363878	0.0227759	0.113879	hisB	imidazoleglycerol-phosphate dehydratase / histidinol-phosphatase
K08289	UrolithinM6	0.363878	0.0227759	0.113879	purT	phosphoribosylglycinamide formyltransferase 2
K02904	IsourolithinA	0.339949	0.0342235	0.114078	RP-L29, rpmC	large subunit ribosomal protein L29
K02904	UrolithinE	-0.364112	0.0226819	0.114078	RP-L29, rpmC	large subunit ribosomal protein L29
K02904	UrolithinM6	-0.351588	0.0281751	0.114078	RP-L29, rpmC	large subunit ribosomal protein L29
K02954	UrolithinE	-0.37405	0.0189858	0.114104	RP-S14, MRPS14, rpsN	small subunit ribosomal protein S14
K02954	UrolithinM6	-0.363766	0.0228208	0.114104	RP-S14, MRPS14, rpsN	small subunit ribosomal protein S14
K09772	IsourolithinA	0.339848	0.0342805	0.114268	sepF	cell division inhibitor SepF
K09772	UrolithinE	-0.360761	0.024056	0.114268	sepF	cell division inhibitor SepF
K18828	IsourolithinA	-0.400911	0.0114281	0.114281	mvpA, vapC	tRNA(fMet)-specific endonuclease VapC
K00479	UrolithinB	0.400847	0.0114426	0.114426	gbcA	glycine betaine catabolism A
K00569	UrolithinB	0.400847	0.0114426	0.114426	TPMT, tpmT	thiopurine S-methyltransferase
K01477	UrolithinB	0.400847	0.0114426	0.114426	alc, ALLC	allantoicase
K01795	UrolithinB	0.400847	0.0114426	0.114426	algG	mannuronan 5-epimerase
K01800	UrolithinB	0.400847	0.0114426	0.114426	maiA, GSTZ1	maleylacetoacetate isomerase
K02623	UrolithinB	0.400847	0.0114426	0.114426	pcaQ	LysR family transcriptional regulator, pca operon transcriptional activator
K05559	UrolithinB	0.400847	0.0114426	0.114426	phaA	multicomponent K+:H+ antiporter subunit A
K05560	UrolithinB	0.400847	0.0114426	0.114426	phaC	multicomponent K+:H+ antiporter subunit C
K05561	UrolithinB	0.400847	0.0114426	0.114426	phaD	multicomponent K+:H+ antiporter subunit D
K05562	UrolithinB	0.400847	0.0114426	0.114426	phaE	multicomponent K+:H+ antiporter subunit E
K06598	UrolithinB	0.400847	0.0114426	0.114426	chpC	chemosensory pili system protein ChpC
K06992	UrolithinB	0.400847	0.0114426	0.114426	K06992	uncharacterized protein
K07116	UrolithinB	0.400847	0.0114426	0.114426	pvdQ, quiP	acyl-homoserine-lactone acylase
K07178	UrolithinB	0.400847	0.0114426	0.114426	RIOK1	RIO kinase 1
K07394	UrolithinB	0.400847	0.0114426	0.114426	K07394	SM-20-related protein
K07823	UrolithinB	0.400847	0.0114426	0.114426	pcaF	3-oxoadipyl-CoA thiolase
K08985	UrolithinB	0.400847	0.0114426	0.114426	K08985	putative lipoprotein
K09938	UrolithinB	0.400847	0.0114426	0.114426	K09938	uncharacterized protein
K10022	UrolithinB	0.400847	0.0114426	0.114426	aotJ	arginine/ornithine transport system substrate-binding protein
K10023	UrolithinB	0.400847	0.0114426	0.114426	aotM	arginine/ornithine transport system permease protein
K10024	UrolithinB	0.400847	0.0114426	0.114426	aotQ	arginine/ornithine transport system permease protein
K10253	UrolithinB	0.400847	0.0114426	0.114426	K10253	DOPA 4,5-dioxygenase
K11383	UrolithinB	0.400847	0.0114426	0.114426	kinB	two-component system, NtrC family, sensor histidine kinase KinB
K12254	UrolithinB	0.400847	0.0114426	0.114426	kauB	4-guanidinobutyraldehyde dehydrogenase / NAD-dependent aldehyde dehydrogenase
K12976	UrolithinB	0.400847	0.0114426	0.114426	pagL	lipid A 3-O-deacylase
K14268	UrolithinB	0.400847	0.0114426	0.114426	davT, gabT	5-aminovalerate/4-aminobutyrate aminotransferase
K16081	UrolithinB	0.400847	0.0114426	0.114426	algE	alginate production protein
K16872	UrolithinB	0.400847	0.0114426	0.114426	E2.3.1.207	beta-ketodecanoyl-[acyl-carrier-protein] synthase
K17060	UrolithinB	0.400847	0.0114426	0.114426	aauS	two-component system, sensor histidine kinase AauS
K17061	UrolithinB	0.400847	0.0114426	0.114426	aauR	two-component system, response regulator AauR
K17736	UrolithinB	0.400847	0.0114426	0.114426	cdhR	AraC family transcriptional regulator, carnitine catabolism transcriptional activator
K18093	UrolithinB	0.400847	0.0114426	0.114426	oprD	imipenem/basic amino acid-specific outer membrane pore
K18297	UrolithinB	0.400847	0.0114426	0.114426	mexT	LysR family transcriptional regulator, mexEF-oprN operon transcriptional activator
K18298	UrolithinB	0.400847	0.0114426	0.114426	mexE	membrane fusion protein, multidrug efflux system
K18299	UrolithinB	0.400847	0.0114426	0.114426	mexF	multidrug efflux pump
K18300	UrolithinB	0.400847	0.0114426	0.114426	oprN	outer membrane protein, multidrug efflux system
K19290	UrolithinB	0.400847	0.0114426	0.114426	alg8	mannuronan synthase
K19291	UrolithinB	0.400847	0.0114426	0.114426	alg44	mannuronan synthase
K19292	UrolithinB	0.400847	0.0114426	0.114426	algK	alginate biosynthesis protein AlgK
K19293	UrolithinB	0.400847	0.0114426	0.114426	algX	alginate biosynthesis protein AlgX
K19295	UrolithinB	0.400847	0.0114426	0.114426	algJ	alginate O-acetyltransferase complex protein AlgJ
K19296	UrolithinB	0.400847	0.0114426	0.114426	algF	alginate O-acetyltransferase complex protein AlgF
K19591	UrolithinB	0.400847	0.0114426	0.114426	cueR	MerR family transcriptional regulator, copper efflux regulator
K19609	UrolithinB	0.400847	0.0114426	0.114426	pfeS, pirS	two-component system, OmpR family, sensor histidine kinase PfeS
K19610	UrolithinB	0.400847	0.0114426	0.114426	pfeR, pirR	two-component system, OmpR family, response regulator PfeR
K05499	UrolithinM6	0.400746	0.0114652	0.114652	cytR	LacI family transcriptional regulator, repressor for deo operon, udp, cdd, tsx, nupC, and nupG
K09132	UrolithinA	0.400695	0.0114766	0.114766	K09132	uncharacterized protein
K00860	UrolithinM6	0.400634	0.0114904	0.114904	cysC	adenylylsulfate kinase
K01266	IsourolithinA	-0.400527	0.0115148	0.115148	dmpA, dap	D-aminopeptidase
K07080	UrolithinC	-0.400526	0.011515	0.11515	K07080	uncharacterized protein
K01438	IsourolithinA	-0.385823	0.0152737	0.115232	argE	acetylornithine deacetylase
K01438	UrolithinM6	0.363208	0.0230463	0.115232	argE	acetylornithine deacetylase
K02614	IsourolithinA	-0.400405	0.0115423	0.115423	paaI	acyl-CoA thioesterase
K06382	IsourolithinA	0.400405	0.0115423	0.115423	spoIIE	stage II sporulation protein E
K19114	UrolithinM5	0.400396	0.0115442	0.115442	csh1	CRISPR-associated protein Csh1
K05884	UrolithinM6	0.362917	0.0231642	0.115821	comC	L-2-hydroxycarboxylate dehydrogenase (NAD+)
K00762	UrolithinM6	-0.400187	0.0115916	0.115916	pyrE	orotate phosphoribosyltransferase
K07704	UrolithinM6	0.400187	0.0115916	0.115916	lytS	two-component system, LytTR family, sensor histidine kinase LytS
K16237	UrolithinE	-0.400181	0.011593	0.11593	aroP	aromatic amino acid permease
K01907	IsourolithinA	0.400158	0.0115983	0.115983	AACS, acsA	acetoacetyl-CoA synthetase
K03224	UrolithinM6	0.400076	0.0116171	0.116171	yscN, sctN, hrcN	ATP synthase in type III secretion protein N
K10742	UrolithinE	-0.400068	0.0116188	0.116188	DNA2	DNA replication ATP-dependent helicase Dna2
K15554	IsourolithinA	-0.383798	0.0158647	0.116369	ssuC	sulfonate transport system permease protein
K06966	UrolithinM6	0.362649	0.0232737	0.116369	K06966	uncharacterized protein
K15554	UrolithinM6	0.362649	0.0232737	0.116369	ssuC	sulfonate transport system permease protein
K10563	UrolithinM7	0.399979	0.0116392	0.116392	mutM, fpg	formamidopyrimidine-DNA glycosylase
K00281	IsourolithinA	-0.362633	0.0232802	0.116401	GLDC, gcvP	glycine dehydrogenase
K07735	IsourolithinA	-0.362633	0.0232802	0.116401	algH	putative transcriptional regulator
K07735	UrolithinM6	0.394825	0.0128665	0.116401	algH	putative transcriptional regulator
K00281	UrolithinM6	0.378067	0.0176425	0.116401	GLDC, gcvP	glycine dehydrogenase
K03043	UrolithinE	-0.399934	0.0116493	0.116493	rpoB	DNA-directed RNA polymerase subunit beta
K09138	IsourolithinA	0.399899	0.0116574	0.116574	K09138	uncharacterized protein
K01730	IsourolithinA	-0.371949	0.0197218	0.116575	ogl	oligogalacturonide lyase
K01730	UrolithinE	0.340308	0.0340225	0.116575	ogl	oligogalacturonide lyase
K01730	UrolithinM6	0.338629	0.0349724	0.116575	ogl	oligogalacturonide lyase
K07407	IsourolithinA	-0.399798	0.0116806	0.116806	E3.2.1.22B, galA, rafA	alpha-galactosidase
K19137	UrolithinM7	0.39974	0.0116938	0.116938	csn2	CRISPR-associated protein Csn2
K00882	IsourolithinA	0.33843	0.035086	0.116953	fruK	1-phosphofructokinase
K09817	UrolithinA	-0.399676	0.0117084	0.117084	znuC	zinc transport system ATP-binding protein
K15977	UrolithinE	0.338228	0.0352022	0.117341	K15977	putative oxidoreductase
K01809	UrolithinM7	0.399552	0.0117368	0.117368	manA, MPI	mannose-6-phosphate isomerase
K12294	IsourolithinA	0.362127	0.023488	0.11744	comD	two-component system, LytTR family, sensor histidine kinase ComD
K00262	IsourolithinA	-0.399494	0.0117503	0.117503	E1.4.1.4, gdhA	glutamate dehydrogenase (NADP+)
K18967	UrolithinM6	0.338127	0.0352605	0.117535	dge1	diguanylate cyclase
K19172	UrolithinM6	0.399405	0.0117706	0.117706	dndE	DNA sulfur modification protein DndE
K07736	UrolithinB	0.338022	0.0353207	0.117736	carD	CarD family transcriptional regulator
K19294	UrolithinE	-0.337997	0.0353354	0.117785	algI	alginate O-acetyltransferase complex protein AlgI
K01361	UrolithinE	-0.399356	0.0117819	0.117819	E3.4.21.96	lactocepin
K16785	IsourolithinA	0.337924	0.0353774	0.117925	ecfT	energy-coupling factor transport system permease protein
K19426	IsourolithinA	-0.399306	0.0117934	0.117934	epsI	pyruvyl transferase EpsI
K07334	IsourolithinA	-0.399291	0.0117969	0.117969	higB-1	toxin HigB-1
K00684	IsourolithinA	-0.361823	0.0236134	0.118067	aat	leucyl/phenylalanyl-tRNA---protein transferase
K00684	UrolithinM6	0.377396	0.017861	0.118067	aat	leucyl/phenylalanyl-tRNA---protein transferase
K01847	IsourolithinA	-0.388861	0.014422	0.118207	MUT	methylmalonyl-CoA mutase
K01847	UrolithinM6	0.361755	0.0236414	0.118207	MUT	methylmalonyl-CoA mutase
K01759	all	0.363158	0.0236517	0.118259	GLO1, gloA	lactoylglutathione lyase
K03110	UrolithinE	-0.39901	0.011862	0.11862	ftsY	fused signal recognition particle receptor
K02837	UrolithinE	-0.38341	0.01598	0.118671	prfC	peptide chain release factor 3
K02837	UrolithinM6	-0.361532	0.0237341	0.118671	prfC	peptide chain release factor 3
K02079	UrolithinM6	0.398816	0.011907	0.11907	agaA	N-acetylgalactosamine-6-phosphate deacetylase
K02381	UrolithinM6	0.398816	0.011907	0.11907	fdrA	FdrA protein
K08998	UrolithinE	-0.361339	0.0238143	0.119071	K08998	uncharacterized protein
K01051	IsourolithinA	-0.361317	0.0238237	0.119118	E3.1.1.11	pectinesterase
K01791	all	0.338259	0.0357446	0.119149	wecB	UDP-N-acetylglucosamine 2-epimerase (non-hydrolysing)
K01791	UrolithinE	0.337766	0.0354689	0.119149	wecB	UDP-N-acetylglucosamine 2-epimerase (non-hydrolysing)
K01791	UrolithinM6	0.378513	0.0174981	0.119149	wecB	UDP-N-acetylglucosamine 2-epimerase (non-hydrolysing)
K00833	UrolithinB	-0.318953	0.0478063	0.119516	bioA	adenosylmethionine---8-amino-7-oxononanoate aminotransferase
K00949	UrolithinE	-0.361108	0.0239107	0.119554	thiN, TPK1, THI80	thiamine pyrophosphokinase
K06406	IsourolithinA	0.398582	0.0119614	0.119614	spoVAD	stage V sporulation protein AD
K06076	IsourolithinA	-0.361013	0.0239505	0.119753	fadL	long-chain fatty acid transport protein
K06076	UrolithinM6	0.39583	0.0126188	0.119753	fadL	long-chain fatty acid transport protein
K12995	UrolithinA	0.360985	0.0239623	0.119812	wbpZ, wbdC	rhamnosyl/mannosyltransferase
K12995	UrolithinM5	-0.382448	0.0162691	0.119812	wbpZ, wbdC	rhamnosyl/mannosyltransferase
K12136	IsourolithinA	0.398481	0.0119851	0.119851	hyfA	hydrogenase-4 component A
K01433	UrolithinE	0.336841	0.0360072	0.120024	purU	formyltetrahydrofolate deformylase
K00826	UrolithinE	-0.398316	0.0120237	0.120237	E2.6.1.42, ilvE	branched-chain amino acid aminotransferase
K06207	UrolithinE	-0.396121	0.012548	0.120304	typA, bipA	GTP-binding protein
K06207	UrolithinM6	-0.36075	0.0240609	0.120304	typA, bipA	GTP-binding protein
K12952	IsourolithinA	0.360709	0.024078	0.12039	ctpE	cation-transporting P-type ATPase E
K12952	UrolithinM6	-0.374938	0.0186816	0.12039	ctpE	cation-transporting P-type ATPase E
K11936	IsourolithinA	0.398248	0.0120397	0.120397	pgaC, icaA	poly-beta-1,6-N-acetyl-D-glucosamine synthase
K00075	IsourolithinA	0.336608	0.0361444	0.120481	murB	UDP-N-acetylmuramate dehydrogenase
K00075	UrolithinE	-0.363303	0.0230075	0.120481	murB	UDP-N-acetylmuramate dehydrogenase
K00075	UrolithinM6	-0.342986	0.0325515	0.120481	murB	UDP-N-acetylmuramate dehydrogenase
K13051	IsourolithinA	-0.360608	0.0241206	0.120603	iaaA, ASRGL1	beta-aspartyl-peptidase (threonine type)
K13051	UrolithinE	0.395196	0.0127745	0.120603	iaaA, ASRGL1	beta-aspartyl-peptidase (threonine type)
K18197	IsourolithinA	-0.397975	0.012104	0.12104	yesW	rhamnogalacturonan endolyase
K04844	UrolithinD	0.36027	0.0242633	0.121316	ycjT	hypothetical glycosyl hydrolase
K02911	IsourolithinA	0.336101	0.0364429	0.121476	RP-L32, MRPL32, rpmF	large subunit ribosomal protein L32
K02963	IsourolithinA	0.336101	0.0364429	0.121476	RP-S18, MRPS18, rpsR	small subunit ribosomal protein S18
K02911	UrolithinE	-0.364112	0.0226819	0.121476	RP-L32, MRPL32, rpmF	large subunit ribosomal protein L32
K02963	UrolithinE	-0.362726	0.0232424	0.121476	RP-S18, MRPS18, rpsR	small subunit ribosomal protein S18
K02911	UrolithinM6	-0.354828	0.0266583	0.121476	RP-L32, MRPL32, rpmF	large subunit ribosomal protein L32
K02963	UrolithinM6	-0.349577	0.0291519	0.121476	RP-S18, MRPS18, rpsR	small subunit ribosomal protein S18
K04030	all	0.4	0.0121567	0.121567	eutQ	ethanolamine utilization protein EutQ
K03332	IsourolithinA	-0.360101	0.0243346	0.121673	fruA	fructan beta-fructosidase
K15633	IsourolithinA	0.360101	0.0243346	0.121673	gpmI	2,3-bisphosphoglycerate-independent phosphoglycerate mutase
K15633	UrolithinB	0.386603	0.015051	0.121673	gpmI	2,3-bisphosphoglycerate-independent phosphoglycerate mutase
K02836	UrolithinE	-0.382948	0.0161184	0.12172	prfB	peptide chain release factor 2
K02838	UrolithinE	-0.382948	0.0161184	0.12172	frr, MRRF, RRF	ribosome recycling factor
K02863	UrolithinE	-0.382948	0.0161184	0.12172	RP-L1, MRPL1, rplA	large subunit ribosomal protein L1
K02867	UrolithinE	-0.382948	0.0161184	0.12172	RP-L11, MRPL11, rplK	large subunit ribosomal protein L11
K02871	UrolithinE	-0.382948	0.0161184	0.12172	RP-L13, MRPL13, rplM	large subunit ribosomal protein L13
K02874	UrolithinE	-0.382948	0.0161184	0.12172	RP-L14, MRPL14, rplN	large subunit ribosomal protein L14
K02876	UrolithinE	-0.382948	0.0161184	0.12172	RP-L15, MRPL15, rplO	large subunit ribosomal protein L15
K02878	UrolithinE	-0.382948	0.0161184	0.12172	RP-L16, MRPL16, rplP	large subunit ribosomal protein L16
K02879	UrolithinE	-0.382948	0.0161184	0.12172	RP-L17, MRPL17, rplQ	large subunit ribosomal protein L17
K02881	UrolithinE	-0.382948	0.0161184	0.12172	RP-L18, MRPL18, rplR	large subunit ribosomal protein L18
K02884	UrolithinE	-0.382948	0.0161184	0.12172	RP-L19, MRPL19, rplS	large subunit ribosomal protein L19
K02886	UrolithinE	-0.382948	0.0161184	0.12172	RP-L2, MRPL2, rplB	large subunit ribosomal protein L2
K02887	UrolithinE	-0.382948	0.0161184	0.12172	RP-L20, MRPL20, rplT	large subunit ribosomal protein L20
K02890	UrolithinE	-0.382948	0.0161184	0.12172	RP-L22, MRPL22, rplV	large subunit ribosomal protein L22
K02892	UrolithinE	-0.382948	0.0161184	0.12172	RP-L23, MRPL23, rplW	large subunit ribosomal protein L23
K02899	UrolithinE	-0.382948	0.0161184	0.12172	RP-L27, MRPL27, rpmA	large subunit ribosomal protein L27
K02906	UrolithinE	-0.382948	0.0161184	0.12172	RP-L3, MRPL3, rplC	large subunit ribosomal protein L3
K02926	UrolithinE	-0.382948	0.0161184	0.12172	RP-L4, MRPL4, rplD	large subunit ribosomal protein L4
K02933	UrolithinE	-0.382948	0.0161184	0.12172	RP-L6, MRPL6, rplF	large subunit ribosomal protein L6
K02939	UrolithinE	-0.382948	0.0161184	0.12172	RP-L9, MRPL9, rplI	large subunit ribosomal protein L9
K02946	UrolithinE	-0.382948	0.0161184	0.12172	RP-S10, MRPS10, rpsJ	small subunit ribosomal protein S10
K02948	UrolithinE	-0.382948	0.0161184	0.12172	RP-S11, MRPS11, rpsK	small subunit ribosomal protein S11
K02950	UrolithinE	-0.382948	0.0161184	0.12172	RP-S12, MRPS12, rpsL	small subunit ribosomal protein S12
K02952	UrolithinE	-0.382948	0.0161184	0.12172	RP-S13, rpsM	small subunit ribosomal protein S13
K02956	UrolithinE	-0.382948	0.0161184	0.12172	RP-S15, MRPS15, rpsO	small subunit ribosomal protein S15
K02959	UrolithinE	-0.382948	0.0161184	0.12172	RP-S16, MRPS16, rpsP	small subunit ribosomal protein S16
K02965	UrolithinE	-0.382948	0.0161184	0.12172	RP-S19, rpsS	small subunit ribosomal protein S19
K02982	UrolithinE	-0.382948	0.0161184	0.12172	RP-S3, rpsC	small subunit ribosomal protein S3
K02988	UrolithinE	-0.382948	0.0161184	0.12172	RP-S5, MRPS5, rpsE	small subunit ribosomal protein S5
K02994	UrolithinE	-0.382948	0.0161184	0.12172	RP-S8, rpsH	small subunit ribosomal protein S8
K03664	UrolithinE	-0.382948	0.0161184	0.12172	smpB	SsrA-binding protein
K03687	UrolithinE	-0.382948	0.0161184	0.12172	GRPE	molecular chaperone GrpE
K03977	UrolithinE	-0.382948	0.0161184	0.12172	engA, der	GTPase
K06187	UrolithinE	-0.382948	0.0161184	0.12172	recR	recombination protein RecR
K06925	UrolithinE	-0.382948	0.0161184	0.12172	tsaE	tRNA threonylcarbamoyladenosine biosynthesis protein TsaE
K07447	UrolithinE	-0.382948	0.0161184	0.12172	ruvX	putative holliday junction resolvase
K09903	UrolithinE	-0.382948	0.0161184	0.12172	pyrH	uridylate kinase
K02357	UrolithinE	-0.380059	0.0170064	0.12172	tsf, TSFM	elongation factor Ts
K03979	UrolithinE	-0.380059	0.0170064	0.12172	obgE, cgtA	GTPase
K02357	UrolithinM6	-0.360079	0.0243439	0.12172	tsf, TSFM	elongation factor Ts
K02836	UrolithinM6	-0.360079	0.0243439	0.12172	prfB	peptide chain release factor 2
K02838	UrolithinM6	-0.360079	0.0243439	0.12172	frr, MRRF, RRF	ribosome recycling factor
K02863	UrolithinM6	-0.360079	0.0243439	0.12172	RP-L1, MRPL1, rplA	large subunit ribosomal protein L1
K02867	UrolithinM6	-0.360079	0.0243439	0.12172	RP-L11, MRPL11, rplK	large subunit ribosomal protein L11
K02871	UrolithinM6	-0.360079	0.0243439	0.12172	RP-L13, MRPL13, rplM	large subunit ribosomal protein L13
K02874	UrolithinM6	-0.360079	0.0243439	0.12172	RP-L14, MRPL14, rplN	large subunit ribosomal protein L14
K02876	UrolithinM6	-0.360079	0.0243439	0.12172	RP-L15, MRPL15, rplO	large subunit ribosomal protein L15
K02878	UrolithinM6	-0.360079	0.0243439	0.12172	RP-L16, MRPL16, rplP	large subunit ribosomal protein L16
K02879	UrolithinM6	-0.360079	0.0243439	0.12172	RP-L17, MRPL17, rplQ	large subunit ribosomal protein L17
K02881	UrolithinM6	-0.360079	0.0243439	0.12172	RP-L18, MRPL18, rplR	large subunit ribosomal protein L18
K02884	UrolithinM6	-0.360079	0.0243439	0.12172	RP-L19, MRPL19, rplS	large subunit ribosomal protein L19
K02886	UrolithinM6	-0.360079	0.0243439	0.12172	RP-L2, MRPL2, rplB	large subunit ribosomal protein L2
K02887	UrolithinM6	-0.360079	0.0243439	0.12172	RP-L20, MRPL20, rplT	large subunit ribosomal protein L20
K02890	UrolithinM6	-0.360079	0.0243439	0.12172	RP-L22, MRPL22, rplV	large subunit ribosomal protein L22
K02892	UrolithinM6	-0.360079	0.0243439	0.12172	RP-L23, MRPL23, rplW	large subunit ribosomal protein L23
K02899	UrolithinM6	-0.360079	0.0243439	0.12172	RP-L27, MRPL27, rpmA	large subunit ribosomal protein L27
K02906	UrolithinM6	-0.360079	0.0243439	0.12172	RP-L3, MRPL3, rplC	large subunit ribosomal protein L3
K02926	UrolithinM6	-0.360079	0.0243439	0.12172	RP-L4, MRPL4, rplD	large subunit ribosomal protein L4
K02933	UrolithinM6	-0.360079	0.0243439	0.12172	RP-L6, MRPL6, rplF	large subunit ribosomal protein L6
K02939	UrolithinM6	-0.360079	0.0243439	0.12172	RP-L9, MRPL9, rplI	large subunit ribosomal protein L9
K02946	UrolithinM6	-0.360079	0.0243439	0.12172	RP-S10, MRPS10, rpsJ	small subunit ribosomal protein S10
K02948	UrolithinM6	-0.360079	0.0243439	0.12172	RP-S11, MRPS11, rpsK	small subunit ribosomal protein S11
K02950	UrolithinM6	-0.360079	0.0243439	0.12172	RP-S12, MRPS12, rpsL	small subunit ribosomal protein S12
K02952	UrolithinM6	-0.360079	0.0243439	0.12172	RP-S13, rpsM	small subunit ribosomal protein S13
K02956	UrolithinM6	-0.360079	0.0243439	0.12172	RP-S15, MRPS15, rpsO	small subunit ribosomal protein S15
K02959	UrolithinM6	-0.360079	0.0243439	0.12172	RP-S16, MRPS16, rpsP	small subunit ribosomal protein S16
K02965	UrolithinM6	-0.360079	0.0243439	0.12172	RP-S19, rpsS	small subunit ribosomal protein S19
K02982	UrolithinM6	-0.360079	0.0243439	0.12172	RP-S3, rpsC	small subunit ribosomal protein S3
K02988	UrolithinM6	-0.360079	0.0243439	0.12172	RP-S5, MRPS5, rpsE	small subunit ribosomal protein S5
K02994	UrolithinM6	-0.360079	0.0243439	0.12172	RP-S8, rpsH	small subunit ribosomal protein S8
K03664	UrolithinM6	-0.360079	0.0243439	0.12172	smpB	SsrA-binding protein
K03687	UrolithinM6	-0.360079	0.0243439	0.12172	GRPE	molecular chaperone GrpE
K03977	UrolithinM6	-0.360079	0.0243439	0.12172	engA, der	GTPase
K03979	UrolithinM6	-0.360079	0.0243439	0.12172	obgE, cgtA	GTPase
K06187	UrolithinM6	-0.360079	0.0243439	0.12172	recR	recombination protein RecR
K06925	UrolithinM6	-0.360079	0.0243439	0.12172	tsaE	tRNA threonylcarbamoyladenosine biosynthesis protein TsaE
K07447	UrolithinM6	-0.360079	0.0243439	0.12172	ruvX	putative holliday junction resolvase
K09903	UrolithinM6	-0.360079	0.0243439	0.12172	pyrH	uridylate kinase
K01818	UrolithinM6	0.317737	0.0487102	0.121775	fucI	L-fucose/D-arabinose isomerase
K03177	UrolithinE	-0.385374	0.0154029	0.121957	truB, PUS4, TRUB1	tRNA pseudouridine55 synthase
K03177	UrolithinM6	-0.359968	0.0243914	0.121957	truB, PUS4, TRUB1	tRNA pseudouridine55 synthase
K19350	IsourolithinA	0.39757	0.0121999	0.121999	lsa	lincosamide and streptogramin A transport system ATP-binding/permease protein
K02909	UrolithinE	-0.397508	0.0122146	0.122146	RP-L31, rpmE	large subunit ribosomal protein L31
K15303	UrolithinD	0.359858	0.0244381	0.122191	AKR7	aflatoxin B1 aldehyde reductase
K19419	UrolithinB	0.397424	0.0122346	0.122346	epsG	transmembrane protein EpsG
K02437	UrolithinM6	0.397394	0.0122415	0.122415	gcvH, GCSH	glycine cleavage system H protein
K03091	UrolithinM6	-0.359744	0.0244865	0.122432	SIG3.4	RNA polymerase sporulation-specific sigma factor
K04748	all	0.343637	0.0322021	0.122528	norQ	nitric oxide reductase NorQ protein
K04748	UrolithinB	0.368021	0.0211625	0.122528	norQ	nitric oxide reductase NorQ protein
K04748	UrolithinM5	-0.33557	0.0367585	0.122528	norQ	nitric oxide reductase NorQ protein
K01598	UrolithinM7	0.397314	0.0122606	0.122606	PPCDC, coaC	phosphopantothenoylcysteine decarboxylase
K03570	UrolithinM6	-0.335501	0.0367998	0.122666	mreC	rod shape-determining protein MreC
K01447	UrolithinM6	0.397283	0.0122682	0.122682	E3.5.1.28A, cwlA, xlyA, xlyB	N-acetylmuramoyl-L-alanine amidase
K00065	IsourolithinA	-0.397266	0.0122722	0.122722	kduD	2-deoxy-D-gluconate 3-dehydrogenase
K03470	UrolithinE	-0.379019	0.017336	0.123149	rnhB	ribonuclease HII
K03470	UrolithinM6	-0.359409	0.0246297	0.123149	rnhB	ribonuclease HII
K12308	IsourolithinA	-0.33519	0.0369855	0.123285	bgaB, lacA	beta-galactosidase
K00154	UrolithinB	0.396986	0.0123391	0.123391	E1.2.1.68	coniferyl-aldehyde dehydrogenase
K11614	UrolithinM6	0.35926	0.0246938	0.123469	yufL, malK	two-component system, CitB family, sensor histidine kinase MalK
K02435	IsourolithinA	0.35919	0.0247238	0.123619	gatC, GATC	aspartyl-tRNA(Asn)/glutamyl-tRNA(Gln) amidotransferase subunit C
K02435	UrolithinM6	-0.389797	0.0141677	0.123619	gatC, GATC	aspartyl-tRNA(Asn)/glutamyl-tRNA(Gln) amidotransferase subunit C
K03783	UrolithinA	-0.35493	0.0266118	0.123679	punA, PNP	purine-nucleoside phosphorylase
K03783	UrolithinE	-0.390112	0.0140831	0.123679	punA, PNP	purine-nucleoside phosphorylase
K03783	UrolithinM5	0.334993	0.0371038	0.123679	punA, PNP	purine-nucleoside phosphorylase
K13501	UrolithinE	0.396833	0.0123758	0.123758	TRP1	anthranilate synthase / indole-3-glycerol phosphate synthase / phosphoribosylanthranilate isomerase
K03100	UrolithinB	-0.396819	0.0123792	0.123792	lepB, TPP	signal peptidase I
K03106	UrolithinE	-0.38757	0.0147789	0.123868	SRP54, ffh	signal recognition particle subunit SRP54
K00600	UrolithinE	-0.385837	0.0152697	0.123868	glyA, SHMT	glycine hydroxymethyltransferase
K00600	UrolithinM6	-0.359074	0.0247737	0.123868	glyA, SHMT	glycine hydroxymethyltransferase
K03106	UrolithinM6	-0.359074	0.0247737	0.123868	SRP54, ffh	signal recognition particle subunit SRP54
K07482	all	0.396781	0.0123883	0.123883	K07482	transposase, IS30 family
K00134	IsourolithinA	0.39676	0.0123935	0.123935	GAPDH, gapA	glyceraldehyde 3-phosphate dehydrogenase
K06921	IsourolithinA	-0.334785	0.0372287	0.124096	K06921	uncharacterized protein
K02916	UrolithinE	-0.382948	0.0161184	0.124109	RP-L35, MRPL35, rpmI	large subunit ribosomal protein L35
K02518	UrolithinE	-0.380059	0.0170064	0.124109	infA	translation initiation factor IF-1
K02503	UrolithinE	-0.362263	0.0234317	0.124109	HINT1, hinT, hit	histidine triad (HIT) family protein
K02503	UrolithinM6	-0.358962	0.0248218	0.124109	HINT1, hinT, hit	histidine triad (HIT) family protein
K02518	UrolithinM6	-0.358962	0.0248218	0.124109	infA	translation initiation factor IF-1
K02916	UrolithinM6	-0.358962	0.0248218	0.124109	RP-L35, MRPL35, rpmI	large subunit ribosomal protein L35
K00939	UrolithinE	-0.393579	0.0131792	0.12435	adk, AK	adenylate kinase
K00939	UrolithinM6	-0.35885	0.02487	0.12435	adk, AK	adenylate kinase
K07793	UrolithinM6	0.396501	0.0124559	0.124559	tctA	putative tricarboxylic transport membrane protein
K03389	UrolithinB	-0.358681	0.0249435	0.124717	hdrB	heterodisulfide reductase subunit B
K03390	UrolithinB	-0.358681	0.0249435	0.124717	hdrC	heterodisulfide reductase subunit C
K17836	UrolithinB	-0.358681	0.0249435	0.124717	penP	beta-lactamase class A
K10541	UrolithinB	0.396365	0.0124888	0.124888	mglC	methyl-galactoside transport system permease protein
K17836	IsourolithinA	-0.334279	0.0375345	0.125115	penP	beta-lactamase class A
K06959	UrolithinA	-0.396234	0.0125205	0.125205	tex	protein Tex
K09935	UrolithinA	0.396234	0.0125205	0.125205	K09935	uncharacterized protein
K01447	IsourolithinA	-0.35838	0.025074	0.12537	E3.5.1.28A, cwlA, xlyA, xlyB	N-acetylmuramoyl-L-alanine amidase
K03825	IsourolithinA	0.396152	0.0125404	0.125404	yhhY	putative acetyltransferase
K13730	UrolithinC	-0.396141	0.012543	0.12543	inlA	internalin A
K17680	IsourolithinA	-0.383089	0.0160761	0.125541	PEO1	twinkle protein
K17680	UrolithinE	0.334068	0.0376622	0.125541	PEO1	twinkle protein
K17680	UrolithinM6	0.341198	0.0335275	0.125541	PEO1	twinkle protein
K01725	UrolithinM6	0.39608	0.0125578	0.125578	cynS	cyanate lyase
K00975	UrolithinM6	-0.396054	0.0125643	0.125643	glgC	glucose-1-phosphate adenylyltransferase
K00318	UrolithinM7	0.396035	0.0125688	0.125688	PRODH	proline dehydrogenase
K11689	IsourolithinA	-0.342339	0.0329022	0.125756	dctQ	C4-dicarboxylate transporter, DctQ subunit
K11689	UrolithinC	-0.321967	0.045625	0.125756	dctQ	C4-dicarboxylate transporter, DctQ subunit
K11689	UrolithinM5	0.332976	0.0383305	0.125756	dctQ	C4-dicarboxylate transporter, DctQ subunit
K11689	UrolithinM6	0.315637	0.0503023	0.125756	dctQ	C4-dicarboxylate transporter, DctQ subunit
K00820	UrolithinA	0.35817	0.0251655	0.125827	glmS, GFPT	glucosamine--fructose-6-phosphate aminotransferase (isomerizing)
K08302	UrolithinM5	-0.39589	0.0126043	0.126043	gatY-kbaY	tagatose 1,6-diphosphate aldolase GatY/KbaY
K06182	UrolithinA	-0.395829	0.0126191	0.126191	rluF	23S rRNA pseudouridine2604 synthase
K09815	UrolithinA	-0.395829	0.0126191	0.126191	znuA	zinc transport system substrate-binding protein
K10974	UrolithinB	0.358	0.0252398	0.126199	codB	cytosine permease
K08325	UrolithinE	0.357872	0.0252955	0.126477	yqhD	NADP-dependent alcohol dehydrogenase
K14162	UrolithinE	-0.395686	0.0126542	0.126542	dnaE2	error-prone DNA polymerase
K01495	UrolithinB	-0.395684	0.0126546	0.126546	GCH1, folE	GTP cyclohydrolase I
K07636	IsourolithinA	-0.333468	0.0380282	0.126761	phoR	two-component system, OmpR family, phosphate regulon sensor histidine kinase PhoR
K00406	IsourolithinA	0.386027	0.0152153	0.126962	ccoP	cytochrome c oxidase cbb3-type subunit III
K00406	UrolithinE	-0.357651	0.0253925	0.126962	ccoP	cytochrome c oxidase cbb3-type subunit III
K07148	IsourolithinA	-0.395443	0.0127137	0.127137	K07148	uncharacterized protein
K09939	IsourolithinA	-0.395443	0.0127137	0.127137	K09939	uncharacterized protein
K19424	UrolithinE	0.333281	0.0381433	0.127144	epsF	glycosyltransferase EpsF
K11991	IsourolithinA	0.348152	0.0298611	0.127174	tadA	tRNA(adenine34) deaminase
K11991	UrolithinE	-0.373934	0.0190257	0.127174	tadA	tRNA(adenine34) deaminase
K11991	UrolithinM6	-0.333266	0.0381523	0.127174	tadA	tRNA(adenine34) deaminase
K03388	UrolithinB	-0.357546	0.025439	0.127195	hdrA	heterodisulfide reductase subunit A
K13002	IsourolithinA	-0.357468	0.0254729	0.127365	wbyL	glycosyltransferase
K13002	UrolithinE	0.360299	0.0242509	0.127365	wbyL	glycosyltransferase
K00658	IsourolithinA	-0.382177	0.0163513	0.127425	DLST, sucB	2-oxoglutarate dehydrogenase E2 component (dihydrolipoamide succinyltransferase)
K00658	UrolithinE	0.333144	0.0382275	0.127425	DLST, sucB	2-oxoglutarate dehydrogenase E2 component (dihydrolipoamide succinyltransferase)
K00658	UrolithinM6	0.339634	0.034401	0.127425	DLST, sucB	2-oxoglutarate dehydrogenase E2 component (dihydrolipoamide succinyltransferase)
K01889	UrolithinE	-0.395312	0.012746	0.12746	FARSA, pheS	phenylalanyl-tRNA synthetase alpha chain
K13043	IsourolithinA	-0.383595	0.0159248	0.12752	argF	N-succinyl-L-ornithine transcarbamylase
K13043	UrolithinM6	0.357398	0.025504	0.12752	argF	N-succinyl-L-ornithine transcarbamylase
K03414	UrolithinM6	0.395272	0.0127559	0.127559	cheZ	chemotaxis protein CheZ
K01897	IsourolithinA	-0.393722	0.013143	0.127662	ACSL, fadD	long-chain acyl-CoA synthetase
K01897	UrolithinB	-0.333028	0.0382987	0.127662	ACSL, fadD	long-chain acyl-CoA synthetase
K01897	UrolithinM6	0.339187	0.034654	0.127662	ACSL, fadD	long-chain acyl-CoA synthetase
K02746	UrolithinB	0.39523	0.0127663	0.127663	PTS-Aga-EIIC, agaW	PTS system, N-acetylgalactosamine-specific IIC component
K02502	UrolithinB	0.357319	0.025539	0.127695	hisZ	ATP phosphoribosyltransferase regulatory subunit
K02502	UrolithinM6	-0.376502	0.0181558	0.127695	hisZ	ATP phosphoribosyltransferase regulatory subunit
K03976	UrolithinC	0.357312	0.0255417	0.127709	ybaK, ebsC	Cys-tRNA(Pro)/Cys-tRNA(Cys) deacylase
K03976	UrolithinM6	-0.392479	0.0134605	0.127709	ybaK, ebsC	Cys-tRNA(Pro)/Cys-tRNA(Cys) deacylase
K13590	UrolithinA	-0.35723	0.0255783	0.127891	dgcB	diguanylate cyclase
K00019	IsourolithinA	0.395137	0.0127892	0.127892	E1.1.1.30, bdh	3-hydroxybutyrate dehydrogenase
K16786	UrolithinE	-0.332913	0.0383699	0.1279	ecfA1	energy-coupling factor transport system ATP-binding protein
K09747	UrolithinB	0.314413	0.0512501	0.128125	K09747	uncharacterized protein
K01715	UrolithinA	-0.395019	0.0128183	0.128183	crt	enoyl-CoA hydratase
K04075	UrolithinE	-0.380983	0.0167179	0.128261	tilS, mesJ	tRNA(Ile)-lysidine synthase
K04075	UrolithinM6	-0.357063	0.0256521	0.128261	tilS, mesJ	tRNA(Ile)-lysidine synthase
K03367	UrolithinE	-0.394965	0.0128316	0.128316	dltA	D-alanine--poly(phosphoribitol) ligase subunit 1
K03602	UrolithinE	-0.394965	0.0128316	0.128316	xseB	exodeoxyribonuclease VII small subunit
K12995	UrolithinD	-0.314232	0.0513917	0.128479	wbpZ, wbdC	rhamnosyl/mannosyltransferase
K12995	UrolithinM6	-0.329355	0.0406169	0.128479	wbpZ, wbdC	rhamnosyl/mannosyltransferase
K07566	IsourolithinA	0.356962	0.0256968	0.128484	tsaC, rimN, SUA5	L-threonylcarbamoyladenylate synthase
K07566	UrolithinE	-0.394734	0.012889	0.128484	tsaC, rimN, SUA5	L-threonylcarbamoyladenylate synthase
K04652	UrolithinB	0.394776	0.0128787	0.128787	hypB	hydrogenase nickel incorporation protein HypB
K06179	IsourolithinA	0.35676	0.0257868	0.128934	rluC	23S rRNA pseudouridine955/2504/2580 synthase
K06179	UrolithinB	0.380701	0.0168056	0.128934	rluC	23S rRNA pseudouridine955/2504/2580 synthase
K16922	UrolithinE	0.394699	0.0128978	0.128978	yydH	putative peptide zinc metalloprotease protein
K03609	IsourolithinA	0.387949	0.0146732	0.129005	minD	septum site-determining protein MinD
K03609	UrolithinM6	-0.356728	0.025801	0.129005	minD	septum site-determining protein MinD
K01657	IsourolithinA	-0.356658	0.0258319	0.12916	trpE	anthranilate synthase component I
K07792	IsourolithinA	-0.394532	0.0129395	0.129395	dcuB	anaerobic C4-dicarboxylate transporter DcuB
K05788	UrolithinM6	0.39449	0.01295	0.1295	ihfB, himD	integration host factor subunit beta
K03654	UrolithinE	0.35637	0.0259606	0.129803	recQ	ATP-dependent DNA helicase RecQ
K03654	UrolithinM6	0.379742	0.0171061	0.129803	recQ	ATP-dependent DNA helicase RecQ
K07084	IsourolithinA	0.394127	0.0130409	0.130409	yuiF	putative amino acid transporter
K02228	IsourolithinA	0.35603	0.0261131	0.130565	cobF	precorrin-6A synthase
K02228	UrolithinE	-0.386214	0.0151618	0.130565	cobF	precorrin-6A synthase
K01166	UrolithinM7	-0.394048	0.0130606	0.130606	E3.1.27.1	ribonuclease T2
K02860	UrolithinM6	-0.394043	0.013062	0.13062	rimM	16S rRNA processing protein RimM
K03595	UrolithinM6	-0.394043	0.013062	0.13062	era	GTPase
K03625	UrolithinM6	-0.394043	0.013062	0.13062	nusB	N utilization substance protein B
K01841	IsourolithinA	-0.340962	0.0336583	0.13083	pepM	phosphoenolpyruvate phosphomutase
K01841	UrolithinE	0.326788	0.0423037	0.13083	pepM	phosphoenolpyruvate phosphomutase
K01841	UrolithinM5	0.313037	0.0523321	0.13083	pepM	phosphoenolpyruvate phosphomutase
K01841	UrolithinM6	0.344997	0.0314815	0.13083	pepM	phosphoenolpyruvate phosphomutase
K03523	UrolithinM6	-0.393931	0.0130901	0.130901	bioY	biotin transport system substrate-specific component
K09123	IsourolithinA	-0.359368	0.0246474	0.131018	K09123	uncharacterized protein
K09123	UrolithinM5	0.355829	0.0262035	0.131018	K09123	uncharacterized protein
K07705	UrolithinB	0.393868	0.0131061	0.131061	lytT, lytR	two-component system, LytTR family, response regulator LytT
K01696	UrolithinB	-0.393868	0.0131061	0.131061	trpB	tryptophan synthase beta chain
K06348	IsourolithinA	-0.393844	0.0131122	0.131122	kapD	sporulation inhibitor KapD
K06351	IsourolithinA	-0.393844	0.0131122	0.131122	kipI	inhibitor of KinA
K01133	IsourolithinA	-0.393722	0.013143	0.13143	betC	choline-sulfatase
K05934	UrolithinM6	-0.393708	0.0131465	0.131465	E2.1.1.131, cobJ, cbiH	precorrin-3B C17-methyltransferase
K13950	all	0.393643	0.0131628	0.131628	pabAB	para-aminobenzoate synthetase
K01401	UrolithinM7	0.393595	0.0131751	0.131751	aur	aureolysin
K02434	IsourolithinA	0.355443	0.0263783	0.131892	gatB, PET112	aspartyl-tRNA(Asn)/glutamyl-tRNA(Gln) amidotransferase subunit B
K02434	UrolithinM6	-0.388233	0.0145946	0.131892	gatB, PET112	aspartyl-tRNA(Asn)/glutamyl-tRNA(Gln) amidotransferase subunit B
K09764	UrolithinB	0.330985	0.0395745	0.131915	K09764	uncharacterized protein
K09764	UrolithinE	-0.331641	0.0391608	0.131915	K09764	uncharacterized protein
K01205	IsourolithinA	-0.393519	0.0131943	0.131943	NAGLU	alpha-N-acetylglucosaminidase
K06378	IsourolithinA	0.393519	0.0131943	0.131943	spoIIAA	stage II sporulation protein AA (anti-sigma F factor antagonist)
K01438	UrolithinE	0.330948	0.0395978	0.131993	argE	acetylornithine deacetylase
K15598	all	0.395547	0.0132228	0.132228	thiY	putative hydroxymethylpyrimidine transport system substrate-binding protein
K15599	all	0.395547	0.0132228	0.132228	thiX	putative hydroxymethylpyrimidine transport system permease protein
K15600	all	0.395547	0.0132228	0.132228	thiZ	putative hydroxymethylpyrimidine transport system ATP-binding protein
K02897	UrolithinM6	0.393372	0.0132316	0.132316	RP-L25, rplY	large subunit ribosomal protein L25
K05847	UrolithinM7	0.393371	0.0132319	0.132319	opuA	osmoprotectant transport system ATP-binding protein
K07067	IsourolithinA	0.328405	0.0412346	0.132442	disA	diadenylate cyclase
K07067	UrolithinB	0.317591	0.0488192	0.132442	disA	diadenylate cyclase
K07067	UrolithinE	-0.312228	0.0529767	0.132442	disA	diadenylate cyclase
K07067	UrolithinM6	-0.357845	0.0253075	0.132442	disA	diadenylate cyclase
K01205	UrolithinM6	0.355164	0.0265053	0.132527	NAGLU	alpha-N-acetylglucosaminidase
K19173	UrolithinA	-0.355133	0.0265194	0.132597	dptF	DNA phosphorothioation-dependent restriction protein DptF
K19173	UrolithinM5	0.388263	0.0145863	0.132597	dptF	DNA phosphorothioation-dependent restriction protein DptF
K01192	UrolithinB	-0.312143	0.0530451	0.132613	E3.2.1.25, MANBA, manB	beta-mannosidase
K03702	UrolithinE	-0.393232	0.0132673	0.132673	uvrB	excinuclease ABC subunit B
K07736	UrolithinE	-0.312113	0.0530693	0.132673	carD	CarD family transcriptional regulator
K09815	UrolithinE	-0.355099	0.0265347	0.132674	znuA	zinc transport system substrate-binding protein
K14519	IsourolithinA	0.355099	0.0265348	0.132674	aldH	NADP-dependent aldehyde dehydrogenase
K03955	IsourolithinA	-0.349156	0.0293603	0.132774	NDUFAB1	NADH dehydrogenase (ubiquinone) 1 alpha/beta subcomplex 1
K03955	UrolithinA	-0.3515	0.0282176	0.132774	NDUFAB1	NADH dehydrogenase (ubiquinone) 1 alpha/beta subcomplex 1
K03955	UrolithinD	0.330579	0.0398322	0.132774	NDUFAB1	NADH dehydrogenase (ubiquinone) 1 alpha/beta subcomplex 1
K03402	all	-0.356275	0.026588	0.13294	argR, ahrC	transcriptional regulator of arginine metabolism
K03801	UrolithinM6	0.393037	0.013317	0.13317	lipB	lipoyl(octanoyl) transferase
K02169	UrolithinE	0.33037	0.039965	0.133217	bioC	malonyl-CoA O-methyltransferase
K07397	all	0.395142	0.0133236	0.133236	yhfA	putative redox protein
K12527	UrolithinA	0.392995	0.013328	0.13328	ygfK	putative selenate reductase
K07343	UrolithinM6	0.392926	0.0133456	0.133456	tfoX	DNA transformation protein and related proteins
K06881	IsourolithinA	0.377317	0.0178871	0.133495	nrnA	bifunctional oligoribonuclease and PAP phosphatase NrnA
K06881	UrolithinB	0.316229	0.0498494	0.133495	nrnA	bifunctional oligoribonuclease and PAP phosphatase NrnA
K06881	UrolithinE	-0.349206	0.0293355	0.133495	nrnA	bifunctional oligoribonuclease and PAP phosphatase NrnA
K06881	UrolithinM6	-0.311704	0.0533981	0.133495	nrnA	bifunctional oligoribonuclease and PAP phosphatase NrnA
K01138	IsourolithinA	-0.354734	0.0267014	0.133507	K01138	uncharacterized sulfatase
K02049	IsourolithinA	0.361418	0.0237815	0.133522	ABC.SN.A	NitT/TauT family transport system ATP-binding protein
K02049	UrolithinA	0.354728	0.0267044	0.133522	ABC.SN.A	NitT/TauT family transport system ATP-binding protein
K00945	UrolithinM6	-0.354717	0.0267095	0.133547	cmk	CMP/dCMP kinase
K03519	UrolithinM5	0.392885	0.0133559	0.133559	coxM, cutM	aerobic carbon-monoxide dehydrogenase medium subunit
K08483	UrolithinM6	-0.392814	0.0133743	0.133743	PTS-EI.PTSI, ptsI	phosphotransferase system, enzyme I, PtsI
K09779	UrolithinM6	-0.354605	0.0267607	0.133803	K09779	uncharacterized protein
K12140	UrolithinM6	0.354605	0.0267607	0.133803	hyfE	hydrogenase-4 component E
K12141	UrolithinM6	0.354605	0.0267607	0.133803	hyfF	hydrogenase-4 component F
K18856	UrolithinA	0.354525	0.0267973	0.133987	vanC, vanE, vanG	D-alanine---D-serine ligase
K18302	UrolithinM7	-0.354411	0.0268499	0.134249	mexJ	membrane fusion protein, multidrug efflux system
K03685	UrolithinE	-0.382023	0.0163982	0.134317	rnc, DROSHA, RNT1	ribonuclease III
K03685	UrolithinM6	-0.354382	0.0268634	0.134317	rnc, DROSHA, RNT1	ribonuclease III
K00171	UrolithinC	-0.392546	0.0134431	0.134431	porD	pyruvate ferredoxin oxidoreductase delta subunit
K03652	UrolithinB	0.311235	0.0537771	0.134443	MPG	DNA-3-methyladenine glycosylase
K03652	UrolithinM6	-0.31338	0.0520611	0.134443	MPG	DNA-3-methyladenine glycosylase
K01006	IsourolithinA	0.392506	0.0134534	0.134534	ppdK	pyruvate, orthophosphate dikinase
K07045	IsourolithinA	0.392506	0.0134534	0.134534	K07045	uncharacterized protein
K02387	UrolithinB	0.392506	0.0134536	0.134536	flgB	flagellar basal-body rod protein FlgB
K04109	UrolithinM5	0.329749	0.0403627	0.134542	hcrB, hbaD	4-hydroxybenzoyl-CoA reductase subunit beta
K03299	IsourolithinA	0.392405	0.0134795	0.134795	TC.GNTP	gluconate:H+ symporter, GntP family
K03117	UrolithinB	0.329623	0.0404441	0.134814	tatB	sec-independent protein translocase protein TatB
K00564	UrolithinM7	0.392305	0.0135054	0.135054	rsmC	16S rRNA (guanine1207-N2)-methyltransferase
K00789	UrolithinM6	-0.354046	0.0270181	0.13509	metK	S-adenosylmethionine synthetase
K10716	UrolithinB	-0.392279	0.0135123	0.135123	kch, trkA, mthK, pch	voltage-gated potassium channel
K02510	UrolithinM6	0.392255	0.0135183	0.135183	hpaI, hpcH	4-hydroxy-2-oxoheptanedioate aldolase
K01866	IsourolithinA	0.310785	0.0541428	0.135357	YARS, tyrS	tyrosyl-tRNA synthetase
K18138	UrolithinE	0.32933	0.0406328	0.135443	acrB, mexB, adeJ, smeE, mtrD, cmeB	multidrug efflux pump
K00354	IsourolithinA	-0.368151	0.0211135	0.135588	E1.6.99.1	NADPH2 dehydrogenase
K00354	UrolithinB	-0.353832	0.0271176	0.135588	E1.6.99.1	NADPH2 dehydrogenase
K03071	UrolithinM6	0.353823	0.0271216	0.135608	secB	preprotein translocase subunit SecB
K03752	UrolithinA	0.391982	0.0135892	0.135892	mobA	molybdenum cofactor guanylyltransferase
K02745	UrolithinE	-0.391961	0.0135947	0.135947	PTS-Aga-EIIB, agaV	PTS system, N-acetylgalactosamine-specific IIB component
K09471	IsourolithinA	0.391933	0.0136021	0.136021	puuB, ordL	gamma-glutamylputrescine oxidase
K15778	UrolithinM6	0.39192	0.0136054	0.136054	pmm-pgm	phosphomannomutase / phosphoglucomutase
K19334	UrolithinM6	0.39192	0.0136054	0.136054	tabA	biofilm protein TabA
K04078	UrolithinE	-0.382948	0.0161184	0.136127	groES, HSPE1	chaperonin GroES
K04078	UrolithinM6	-0.353599	0.0272255	0.136127	groES, HSPE1	chaperonin GroES
K02909	IsourolithinA	0.329013	0.0408386	0.136129	RP-L31, rpmE	large subunit ribosomal protein L31
K02909	UrolithinM6	-0.339746	0.034338	0.136129	RP-L31, rpmE	large subunit ribosomal protein L31
K05879	IsourolithinA	-0.391798	0.0136373	0.136373	dhaL	dihydroxyacetone kinase, C-terminal domain
K01428	UrolithinA	0.39178	0.0136419	0.136419	ureC	urease subunit alpha
K06133	UrolithinA	0.39178	0.0136419	0.136419	LYS5, acpT	4'-phosphopantetheinyl transferase
K01756	UrolithinE	-0.39173	0.013655	0.13655	purB, ADSL	adenylosuccinate lyase
K02968	IsourolithinA	0.32881	0.0409703	0.136568	RP-S20, rpsT	small subunit ribosomal protein S20
K02968	UrolithinE	-0.362841	0.0231952	0.136568	RP-S20, rpsT	small subunit ribosomal protein S20
K02968	UrolithinM6	-0.341087	0.0335893	0.136568	RP-S20, rpsT	small subunit ribosomal protein S20
K02238	UrolithinB	0.321223	0.0461557	0.136632	comEC	competence protein ComEC
K02238	UrolithinC	0.310161	0.0546529	0.136632	comEC	competence protein ComEC
K03783	UrolithinB	0.3101	0.0547034	0.136758	punA, PNP	purine-nucleoside phosphorylase
K06133	UrolithinM5	-0.35325	0.0273885	0.136943	LYS5, acpT	4'-phosphopantetheinyl transferase
K08191	UrolithinE	0.328637	0.0410831	0.136944	exuT	MFS transporter, ACS family, hexuronate transporter
K00054	UrolithinM7	0.391559	0.0136996	0.136996	mvaA	hydroxymethylglutaryl-CoA reductase
K02895	UrolithinE	-0.382948	0.0161184	0.137171	RP-L24, MRPL24, rplX	large subunit ribosomal protein L24
K02895	UrolithinM6	-0.353153	0.0274342	0.137171	RP-L24, MRPL24, rplX	large subunit ribosomal protein L24
K15923	UrolithinB	-0.309873	0.0548902	0.137225	AXY8, FUC95A, afcA	alpha-L-fucosidase 2
K09698	UrolithinM7	0.391453	0.0137275	0.137275	gltX	nondiscriminating glutamyl-tRNA synthetase
K14415	UrolithinE	0.345277	0.0313348	0.137325	RTCB, rtcB	tRNA-splicing ligase RtcB
K14415	UrolithinM6	0.328462	0.0411974	0.137325	RTCB, rtcB	tRNA-splicing ligase RtcB
K07334	UrolithinE	0.328406	0.0412341	0.137447	higB-1	toxin HigB-1
K07334	UrolithinM6	0.341534	0.0333427	0.137447	higB-1	toxin HigB-1
K02182	UrolithinM6	0.391361	0.0137515	0.137515	caiC	carnitine-CoA ligase
K01138	UrolithinE	0.32829	0.0413098	0.137699	K01138	uncharacterized sulfatase
K18707	IsourolithinA	0.391291	0.01377	0.1377	mtaB	threonylcarbamoyladenosine tRNA methylthiotransferase MtaB
K03451	UrolithinM6	0.39125	0.0137809	0.137809	TC.BCT	betaine/carnitine transporter, BCCT family
K06042	UrolithinM6	-0.39125	0.0137809	0.137809	cobH-cbiC	precorrin-8X/cobalt-precorrin-8 methylmutase
K02398	IsourolithinA	0.39119	0.0137966	0.137966	flgM	negative regulator of flagellin synthesis FlgM
K07120	UrolithinM6	0.391138	0.0138103	0.138103	K07120	uncharacterized protein
K09948	UrolithinB	0.391125	0.0138138	0.138138	K09948	uncharacterized protein
K01910	UrolithinE	0.328059	0.0414614	0.138205	citC	[citrate (pro-3S)-lyase] ligase
[truncated: 58,611 more rows]
