# Supplementary material for: Correlation between intestinal microbiota and urolithin metabolism in a human walnut dietary intervention
Source: BMC Microbiol. 2024 Nov 15;24:476. doi: 10.1186/s12866-024-03626-5 (PMC11566485; doi:10.1186/s12866-024-03626-5)
Supplement: Supplementary file 5 — Supplementary Material 5. [file 12866_2024_3626_MOESM5_ESM.xlsx]

## Sheet: Sheet1
Parameters		Mean ± SD or (N,%)
Age (years)		53.45 ± 3.99
Sex	Males	18 (45%)
	Females	22 (55%)
BMI (kg/cm^2)	Overall average BMI	28.38 ± 6.08
	BMI<30	27 (67.5%)
	BMI≥30	13 (32.50%)
Race	White	26 (65%)
	Black	5 (12.5%)
	Asian	8 (20%)
	Hawaiian/ Pacific Islander	1 (2.5%)
Ethnicity	Hispanic/Latino	1 (2.5%)
	Not Hispanic/Latino	39 (97.5%)
Smoking	Smoker	1 (2.5%)
	Non-Smoker	39 (97.5%)
Alcohol	Drinker	21 (52.5%)
	Non-Drinker	19 (47.5%)
